# Supplementary material for: Acarbose has sex-dependent and -independent effects on age-related physical function, cardiac health, and lipid biology
Source: JCI Insight. 2020 Nov 5;5(21):e137474. doi: 10.1172/jci.insight.137474 (PMC7710286; doi:10.1172/jci.insight.137474)
Supplement: Supplemental Data Set 1 [file jciinsight-5-137474-s215.xlsx]

## Sheet: SDS1
animal ID	Cage	Sex	Surgery	Drug	Body weight	Inguinal	Ingunial 2	Subscapular 1	Subscapular 2	Gonadal	Gonadal2	Mesentary	Brown	Liver	Heart	Kidney	Kidney2	Spleen	Lung	Quad Total
MG0665	MG28	F	Cast	Estradiol 14.4 ppm	23.4	0.073	0.06	0.0699	0.0939	0.111	0.034	0.0976	0.0719	1.2115	0.1253	0.2904	0.2691	0.1713	0.2471	0.1881	n/a = tissue weight not recorded
MG0672	MG28	F	Cast	Estradiol 14.4 ppm	29.2	0.0731	0.1032	0.1508	0.1803	0.2104	0.1804	0.1798	0.0925	1.253	0.1542	0.2568	0.2792	0.1167	0.2327	0.2142
MG0854	MG36	M	Sham	Estradiol 14.4 ppm	28.8	0.0538	0.0404	0.0529	0.0537	0.1668	0.1125	0.1016	0.0831	1.2469	0.17	0.3123	0.3283	0.0563	0.2546	0.227
MG0861	MG36	M	Sham	Estradiol 14.4 ppm	29.4	0.0684	0.0516	0.0738	0.449	0.2034	0.2001	0.1131	0.0634	1.3613	0.2366	0.2865	0.3713	0.0885	0.2215	0.3441
MG0868	MG36	M	Sham	Estradiol 14.4 ppm	25.7	0.0513	0.0304	0.03	0.018	0.0687	0.0871	0.1274	0.0618	0.9795	0.2124	0.359	0.3332	0.0978	0.22	0.275
MG0952	MG40	F	Sham	5LG6	31.6	0.0892	0.1458	0.1244	0.1467	0.5138	0.7133	0.235	0.0473	3.3621	0.1269	0.2813	0.2597	0.1506	n/a	0.2803
MG0966	MG40	F	Sham	5LG6	24.1	0.0779	0.653	0.081	0.0913	0.2268	0.2485	0.2059	0.0475	0.956	0.1342	0.2008	0.2105	0.0653	0.1828	0.2648
MG1036	MG44	F	Cast	5LG6	28	0.1071	0.1602	0.0968	0.0551	0.5687	0.5011	0.4	0.0537	1.1195	0.2792	0.2565	0.2914	0.1674	0.1785	0.2779
MG1043	MG44	F	Cast	5LG6	30	0.1577	0.1953	0.1034	0.1914	0.659	0.7341	0.3782	0.1131	1.2729	0.1905	0.2592	0.1638	0.0602	0.2379	0.3141
MG1050	MG44	F	Cast	5LG6	28.9	0.4722	0.1544	0.0635	0.1449	0.457	0.5579	0.2918	0.0626	1.1926	0.1796	0.2659	n/a	0.099	0.2154	0.2629
MG1057	MG44	F	Cast	5LG6	40.5	0.4404	0.4299	0.204	0.1297	1.08991	1.1167	n/a	0.0721	2.0255	0.1849	0.2612	0.2663	0.5308	0.3332	0.2432
MG1099	MG46	F	Sham	Estradiol 14.4 ppm	29.8	0.18	0.18	0.1187	0.1292	0.8338	0.9169	0.4031	0.0661	1.1354	0.2182	0.2152	0.221	0.1666	0.2701	0.2588
MG1106	MG46	F	Sham	Estradiol 14.4 ppm	27.6	0.1894	0.1083	0.1374	0.1759	0.2892	0.4981	0.3449	0.0739	1.2544	0.1961	0.2386	0.2281	0.1787	0.2843	0.186
MG1169	MG49	M	Sham	Acarbose 1000 ppm	32.6	0.1741	0.1468	0.1143	0.1323	0.4421	0.3992	0.3592	0.0992	1.2737	0.202	0.3281	0.3255	0.0642	0.266	0.2478
MG1176	MG49	M	Sham	Acarbose 1000 ppm	37.6	0.3524	0.4276	0.0994	0.1545	0.6946	0.6382	0.4032	0.1358	1.5405	0.2275	0.362	0.3376	0.0874	0.2613	0.305
MG1183	MG49	M	Sham	Acarbose 1000 ppm	31.4	0.0942	0.1151	0.0725	0.0638	0.2069	0.1972	0.1803	0.084	1.2245	0.197	0.3386	0.3191	0.052	0.2208	0.2901
MG1211	MG51	M	Sham	Acarbose 1000 ppm	30.4	0.1353	0.1381	0.0744	0.0499	0.35	0.3709	0.3015	0.0889	1.0834	0.1896	0.3009	0.2865	0.0656	0.2549	0.2917
MG1218	MG51	M	Sham	Acarbose 1000 ppm	30.4	0.2015	0.1705	0.1178	0.0964	0.3669	0.3345	0.1904	0.0993	1.6021	0.1852	0.2991	0.3102	0.0505	0.2201	0.2531
MG1225	MG51	M	Sham	Acarbose 1000 ppm	39.3	0.5168	0.3766	0.1612	0.1936	0.8411	0.737	0.8825	0.1739	1.4227	0.1971	0.3316	0.2995	0.058	0.2786	0.2886
MG1253	MG53	F	Cast	Acarbose 1000 ppm	29.4	0.1609	0.1679	0.441	0.165	0.3888	0.3658	0.342	0.1076	1.3382	0.1917	0.2971	0.2643	0.0573	0.1834	0.2838
MG1260	MG53	F	Cast	Acarbose 1000 ppm	32.2	0.2086	0.2044	0.109	0.1791	0.51	0.4695	0.2951	0.1104	0.5056	0.2066	0.3258	0.359	0.1105	0.2047	0.2222
MG1267	MG53	F	Cast	Acarbose 1000 ppm	33.3	0.2171	0.2315	0.1124	0.1026	0.811	0.6799	0.3623	0.0467	1.1	0.1709	0.2834	0.2856	0.0882	0.1875	0.2557
MG1274	MG53	F	Cast	Acarbose 1000 ppm	33.5	0.4737	0.152	0.1666	0.2133	0.402	0.5074	0.6283	0.1242	1.2561	0.1411	0.2556	0.2849	0.1213	0.2176	0.241
MG1281	MG54	M	Cast	5LG6	29.5	0.1749	0.1326	0.1799	0.135	0.0192	0.1421	0.3964	0.0899	1.1631	0.1679	0.242	0.2417	0.1085	0.3127	0.3373
MG1288	MG54	M	Cast	5LG6	29.2	0.1246	0.1371	0.0764	0.0709	0.0664	n/a	n/a	0.0756	1.3317	0.1866	0.255	0.2515	0.3852	0.2107	0.2387
MG1295	MG54	M	Cast	5LG6	26.1	0.0517	0.0601	0.1192	0.1134	0.0444	0.069	0.2895	0.061	1.0794	0.1446	0.1986	0.2108	0.4837	0.2745	0.249
MG1302	MG55	M	Cast	5LG6	26.8	0.0815	0.0795	0.1197	0.1565	0.0435	0.0864	n/a	0.0902	0.8726	0.1637	0.2097	0.2129	0.0849	0.2125	0.3152
MG1309	MG55	M	Cast	5LG6	30.4	0.1426	0.1422	0.1134	0.1214	0.1756	0.1235	0.4359	0.1061	1.202	0.1748	0.2519	0.2342	0.1004	0.2363	0.2438
MG1316	MG55	M	Cast	5LG6	28.3	0.1122	0.1423	0.0906	0.0899	0.1284	0.1289	0.3167	0.0829	1.0772	0.1641	0.2306	0.1694	0.0743	0.2076	0.2825
MG1337	MG56	F	Cast	Acarbose 1000 ppm	32.9	0.3013	0.338	0.1194	0.1653	0.8737	1.0176	0.4952	0.1116	1.2248	0.1613	0.2655	0.2991	0.1592	0.2144	0.3159
MG1344	MG56	F	Cast	Acarbose 1000 ppm	34.1	0.1468	0.1648	0.0815	0.0757	0.7638	0.6081	0.2909	0.0686	1.4406	0.2157	0.3043	0.2534	0.0771	0.2089	0.2518
MG1351	MG57	M	Sham	Estradiol 14.4 ppm	34.8	0.2171	0.1709	0.1507	0.1126	0.7029	0.6566	0.6332	0.1003	1.0358	0.1912	0.3761	0.3671	0.1009	0.3452	0.3444
MG1358	MG57	M	Sham	Estradiol 14.4 ppm	31.3	0.1007	0.0884	0.104	0.0832	0.4153	0.3983	0.3404	0.0848	1.7018	0.2227	0.3759	0.3667	0.09	0.2548	0.3044
MG1365	MG57	M	Sham	Estradiol 14.4 ppm	26	0.0415	0.0572	0.0109	0.0239	0.1212	0.0877	0.1636	0.1021	1.0576	0.2429	0.3838	0.3653	0.0691	0.2419	0.2642
MG1372	MG58	F	Sham	Acarbose 1000 ppm	38.6	0.4566	0.5218	0.2452	0.2672	1.3481	2.3747	0.5041	0.0942	1.2145	0.1924	0.2407	0.252	0.119	0.2077	0.2378
MG1379	MG58	F	Sham	Acarbose 1000 ppm	41.1	0.5981	0.5084	0.1607	0.2207	2.9624	2.2042	0.6422	0.1037	1.0213	0.16	0.2532	0.2785	0.0884	0.2436	0.2757
MG1386	MG58	F	Sham	Acarbose 1000 ppm	28.8	0.1514	0.1506	0.1697	0.1197	0.3893	0.3532	0.2864	0.0763	1.1859	0.1252	0.2411	0.2616	0.1485	n/a	0.1946
MG1400	MG59	M	Cast	5LG6	32	0.2181	0.2178	0.1088	0.1262	0.0917	0.1205	0.6606	0.1121	1.0748	0.2119	0.2401	0.234	0.3224	0.1698	n/a
MG1414	MG59	M	Cast	5LG6	30.4	0.067	0.0747	0.0507	0.055	0.1246	n/a	0.1788	0.0873	1.613	0.276	0.3977	0.3467	0.331	0.1725	0.2411
MG1421	MG60	M	Sham	Estradiol 14.4 ppm	43.1	0.4069	0.494	0.169	0.3155	1.0553	1.0017	0.9054	0.1502	1.4365	0.228	0.3873	0.3822	0.1025	0.2004	0.274
MG1428	MG60	M	Sham	Estradiol 14.4 ppm	40	0.363	0.2524	0.11	0.1107	1.138	1.0967	0.6868	0.1605	1.2316	0.1983	0.4057	0.4124	0.1093	0.2959	0.3064
MG1435	MG60	M	Sham	Estradiol 14.4 ppm	29.4	0.0581	0.0604	0.0557	0.052	0.0825	0.0868	0.2248	0.0564	1.1611	0.2083	0.3697	0.3441	0.0779	0.2483	0.267
MG1456	MG61	M	Sham	Estradiol 14.4 ppm	30.6	0.1104	0.1231	0.0429	0.0328	0.2968	0.2671	0.2759	0.1475	1.309	0.239	0.4601	0.4446	0.0609	0.309	0.2451
MG1505	MG63	F	Cast	Estradiol 14.4 ppm	38.3	0.459	0.6976	0.3343	0.24	3.03	n/a	0.9424	0.2674	1.56	0.2186	0.2673	0.239	0.058	0.3942	n/a
MG1512	MG64	F	Sham	Acarbose 1000 ppm	26.6	0.133	0.102	0.0857	0.05874	0.1968	0.1877	0.1676	0.0619	1.1919	0.1433	0.2232	0.2291	0.0611	0.2136	0.2613
MG1519	MG64	F	Sham	Acarbose 1000 ppm	22.2	0.0541	0.064	0.0631	0.0334	0.1108	0.0718	0.1443	0.083	0.9912	0.1582	0.1891	0.1953	0.058	0.2032	0.2201
MG1526	MG64	F	Sham	Acarbose 1000 ppm	27.8	0.1482	0.1163	0.1064	0.1149	0.172	0.1194	0.205	0.1518	1.38	0.203	0.3383	0.302	0.093	0.2196	0.1487
MG1533	MG64	F	Sham	Acarbose 1000 ppm	28.4	0.239	0.189	0.134	0.0839	0.4959	0.5859	0.2714	0.1483	1.214	0.1858	0.2043	0.242	0.078	0.2578	0.1721
MG1540	MG65	F	Cast	Acarbose 1000 ppm	31.1	0.272	0.348	0.196	0.176	1.144	0.783	0.4964	0.1047	1.022	0.168	0.2023	0.2164	0.0913	0.2249	0.2004
MG1547	MG65	F	Cast	Acarbose 1000 ppm	31.6	0.2784	0.218	0.1475	0.1419	0.828	0.862	0.3849	0.1805	1.282	0.2094	0.2816	0.282	0.1509	0.258	0.2422
MG1554	MG65	F	Cast	Acarbose 1000 ppm	41.7	0.6968	0.6683	0.238	0.322	3.5	n/a	0.7617	0.246	1.63	0.236	0.295	0.323	0.0776	0.2907	0.2866
MG1561	MG65	F	Cast	Acarbose 1000 ppm	32.9	0.308	0.304	0.16	0.208	0.505	2.1	0.442	0.196	1.062	0.158	0.2154	0.2018	0.0592	0.2263	0.2574
MG1575	MG66	M	Cast	Estradiol 14.4 ppm	31.5	0.1436	0.1137	0.1138	0.0809	0.075	0.116	0.4403	0.197	1.742	0.2704	0.323	0.328	0.218	0.3076	0.2874
MG1589	MG67	F	Cast	Acarbose 1000 ppm	26.8	0.1979	0.1663	0.0856	0.091	0.3169	0.3681	0.2213	0.1275	1.1707	0.1205	0.2184	0.2276	0.0729	0.251	0.1994
MG1596	MG67	F	Cast	Acarbose 1000 ppm	36.8	0.318	0.2914	0.173	0.2559	0.7572	0.8694	0.6317	0.1686	1.4207	0.1962	0.2395	0.2489	0.1414	0.244	0.2824
MG1603	MG67	F	Cast	Acarbose 1000 ppm	33.9	0.3123	0.364	0.1309	0.2039	0.7143	0.6399	0.4678	0.2303	1.5513	0.2252	0.2565	0.2591	0.0605	0.2834	0.2839
MG1610	MG67	F	Cast	Acarbose 1000 ppm	37.9	0.4791	0.5143	0.151	0.1264	1.2726	1.3489	0.4344	0.1461	1.4907	0.1765	0.2583	0.3045	0.2724	0.2833	0.3341
MG1617	MG68	M	Sham	5LG6	34.5	0.2215	0.1979	0.0776	0.1022	0.3796	0.4209	0.2716	0.1394	1.1872	0.2585	0.3284	0.3466	0.0899	0.4009	0.2359
MG1624	MG68	M	Sham	5LG6	36.5	0.2468	0.2683	0.1007	0.4787	0.6319	0.5857	0.3739	0.1768	1.2094	0.2104	0.3559	0.3691	0.0568	0.2425	0.2552
MG1631	MG68	M	Sham	5LG6	33.9	0.2179	0.2644	0.0757	0.0543	0.3893	0.3507	0.347	0.1708	1.7402	0.2089	0.3227	0.3208	0.5737	0.3894	0.2232
MG1652	MG69	F	Cast	5LG6	36.8	0.5185	0.5877	0.2595	0.3313	0.9909	1.0765	0.7642	0.2492	1.41	0.181	0.2277	0.2541	0.0863	0.2144	0.2411
MG1659	MG69	F	Cast	5LG6	29.4	0.1108	0.069	0.0687	0.0981	0.4108	0.3373	n/a	0.1277	1.348	0.193	0.2815	0.2601	0.1015	0.2117	0.2216
animal ID	Cage	Sex	Surgery	Drug	Body weight	Inguinal	Ingunial 2	Subscapular 1	Subscapular 2	Gonadal	Gonadal2	Mesentary	Brown	Liver	Heart	Kidney	Kidney2	Spleen	Lung	Quad Total
MG1666	MG70	F	Cast	5LG6	28	0.1134	0.1078	0.0467	0.188	0.1026	0.1437	0.1935	0.0642	1.4094	0.1955	0.2425	0.2477	0.2192	0.3175	0.2064
MG1673	MG70	F	Cast	5LG6	25.3	0.1841	0.0643	0.1	0.145	0.2998	0.4065	n/a	0.0602	1.0508	0.1545	0.2339	0.223	0.0691	0.2485	0.1919
MG1680	MG70	F	Cast	5LG6	23	0.0371	0.0453	0.0787	0.1208	0.08	0.0121	0.0812	0.0429	0.9694	0.141	0.2233	0.2211	0.0961	0.2446	0.1822
MG1687	MG70	F	Cast	5LG6	n/a	0.4475	0.431	0.4488	0.3298	0.8765	1.1547	0.583	0.1122	1.5734	0.159	0.2975	0.3387	0.0955	0.2631	0.2726
MG1708	MG71	F	Sham	5LG6	27.3	0.0561	0.0476	0.0652	0.0712	0.2572	0.259	0.1084	0.0833	1.0994	0.21	0.2206	0.1986	0.085	0.2516	0.2174
MG1715	MG71	F	Sham	5LG6	24.2	0.0843	0.0892	0.0471	0.0459	0.1695	0.1862	0.1629	0.0754	0.9853	0.1651	0.1868	0.1898	0.0454	0.2358	0.2238
MG1722	MG72	M	Cast	Acarbose 1000 ppm	30.9	0.0411	0.0961	0.0401	0.0311	0.0347	0.0423	0.1399	0.085	1.2102	0.2403	0.2588	0.253	0.0779	0.2003	0.2918
MG1743	MG73	M	Cast	Acarbose 1000 ppm	30.5	0.0831	0.0941	0.0883	0.0915	0.0488	0.0818	0.2891	0.0838	1.1478	0.1652	0.3169	0.3275	0.0622	0.265	0.2865
MG1750	MG73	M	Cast	Acarbose 1000 ppm	31.7	0.1395	0.1224	0.1288	0.1277	0.0365	0.1109	0.4459	0.098	1.1996	0.171	0.2975	0.2888	0.0654	0.2235	0.3021
MG1764	MG74	F	Cast	Estradiol 14.4 ppm	36.5	0.3112	0.3374	0.2512	0.1793	1.5245	1.7037	0.5704	0.1015	1.4611	0.172	0.3771	0.3065	0.1513	0.2497	0.2529
MG1771	MG74	F	Cast	Estradiol 14.4 ppm	34.2	0.2932	0.2514	0.2071	0.2928	0.8865	0.9215	0.5243	0.0826	1.3279	0.1779	0.2917	0.2848	0.1329	0.2382	0.2644
MG1778	MG74	F	Cast	Estradiol 14.4 ppm	32	0.3537	0.4048	0.2659	0.2827	0.7195	0.5969	0.3687	0.1258	1.1864	0.1753	0.2454	0.2675	0.1223	0.717	0.1814
MG1785	MG74	F	Cast	Estradiol 14.4 ppm	38	0.5102	0.3221	0.2097	0.3296	1.7539	1.9289	0.9076	0.1181	1.3071	0.1842	0.2486	0.2644	0.1101	0.2239	0.2277
MG1792	MG75	M	Sham	5LG6	26.9	0.0584	0.0273	0.0665	0.1266	0.0854	0.1314	0.1094	0.0562	1.1132	0.1872	0.4126	0.3821	0.1034	0.2728	0.2001
MG1806	MG75	M	Sham	5LG6	29.1	0.0504	0.0725	0.074	0.031	0.2679	0.2736	0.267	0.1202	1.3194	0.2032	0.375	0.3858	0.0681	0.3045	0.2091
MG1813	MG76	M	Sham	5LG6	26.5	0.061	0.068	0.0524	0.0489	0.1143	0.1192	0.1138	0.1112	0.9123	0.2486	0.3251	0.3178	0.053	0.2278	0.2539
MG1820	MG76	M	Sham	5LG6	32.5	0.2051	0.2349	0.1169	0.1282	0.4171	0.4257	0.3999	0.157	1.1056	0.2282	0.3165	0.2908	0.0935	0.3203	0.304
MG1827	MG76	M	Sham	5LG6	32.2	0.2324	0.2443	0.0847	0.1053	0.4104	0.4769	0.3388	0.182	1.0811	0.234	0.3597	0.3944	0.0465	0.2397	0.2055
MG1834	MG77	M	Cast	Estradiol 14.4 ppm	33.9	0.2031	0.1788	0.1095	0.094	0.0954	0.238	0.6104	0.2326	1.825	0.2169	0.262	0.2867	0.2324	0.379	0.2174
MG1855	MG78	F	Sham	Estradiol 14.4 ppm	25	0.1515	0.209	n/a	n/a	0.3355	0.2891	0.2397	0.1531	0.8573	0.1501	0.1704	0.1634	0.0736	0.2254	0.2157
MG1862	MG78	F	Sham	Estradiol 14.4 ppm	36.6	0.5135	0.6337	0.2886	0.3367	1.2773	1.356	0.7881	0.2236	1.1833	0.1591	0.2244	0.1922	0.0664	0.2255	0.2158
MG1869	MG78	F	Sham	Estradiol 14.4 ppm	28.7	0.2899	0.228	0.1442	0.1703	0.4946	0.5291	0.4509	0.1287	1.087	0.174	0.1925	0.199	0.0893	0.2208	0.2385
MG1876	MG78	F	Sham	Estradiol 14.4 ppm	35.3	0.419	0.3871	0.1943	0.147	0.916	1.2229	0.425	0.1834	1.4602	0.177	0.2657	0.2397	0.1217	0.2933	0.2059
MG1883	MG79	F	Sham	Acarbose 1000 ppm	21.9	0.0082	0.0083	0.0268	0.053	n/a	n/a	0.0599	0.0389	0.7198	0.1529	0.2071	0.2048	0.0373	0.2507	0.164
MG1890	MG79	F	Sham	Acarbose 1000 ppm	25.7	0.3424	0.0681	0.0938	0.0709	0.1161	0.1045	0.1011	0.0508	1.1859	0.1626	0.2825	0.2643	0.1697	0.2627	0.2192
MG1918	MG80	F	Cast	Estradiol 14.4 ppm	29.9	n/a	n/a	0.2185	0.3304	0.3235	0.5255	0.2579	0.0667	1.626	0.2024	0.3054	0.2894	0.0677	0.2447	0.1858
MG1925	MG80	F	Cast	Estradiol 14.4 ppm	32.6	0.1144	n/a	0.0769	n/a	0.112	0.1414	0.0705	0.0456	1.3627	0.1636	0.2757	0.279	0.2211	0.2915	0.186
MG1932	MG80	F	Cast	Estradiol 14.4 ppm	29.2	0.425	0.3595	0.1725	0.276	0.8789	0.8624	0.2771	0.086	1.1701	0.1346	0.2472	0.2096	0.1397	0.2648	0.1985
MG1946	MG81	F	Cast	Estradiol 14.4 ppm	25.8	0.1147	0.1492	0.1093	0.4231	0.5788	0.6421	0.4184	0.0957	0.9387	0.1285	0.2522	0.2907	0.0573	0.2563	0.2294
MG1953	MG81	F	Cast	Estradiol 14.4 ppm	28.6	0.145	0.0949	0.1173	0.1048	0.2865	0.4068	0.2971	0.0775	1.3759	0.1756	0.2747	0.3114	0.0901	0.2444	0.1723
MG1960	MG81	F	Cast	Estradiol 14.4 ppm	34.3	0.2617	0.2198	0.3557	0.1837	0.6308	0.4852	0.6781	0.0938	1.663	0.1981	0.3374	0.3266	0.1039	0.2284	0.2162
MG1995	MG83	M	Cast	Estradiol 14.4 ppm	34.1	0.3772	0.3961	0.232	0.2254	0.2305	0.2453	0.667	0.3116	1.6094	0.163	0.4795	0.2737	0.0974	0.2506	0.2589
MG2002	MG83	M	Cast	Estradiol 14.4 ppm	31	0.3946	0.3892	0.135	0.1764	0.2482	0.2619	0.3605	0.1735	1.722	0.1647	0.2877	0.2672	0.0676	0.665	0.2391
MG2009	MG84	M	Sham	Acarbose 1000 ppm	34.7	0.0833	0.0709	0.1026	0.0899	0.562	0.4889	0.4335	0.0777	1.3771	0.1906	0.4277	0.439	0.0712	0.2797	0.2782
MG2016	MG84	M	Sham	Acarbose 1000 ppm	28.6	0.0579	0.044	0.0452	0.0591	0.1569	0.1362	0.1134	0.0594	1.2086	0.1547	0.3457	0.3568	0.0563	0.2476	0.2991
MG2030	MG85	F	Sham	Estradiol 14.4 ppm	36.7	0.3896	0.3687	0.1664	0.2576	1.0451	1.249	0.6349	0.2087	1.5996	0.1828	0.2428	0.2547	0.1248	0.3144	0.2269
MG2037	MG85	F	Sham	Estradiol 14.4 ppm	44.2	0.9828	0.9229	0.2529	0.2528	3.0217	2.8143	0.9631	0.287	1.3236	0.157	0.2298	0.2627	0.0711	0.3582	0.2337
MG2044	MG85	F	Sham	Estradiol 14.4 ppm	33.6	0.6724	0.6096	0.1509	0.1626	1.0804	1.2786	0.5681	0.116	1.2796	0.1802	0.2463	0.2269	0.091	0.2135	0.2026
MG2051	MG85	F	Sham	Estradiol 14.4 ppm	26.6	0.1029	0.0878	0.0831	0.0859	0.379	0.3573	0.3819	0.1186	1.1089	0.1175	0.1916	0.1871	0.1423	0.2595	0.1861
MG2058	MG86	F	Cast	5LG6	22.1	0.0717	0.063	0.0587	0.1135	0.2495	0.2125	0.1962	0.0826	0.8546	0.1457	0.2431	n/a	0.109	0.167	0.1982
MG2065	MG86	F	Cast	5LG6	22.3	0.0579	0.1173	0.0929	0.1482	0.5446	0.5492	0.266	0.091	1.287	0.1842	0.3348	0.2609	0.3262	0.2412	0.2845
MG2072	MG86	F	Cast	5LG6	23.1	0.0568	0.0606	0.1206	0.0635	0.0871	0.1029	0.0669	0.0511	1.1348	0.1347	0.207	0.2175	0.2589	0.5566	0.1905
MG2086	MG87	M	Cast	Acarbose 1000 ppm	34.7	0.421	0.376	0.1461	0.0958	0.073	0.0753	0.6023	0.1603	1.6852	0.1769	0.283	0.3148	0.1117	0.2495	0.2569
MG2100	MG87	M	Cast	Acarbose 1000 ppm	30.8	0.227	0.1678	0.0927	0.0671	0.1179	0.2195	0.3277	0.1728	1.2966	0.164	0.3044	0.3145	0.1014	0.2586	0.261
MG2114	MG88	F	Sham	Acarbose 1000 ppm	27.7	0.1064	0.1059	0.1068	0.0974	0.5199	0.4794	0.2665	0.0808	1.0471	0.1418	0.2052	0.2296	0.0681	0.2399	0.2239
MG2121	MG88	F	Sham	Acarbose 1000 ppm	33.4	0.081	0.1034	0.1515	0.082	0.3586	0.4956	0.1436	0.0781	1.6224	0.1713	0.2809	0.2294	0.1246	0.3091	0.2153
MG2135	MG89	M	Cast	Estradiol 14.4 ppm	33	0.2479	0.1996	0.1051	0.1195	0.2071	0.1842	0.5419	0.2039	1.523	0.1461	0.2596	0.2863	0.1069	0.2618	0.1741
MG2156	MG90	F	Sham	5LG6	25	0.0797	0.098	0.0606	0.0667	0.156	0.1497	0.0999	0.1144	1.047	0.1732	0.2143	0.2335	0.1048	0.2764	0.2227
MG2163	MG90	F	Sham	5LG6	29.9	0.099	0.2837	0.1984	0.1931	0.7242	0.8429	0.5481	0.127	0.9862	0.1759	0.1867	0.1904	0.0963	0.2977	0.2169
MG2170	MG90	F	Sham	5LG6	34.7	0.2682	0.3513	0.1186	0.1221	1.6854	1.4883	0.5009	0.1605	1.3751	0.1607	0.2192	0.2052	0.3322	0.2913	0.2301
MG2177	MG90	F	Sham	5LG6	43.2	0.312	0.4696	0.1824	0.2051	3.5122	3.7388	0.5012	0.1298	1.3729	0.1654	n/a	0.3308	0.1303	0.3061	0.2172
MG2184	MG91	M	Sham	Estradiol 14.4 ppm	23	0.011	0.0132	0.0601	0.0602	n/a	n/a	0.1443	0.0299	0.8211	0.1672	0.2671	0.2797	0.102	0.2143	0.227
MG2191	MG91	M	Sham	Estradiol 14.4 ppm	30.3	0.0965	0.0875	0.1043	0.1176	0.3404	0.4005	0.4949	0.0679	1.3082	0.2152	0.4147	0.3954	0.0696	0.3303	0.2294
MG2212	MG92	F	Sham	Estradiol 14.4 ppm	32.5	0.2732	0.1861	0.1988	0.1922	0.8142	0.8577	0.5051	0.0555	1.264	0.1576	0.2868	0.2801	0.1006	0.2676	0.2207
MG2219	MG92	F	Sham	Estradiol 14.4 ppm	30.8	0.138	0.141	0.0985	0.1106	0.7007	0.5057	0.0701	0.0771	1.7006	0.14	0.2883	0.3081	0.5985	0.2705	0.2458
animal ID	Cage	Sex	Surgery	Drug	Body weight	Inguinal	Ingunial 2	Subscapular 1	Subscapular 2	Gonadal	Gonadal2	Mesentary	Brown	Liver	Heart	Kidney	Kidney2	Spleen	Lung	Quad Total
MG2226	MG92	F	Sham	Estradiol 14.4 ppm	42.8	0.2138	0.5401	0.4547	0.4323	1.8356	1.5365	0.9733	0.0736	1.6903	0.1782	0.3343	0.2977	0.0864	0.3174	0.2694
MG2233	MG93	M	Cast	Acarbose 1000 ppm	32.5	0.114	0.1649	0.0865	0.0955	0.0518	0.1776	0.3954	0.0711	1.2748	0.1614	0.2858	0.2871	0.1476	0.2059	0.3166
MG2240	MG93	M	Cast	Acarbose 1000 ppm	32.5	0.1363	0.2177	0.1654	0.1881	0.1241	0.1104	0.655	0.0693	1.2896	0.1277	0.2844	0.2634	0.0903	0.3124	0.2844
MG2247	MG93	M	Cast	Acarbose 1000 ppm	29.6	0.0865	0.0703	0.0974	0.0244	0.0492	n/a	0.2589	0.0946	n/a	0.1426	0.2751	0.2684	0.1134	0.2563	0.2681
MG2261	MG94	M	Cast	Estradiol 14.4 ppm	38.3	0.3064	0.4181	0.1508	0.1708	0.1839	0.3484	0.6835	0.1583	1.6717	0.2005	0.3376	0.3006	0.1367	0.3191	0.2797
MG2275	MG95	F	Sham	5LG6	33	0.0339	0.0489	0.0755	0.0882	0.1847	0.1557	0.1063	0.0665	1.1375	0.1566	0.245	0.2201	0.1208	0.3072	0.256
MG2282	MG95	F	Sham	5LG6	30.2	0.0468	0.0302	0.1266	0.1655	0.1764	0.0905	0.1508	0.0493	1.3031	0.1895	0.2919	0.2954	0.19	0.2758	0.2575
MG2289	MG95	F	Sham	5LG6	24.4	0.0609	0.0443	0.1504	0.0683	0.1088	0.1793	0.2041	0.0449	1.0209	0.1492	0.2316	0.2324	0.0561	0.3222	0.2211
MG2303	MG96	F	Cast	Estradiol 14.4 ppm	35.5	0.2945	0.285	0.2423	0.2749	0.5184	0.4639	0.5268	0.2466	2.0194	0.1685	0.3484	0.3458	0.2187	0.3048	0.2615
MG2310	MG96	F	Cast	Estradiol 14.4 ppm	49.7	1.1484	1.3754	0.3563	0.4273	3.1572	2.8358	0.893	0.547	1.8521	0.1775	0.2804	0.2771	0.0847	0.3349	0.2429
MG2317	MG96	F	Cast	Estradiol 14.4 ppm	48.7	1.4132	1.4437	0.3254	0.2897	3.3239	4.0777	1.1134	0.311	1.6415	0.1927	0.2468	0.2682	0.0743	0.2523	0.233
MG2324	MG96	F	Cast	Estradiol 14.4 ppm	52.4	0.6132	n/a	0.1931	0.1733	3.0032	2.8924	0.2741	0.2189	2.664	0.199	0.2777	0.2877	0.6614	0.3903	0.2108
MG2331	MG97	F	Cast	5LG6	29.9	0.0946	n/a	0.0898	0.0581	0.1732	0.1119	0.0995	0.175	1.2857	0.1795	0.2906	0.2883	0.1161	0.2757	0.1979
MG2338	MG97	F	Cast	5LG6	27.1	0.1274	0.1166	0.0939	0.0871	0.4274	0.2194	0.2882	0.1747	0.9444	0.1747	0.2287	0.254	0.0686	0.3167	0.252
MG2345	MG97	F	Cast	5LG6	26.9	0.1174	0.1301	0.1222	0.077	0.0638	0.073	0.2464	0.1716	1.4858	0.1987	0.2602	0.2738	0.1693	0.2453	0.276
MG2359	MG98	F	Cast	Acarbose 1000 ppm	26.5	0.0846	0.1209	0.0611	0.0662	0.1336	0.1722	0.1388	0.1427	0.9672	0.1654	0.2104	0.2346	0.0746	0.2914	0.2337
MG2366	MG98	F	Cast	Acarbose 1000 ppm	35	0.547	0.4153	0.0816	0.1349	1.5196	1.4096	0.4703	0.1218	1.2843	0.1706	0.2432	0.2283	0.0717	0.2376	0.2724
MG2373	MG98	F	Cast	Acarbose 1000 ppm	29	0.207	0.2578	0.1409	0.1285	0.5356	0.4109	0.2114	0.1376	1.1221	0.1459	0.2411	0.2294	0.0751	0.2303	0.268
MG2380	MG98	F	Cast	Acarbose 1000 ppm	30.7	0.3283	0.265	0.1349	0.1234	0.7018	0.7714	0.269	0.1809	1.232	0.1534	0.2402	0.2296	0.088	0.5902	0.2745
MG2394	MG99	F	Sham	5LG6	25.2	0.106	0.0863	0.095	0.1236	0.329	0.2313	0.2515	0.0736	1.1553	n/a	0.2009	0.215	0.1092	0.2559	0.224
MG2401	MG99	F	Sham	5LG6	24.5	0.1004	0.1068	0.1124	0.0735	0.3229	0.2231	0.1659	0.0769	1.0475	0.1323	0.2293	0.2453	0.2831	0.2869	0.2039
MG2408	MG99	F	Sham	5LG6	25.1	0.0971	0.0729	0.0684	0.0769	0.3467	0.2966	0.1858	0.0624	1.0906	0.1713	0.2361	0.262	0.0946	0.2412	0.2459
MG2422	MG100	F	Sham	Acarbose 1000 ppm	25.4	0.0604	0.0739	0.1119	0.1114	0.2405	0.2961	0.189	0.0654	1.2366	0.1665	0.2543	0.2617	0.0657	0.3209	0.2185
MG2429	MG100	F	Sham	Acarbose 1000 ppm	23.8	0.0468	0.0465	0.0948	0.1287	0.0821	0.0599	0.0846	0.0439	0.9962	0.1566	0.2007	0.2223	0.1471	0.2406	0.2108
MG2464	MG102	M	Sham	Acarbose 1000 ppm	31.6	0.1234	0.085	0.0722	0.0694	0.365	0.439	0.27	0.0768	1.1395	0.1852	0.3	0.355	0.0995	0.382	0.2522
MG2471	MG102	M	Sham	Acarbose 1000 ppm	50	0.6523	0.5798	0.3366	0.4323	0.9657	1.0184	1.5367	0.2617	2.2708	0.2278	0.3787	0.377	0.1002	0.39	0.2676
MG2478	MG102	M	Sham	Acarbose 1000 ppm	34.3	0.2304	0.2943	0.078	0.1463	0.5647	n/a	0.4864	0.115	1.5418	0.2025	0.2988	0.3255	0.055	0.2944	0.2274
MG2485	MG103	F	Cast	Acarbose 1000 ppm	28	0.1376	0.1312	0.2125	0.1469	0.2541	0.129	0.2445	0.0755	1.252	0.1504	0.2859	0.284	0.1169	0.3893	0.2295
MG2499	MG103	F	Cast	Acarbose 1000 ppm	31.5	0.1806	0.1243	0.1471	0.102	0.658	0.7474	0.2611	0.081	1.2481	0.1832	0.2925	0.2753	0.0845	0.2605	0.2767
MG2506	MG103	F	Cast	Acarbose 1000 ppm	40	0.5875	0.5662	0.3521	0.216	1.3421	1.393	0.5165	0.1122	1.5448	0.2041	0.3189	0.2629	0.1113	0.2714	0.2217
MG2520	MG104	M	Cast	5LG6	32.4	0.918	0.1119	0.1802	0.967	0.1156	0.1018	0.3548	0.1036	1.3902	0.174	0.3141	0.2891	0.0859	0.2838	0.3115
MG2534	MG105	M	Sham	5LG6	31	0.1124	0.1065	0.1115	0.105	0.3222	0.3238	0.3791	0.1373	n/a	0.2311	0.3739	0.3215	0.0594	0.284	0.2394
MG2541	MG105	M	Sham	5LG6	32.1	0.1744	0.0903	0.1021	0.1379	0.4119	0.325	0.3238	0.1266	1.0783	0.2388	0.3857	0.3769	0.0662	0.4	0.2875
MG2548	MG105	M	Sham	5LG6	33	n/a	0.0254	0.0513	0.0509	0.0948	0.0886	0.0688	0.0767	1.047	0.211	0.391	0.3924	0.2172	0.263	0.1318
MG2562	MG106	M	Sham	Acarbose 1000 ppm	29	0.0699	0.1666	0.0592	0.0654	0.0775	0.0431	0.0704	0.0695	1.2324	0.2233	0.3581	0.3439	0.2273	0.2969	0.2498
MG2569	MG106	M	Sham	Acarbose 1000 ppm	38.2	0.1645	0.1934	0.1144	0.0859	1.0017	0.9418	0.6642	0.1456	1.2813	0.2185	0.3855	0.3794	0.0616	0.3573	0.2757
MG2576	MG107	M	Sham	Acarbose 1000 ppm	31	0.1283	0.1289	0.0503	0.0632	0.2388	0.1306	0.1715	0.103	1.3155	0.2016	0.2697	0.2942	0.1461	0.2735	0.2351
MG2583	MG107	M	Sham	Acarbose 1000 ppm	36.8	0.2509	0.3335	0.1096	0.1117	0.7727	0.723	0.456	0.1561	1.2142	0.2217	0.3615	0.3585	0.071	0.2322	0.2546
MG2590	MG107	M	Sham	Acarbose 1000 ppm	29.9	0.0684	0.0307	0.0416	0.049	0.181	0.1749	0.1628	0.1265	0.9325	0.2107	0.2379	0.3572	0.06	1.1695	0.2782
MG2597	MG108	M	Cast	Estradiol 14.4 ppm	34.3	0.2999	0.3475	0.0825	0.0833	0.0678	0.0947	0.4232	0.1695	1.6138	0.2212	0.3173	0.31	0.1244	0.3067	0.2993
MG2604	MG108	M	Cast	Estradiol 14.4 ppm	55.9	1.5228	1.4149	0.4768	0.4047	0.4547	0.5961	1.542	0.4693	2.1569	0.2159	0.3879	0.3422	0.118	0.3414	0.2795
MG2611	MG108	M	Cast	Estradiol 14.4 ppm	30.4	0.1636	0.16	0.09	0.1017	0.0791	0.0782	0.3329	0.1511	1.1199	0.2002	0.2229	0.2264	0.0628	0.311	0.2708
MG2618	MG109	M	Sham	Estradiol 14.4 ppm	28.6	0.1026	0.0902	0.452	0.0376	0.1985	0.1598	0.2281	0.1179	0.9746	0.2189	0.3032	0.2738	0.0692	0.2968	0.3115
MG2625	MG109	M	Sham	Estradiol 14.4 ppm	48.2	0.6934	0.7341	0.2022	0.2057	1.4099	1.1437	0.8071	0.3421	1.7006	0.2559	0.3679	0.3771	0.1218	0.3308	0.3193
MG2632	MG109	M	Sham	Estradiol 14.4 ppm	30.3	0.1376	0.1384	0.0758	0.0595	0.3607	0.3628	0.269	0.1276	1.1929	0.2389	0.3302	0.3247	0.0711	0.2353	0.2973
MG2646	MG110	M	Cast	5LG6	27.3	0.0632	0.0685	0.0409	0.0518	0.0209	0.0262	0.1159	0.1617	1.0594	0.2044	0.2467	0.2358	0.0554	0.2156	0.2811
MG2660	MG111	F	Sham	Estradiol 14.4 ppm	28.7	0.1166	0.1193	0.0513	0.0688	0.167	0.1231	0.1609	0.1292	1.1447	0.187	0.2278	0.2254	0.0979	0.2715	0.2891
MG2667	MG111	F	Sham	Estradiol 14.4 ppm	26.2	0.0566	0.0347	0.0269	0.0264	0.0558	0.0399	0.1023	0.1071	1.3744	0.1674	0.2968	0.2896	0.2797	0.309	0.1832
MG2674	MG111	F	Sham	Estradiol 14.4 ppm	29.7	0.174	0.1439	0.0636	0.0668	0.4098	0.3696	0.1228	0.1342	1.0458	0.2433	0.2183	0.2297	0.0796	0.3264	0.2864
MG2695	MG112	M	Cast	Acarbose 1000 ppm	32	0.1913	0.1939	0.0807	0.0573	0.1428	0.1692	0.4278	0.1405	1.4862	0.198	0.233	0.2565	0.0875	0.3126	0.2927
MG2702	MG112	M	Cast	Acarbose 1000 ppm	27.6	0.1652	0.1488	0.0458	0.0658	0.1059	0.059	0.4096	0.0847	1.1417	0.1809	0.2207	0.2026	0.0529	0.3119	0.2896
MG2703	MG100	F	Sham	Acarbose 1000 ppm	30.1	0.2927	0.1983	0.1829	0.1476	0.7304	0.9225	0.2452	0.0857	1.0694	0.1425	0.2371	0.2441	0.101	0.2301	0.2673
MG2709	MG113	M	Cast	5LG6	26	0.1284	0.1057	0.0577	0.0566	0.0829	0.0906	0.244	0.096	1.0108	0.1804	0.2654	0.1848	0.0786	0.2449	0.3211
MG2716	MG113	M	Cast	5LG6	28.2	0.0815	0.0675	0.093	0.0681	0.0458	0.0266	0.1912	0.1081	2.427	0.2374	0.365	0.3567	0.4585	0.3879	0.3009
MG2723	MG113	M	Cast	5LG6	32.2	0.2203	0.2158	0.1375	0.1356	0.0857	0.092	0.416	0.1653	1.4594	0.2108	0.2769	0.2703	0.0792	0.3249	0.2834
MG2730	MG114	M	Cast	Acarbose 1000 ppm	33.7	0.2726	0.2215	0.0854	0.1287	0.1657	0.2333	0.601	0.2234	1.214	0.2146	0.261	0.2722	0.105	0.2535	0.2919
MG2737	MG114	M	Cast	Acarbose 1000 ppm	34	0.1	0.1371	0.0649	0.0899	0.0637	0.034	0.3165	0.1218	2.5076	0.1997	0.329	0.3124	1.4631	0.3703	0.2511
MG2744	MG114	M	Cast	Acarbose 1000 ppm	31.3	0.2573	0.2683	0.1362	0.1365	0.1367	0.18	0.4761	0.1225	1.4072	0.1771	0.2315	0.2208	0.1483	0.2405	0.3019
MG2751	MG115	M	Sham	5LG6	29.5	0.1227	0.0959	0.0738	0.065	0.2661	0.26	0.2149	0.1411	1.0916	0.21	0.2766	0.2493	0.4701	0.3026	0.2115
MG2758	MG115	M	Sham	5LG6	30.5	0.1728	0.1473	0.0796	0.0866	0.3698	0.3742	0.5519	0.1728	0.9992	0.2168	0.2712	0.2927	0.0518	0.2833	0.2856
MG2765	MG115	M	Sham	5LG6	41.1	0.7174	0.5814	0.1178	0.1441	0.6118	n/a	0.7279	0.2849	1.3948	0.2493	0.4053	0.4273	0.0902	0.283	0.2595
