# Supplementary material for: Acarbose has sex-dependent and -independent effects on age-related physical function, cardiac health, and lipid biology
Source: JCI Insight. 2020 Nov 5;5(21):e137474. doi: 10.1172/jci.insight.137474 (PMC7710286; doi:10.1172/jci.insight.137474)
Supplement: Supplemental Data Set 2 [file jciinsight-5-137474-s216.xlsx]

## Sheet: Proteins changing with ACA
Gene				RGM02 Unshared Abundance	RGM03 Unshared Abundance	RGM18 Unshared Abundance	RGM21 Unshared Abundance	RGM32 Unshared Abundance	RGM37 Unshared Abundance	RGM39 Unshared Abundance	RGM50 Unshared Abundance	RGM07 Unshared Abundance	RGM08 Unshared Abundance	RGM11 Unshared Abundance	RGM12 Unshared Abundance	RGM27 Unshared Abundance	RGM33 Unshared Abundance	RGM45 Unshared Abundance	RGM51 Unshared Abundance	RGM04 Unshared Abundance	RGM06 Unshared Abundance	RGM14 Unshared Abundance	RGM24 Unshared Abundance	RGM28 Unshared Abundance	RGM30 Unshared Abundance	RGM34 Unshared Abundance	RGM38 Unshared Abundance	RGM01 Unshared Abundance	RGM09 Unshared Abundance	RGM16 Unshared Abundance	RGM26 Unshared Abundance	RGM31 Unshared Abundance	RGM41 Unshared Abundance	RGM43 Unshared Abundance	RGM47 Unshared Abundance	RGM13 Unshared Abundance	RGM19 Unshared Abundance	RGM20 Unshared Abundance	RGM25 Unshared Abundance	RGM29 Unshared Abundance	RGM35 Unshared Abundance	RGM44 Unshared Abundance	RGM46 Unshared Abundance	RGM05 Unshared Abundance	RGM15 Unshared Abundance	RGM17 Unshared Abundance	RGM23 Unshared Abundance	RGM36 Unshared Abundance	RGM40 Unshared Abundance
				RGM02	RGM03	RGM18	RGM21	RGM32	RGM37	RGM39	RGM50	RGM07	RGM08	RGM11	RGM12	RGM27	RGM33	RGM45	RGM51	RGM04	RGM06	RGM14	RGM24	RGM28	RGM30	RGM34	RGM38	RGM01	RGM09	RGM16	RGM26	RGM31	RGM41	RGM43	RGM47	RGM13	RGM19	RGM20	RGM25	RGM29	RGM35	RGM44	RGM46	RGM05	RGM15	RGM17	RGM23	RGM36	RGM40
Condition				Female-Sham-Old-Aca	Female-Sham-Old-Aca	Female-Sham-Old-Aca	Female-Sham-Old-Aca	Female-Sham-Old-Aca	Female-Sham-Old-Aca	Female-Sham-Old-Aca	Female-Sham-Old-Aca	Male-Sham-Old-Aca	Male-Sham-Old-Aca	Male-Sham-Old-Aca	Male-Sham-Old-Aca	Male-Sham-Old-Aca	Male-Sham-Old-Aca	Male-Sham-Old-Aca	Male-Sham-Old-Aca	Female-Sham-Old-Control	Female-Sham-Old-Control	Female-Sham-Old-Control	Female-Sham-Old-Control	Female-Sham-Old-Control	Female-Sham-Old-Control	Female-Sham-Old-Control	Female-Sham-Old-Control	Male-Sham-Old-Control	Male-Sham-Old-Control	Male-Sham-Old-Control	Male-Sham-Old-Control	Male-Sham-Old-Control	Male-Sham-Old-Control	Male-Sham-Old-Control	Male-Sham-Old-Control	Female-Sham-Young-Control	Female-Sham-Young-Control	Female-Sham-Young-Control	Female-Sham-Young-Control	Female-Sham-Young-Control	Female-Sham-Young-Control	Female-Sham-Young-Control	Female-Sham-Young-Control	Male-Sham-Young-Control	Male-Sham-Young-Control	Male-Sham-Young-Control	Male-Sham-Young-Control	Male-Sham-Young-Control	Male-Sham-Young-Control
Original Sample Name				1386	2114	1372	1890	1512	1526	1519	1379	1211	1225	2464	1176	1169	2016	1218	2569	2170	2177	2282	2156	2275	966	2289	1708	2751	1813	1792	1617	1827	1820	2541	2765	YF10	YF15	YF6	YF11	YF5	YF9	YF8	YF7	YM7	YM10	YM5	YM9	YM15	YM6
Sex				F	F	F	F	F	F	F	F	M	M	M	M	M	M	M	M	F	F	F	F	F	F	F	F	M	M	M	M	M	M	M	M	F	F	F	F	F	F	F	F	M	M	M	M	M	M
Surgery				Sham	Sham	Sham	Sham	Sham	Sham	Sham	Sham	Sham	Sham	Sham	Sham	Sham	Sham	Sham	Sham	Sham	Sham	Sham	Sham	Sham	Sham	Sham	Sham	Sham	Sham	Sham	Sham	Sham	Sham	Sham	Sham	Sham	Sham	Sham	Sham	Sham	Sham	Sham	Sham	Sham	Sham	Sham	Sham	Sham	Sham
Age				Old	Old	Old	Old	Old	Old	Old	Old	Old	Old	Old	Old	Old	Old	Old	Old	Old	Old	Old	Old	Old	Old	Old	Old	Old	Old	Old	Old	Old	Old	Old	Old	Young	Young	Young	Young	Young	Young	Young	Young	Young	Young	Young	Young	Young	Young
Treatment Group				6	6	6	6	6	6	6	6	5	5	5	5	5	5	5	5	4	4	4	4	4	4	4	4	3	3	3	3	3	3	3	3	2	2	2	2	2	2	2	2	1	1	1	1	1	1
Treatment				Acarbose	Acarbose	Acarbose	Acarbose	Acarbose	Acarbose	Acarbose	Acarbose	Acarbose	Acarbose	Acarbose	Acarbose	Acarbose	Acarbose	Acarbose	Acarbose	Control	Control	Control	Control	Control	Control	Control	Control	Control	Control	Control	Control	Control	Control	Control	Control	Control	Control	Control	Control	Control	Control	Control	Control	Control	Control	Control	Control	Control	Control
Lysis Order		ACA T.test (both sexes combined)	ACA LOG2FC (both sexes combined)	1	78	20	68	104	16	97	9	49	84	93	13	80	15	96	29	25	48	7	6	102	32	35	100	26	73	111	109	90	87	94	30	46	22	91	74	36	41	67	56	57	105	62	28	101	31
Lysis Batch				1	3	1	3	4	1	4	1	2	3	4	1	3	1	4	2	1	2	1	1	4	2	2	4	1	3	4	4	4	4	4	2	2	1	4	3	2	2	3	2	3	4	3	1	4	2
Old Digestion Batch	Go cellular component			2d	1c	2a	2c	1c	1f	1e	2c	1c	1f	1d	1b	1a	1c	1d	2a	2f	1a	2b	2d	2a	1f	2c	1d	1b	1a	2e	2d	1d	1b	1g	1c	2a	2g	2e	2b	2c	2f	2f	2f	2g	2g	2g	2g	2f	2g
Hsd17b4	Proxisome	2.45085e-06	-0.475298	29782.1	30505.6	35671.2	40146	52320.8	35465	26927.6	37229.8	48632.6	38317.2	31067.4	40448.4	36051.3	35996.3	40284.1	45331.7	42337.6	40399.1	64500.8	60702.2	57695.2	54999.5	45769.4	42310.3	57548.4	55359	55838.7	48591.4	45666.3	54239.3	53943	55006.6	58229.8	59454.7	57948.6	54684.2	90526.2	63217.7	55020.4	47590.7	50886.5	52628	45825.4	47981.1	36217.6	49151.1
Acad11	Proxisome	6.693e-06	-1.10353	39190.7	42353	76287.7	82385.5	60032.4	40254.5	48994.3	95291.1	68505.9	38736.7	66578.6	32144	55626.2	65368.2	52798.7	88433	126160	67323.3	139913	235332	83269.5	105644	175478	58986.6	215457	77939.5	287860	84328.5	117470	159795	114040	105511	89993.3	153242	204847	74680.2	233503	119931	186183	82016.3	446702	85581.3	72284.8	85266.6	85081.1	99305.2
Acaa1a	Proxisome	7.82605e-05	-0.437299	43961.1	33388.9	38730.3	57732.1	59585	57758.6	49311.8	48409.6	60884.6	85687.3	40858.6	61868.8	46816.9	47003.7	56805.2	48819.6	70169.9	59013.3	80994	89175.4	79063.6	67977.6	60718.7	70595.9	88143.7	67855.4	53825.5	70556.2	63087.4	71093.1	65944.8	59871.8	55498.7	76014.7	63292.9	71053.1	81521.5	73703.8	73107.4	70758.3	60385.5	61038	79845.2	57713.7	68015.8	59266.2
Abcd3	Proxisome	9.98209e-05	-0.364383	23664.7	21554.6	24694.9	23229.8	28076.8	17434	19285.3	23440.1	22998.4	27887.2	20049.7	27392.2	21106.7	21584.9	24144	23443.7	30756.2	20410.6	41950	31565.4	30224.5	28643.9	34053.3	23501.6	32234.4	35545.5	31105.4	21387.8	27965.6	29408.7	32648.1	28383.5	29802.7	30442.5	30847.4	24084.4	47964.8	33476.6	33974.9	28940.4	27269.2	32277.4	25844.5	26769.8	22743.1	32998.7
Scp2	Proxisome	0.000115527	-0.758787	7929.12	7035.41	9544.08	11374	12453.1	9922.08	7228.85	10668.7	9247.27	11876	6848.76	9511.26	10007	8367.3	10621.4	13085	14045.8	11781.4	22431.7	21393.7	15216.1	14832.6	13438	11298.7	17773.6	14277	15734.5	15320.7	13499.8	65936.8	14926.5	9807.38	11898.8	20856.2	15582.2	11876.3	21863.7	17564.1	13285.9	13399.1	12830.3	17468	14401.6	16792.3	9944.75	16986.9
Acox1	Proxisome	0.000125985	-0.90704	97346.1	74899.9	117477	152859	159633	99836.1	64169.6	159766	111759	179871	85269.4	126983	111319	100255	100394	313849	317514	161096	177623	159247	262402	252677	440708	109437	207567	352028	259434	484239	154786	251235	167892	138026	122733	248930	188941	190636	276874	306068	300078	218716	145222	324057	156465	230079	129085	230824
Nudt7	Proxisome	0.000405766	-0.397622	6370.96	5905.82	6323.24	8636.87	10283.7	8174.37	5717.41	6471.79	7997.15	8104.42	6335.23	8378.28	7257.18	7007.93	8964.28	10513.2	9313.52	7090.67	13232.5	11805.6	12038.5	10084.3	7505.07	9088.4	9948.9	11004.2	14417.7	10698.3	7447.01	9367.97	8624.69	9986.72	8703.92	12363.7	12751.1	11041.6	17673.1	12777.4	10771.6	9128.12	10350.9	9766.99	8996.52	8935.12	8358.35	10201.2
Amacr	Proxisome	0.0255636	-0.127155	13156.2	12248.9	16877	15783.8	17661	18241.4	13011.2	15529.7	15922	15755.6	15343.9	16408.6	14415.7	16998.5	16251.8	14875.1	16707.2	15801.4	17418.7	18210.7	18353.8	19884.7	13874.8	16228	15720.5	19552	17660.9	15505	15540.7	14894.7	18418.2	17346	17430.5	20537.1	16145.5	16787.5	19718.5	19261.5	19196.2	13807.1	17724	19365.7	18109.5	14916.2	14979	15123.1
Pxmp2	Proxisome	0.0370444	-0.484773	55355.8	70261.3	60136.8	40717.8	62575.1	27346.2	35295.5	48726.4	38050.7	98717.7	23530.8	34166.6	34004	46929.6	50233.2	66071.8	53094.5	38730.5	62517.9	65089.5	41763.4	46253.9	144408	41468.3	43005.7	53286.5	99060.5	63782.4	178453	129272	72856.8	41148.5	77668.7	68082.9	164177	90576.1	97124.6	60729.5	39150.3	47430.4	36676.2	40477.7	64103.6	38819.9	50775	62670.1
Idh2	Proxisome	0.0382901	-0.457022	137999	95106.5	82408.2	239019	207266	193656	76613.2	94221	127933	141680	103122	115982	115543	166323	112314	217537	242650	131297	106326	177359	458060	108315	166910	319104	113512	200351	183060	258294	91084.8	196338	122229	324725	114581	278330	182181	287679	229135	166548	189029	155584	152061	183465	157612	179652	215557	115812
Ech1	Proxisome	0.038734	-0.164936	10596.8	9511.23	11626.9	9561.82	16698.1	10455.8	8881.67	9117.92	12441.8	10734	9477.08	12760.9	9316.03	12433.4	10974.9	10752.8	10616.4	9714.03	12750	14751.5	14158.7	13121.9	11012	12036.1	12695.8	13199.6	15095	10848.1	10185.8	10872.6	11411	13153.2	11682.3	14273.7	12971.8	11943.4	15906.6	12527.9	16006.5	11829.7	14384.7	12290.2	10220.9	13212.9	11624.8	12894.1
Fbn2	Microfibril	0.00033401	-0.397108	1583.83	1361.5	2099.59	2146.23	1494.52	1530.31	1398.3	1683.4	2362.69	1314.08	1889.37	1315.61	1625.7	1517.17	1710.56	1466.69	2482.68	2381.25	2358.59	1575.51	1475.83	2122.67	2486.33	2535.07	2242.08	1963.11	1650.37	1627.29	2154.75	2942.18	2482.21	2532.07	1981.27	2219.51	2480.03	1690.92	2094.59	1850.19	2368.07	1800.19	2181.06	2639.88	1594.88	1996.98	2178.41	2112.39
Adamtsl5	Microfibril	0.00550933	-0.357721	49316	37092.3	27974.7	37039.9	44113.4	51116.7	47458.1	43254	43174.9	28007.2	44045.5	37598.3	29262	33783.4	43143.7	61948.1	74522.7	40512.8	50941.8	56430.1	53484.4	55791.3	43101	46880.2	36772.8	43983.3	66955.6	90145.8	43597.5	38398.9	55729.9	51464.4	77295.8	38664.4	86655.8	48602.5	49315.1	51498.8	40980	56031.6	53706.6	91920.3	53113.1	46039.7	38817.8	43048.5
Fbn1	Microfibril	0.0137951	-1.14637	359050	255776	457936	508381	366176	519395	274451	315452	1.96572e+06	175919	355941	316001	349853	274504	290382	208215	672056	2.14034e+06	505455	378760	2.98869e+06	664550	629365	478043	568779	328510	376925	590917	515085	2.49151e+07	651152	461584	412788	398149	1.71151e+06	336806	494223	590326	689405	314638	513454	3.44886e+06	464098	533024	349565	693962
Mfap5	Microfibril	0.0447506	-0.357544	32394.1	25635.2	27315	36960.9	22019.1	27237.2	24191.2	21128	50126.7	60517	36458.1	28362.3	20259.5	25654.9	22366.7	19917.2	52100.3	35002.9	34102.7	38612.7	23225	26904.4	73418.3	52050.3	52282.9	25663.7	27293.7	19668.3	39327.3	44348.2	38803.6	35214.5	21809.7	25732.2	38563.1	21688.6	36741.6	44253.5	68689.1	33211.8	23885.3	44865.4	20051.8	34205.9	40683.8	40180.6
Chchd3		0.000449807	-0.187166	33004.3	39018	34306.7	33118.6	35497.7	37214.7	36322.7	37736.2	40880.1	37700.3	30784.4	37412.6	35232.4	37613	37722.8	38084.6	39435.2	48843.5	40392.5	42234.4	43616.9	39379.5	37761.6	50469.8	35994.1	37136	44499.4	38097.7	37287.4	36604.9	48385.4	44330	39568.9	45674.7	39633.4	41318.8	38469	43927.7	42427.2	37280	58257	40449.1	40599.6	44639.1	34443.2	40163.8
Rrbp1		0.00198591	-0.971666	18591.1	15290.8	18740.7	15928.9	18086.4	37226.5	23551.2	11520	43493.2	53962	22886.9	23736.2	19334.4	12273.3	25103.7	19946	67400.4	44689.8	93740	24528.3	17751.1	12799.9	82239.3	143393	39684.7	29456.8	32518	18908.8	78451.4	32245	65607	50776.9	24387.5	22488.4	120745	42421.2	55946.1	16600.8	75036.8	55491.6	20475.1	39923.7	22595.8	52078.4	44119.5	52904.8
Myh11		0.00276939	-0.820514	1.1047e+06	669537	1.16934e+06	1.04411e+06	744939	1.24548e+06	267079	957866	1.21057e+06	1.26097e+06	1.32265e+06	292152	750421	1.0499e+06	677584	1.65332e+06	1.15142e+06	1.79157e+06	1.46655e+06	2.91615e+06	1.15178e+06	817970	2.34693e+06	1.07758e+06	880583	1.58891e+06	1.2066e+06	2.24678e+06	1.6508e+06	1.82625e+06	4.62247e+06	899222	735940	2.76999e+06	1.60873e+06	447804	1.21086e+06	821101	1.66589e+06	1.96447e+06	1.30488e+06	1.1438e+06	1.04153e+06	987753	1.82607e+06	1.20721e+06
Hnrnpa1		0.00391684	-0.611468	261752	236960	237305	279178	139686	200555	217951	201582	322317	135823	316713	169676	293724	173832	251584	204635	294100	326159	235397	658708	331230	254518	810566	273030	749685	237582	341614	508079	204006	354484	149693	296815	273338	208478	205413	260551	549087	521873	452939	336246	248834	545407	211733	315009	670649	347567
Car3		0.00460251	-1.48912	12572.1	6679.96	14040.4	6762.82	17227.1	18737.9	15832.7	36387	8041.42	63521.7	118940	12916.8	41636.5	13625.2	12406.1	15695.4	83482.3	271485	161725	72548.3	21303.1	48877	123761	26764.3	9410.37	34458.3	43769.9	21330.2	24006	66588.3	411668	10462.4	33775	57284.1	84981.7	16624.8	39177.2	29933.6	7146.34	69019.6	83584.7	53132.6	123478	12083.4	20815.6	39073.5
Sqor		0.00482937	-0.635691	181370	98488	159612	96085.8	99705.3	123122	115043	117613	141092	139607	151756	97802	120295	163113	153499	108426	188017	338361	220699	90252.2	87721.6	161320	155348	378201	580388	286122	176843	90333.2	301585	159672	251636	147891	119599	160381	229526	285032	336224	137641	302738	191714	123807	167936	201184	162589	144370	425418
Actr1b		0.00555	-0.546796	85590.5	86246.2	113755	72742.5	88410.6	109835	148548	81346	69083.8	155420	112686	103755	51783.7	60422.9	97593.1	62679.9	114417	85237.5	115521	117771	137443	183360	155186	74244	106780	147393	115424	241904	112051	133530	359339	81384.1	82787.2	143978	116257	98795	139052	238628	170771	134059	118798	119691	137581	213672	121118	84861.1
Ltbp4		0.00713009	-0.984269	169549	33809.4	427101	112563	231365	149136	343860	125604	131614	354250	151141	171334	103446	152352	166679	46904.5	278420	486449	228469	355219	790547	324816	150221	214607	326218	115810	62774.7	221240	336961	659917	482627	656372	305052	994671	236245	72348.1	105308	141168	221478	257440	958093	860012	123805	114796	256955	287634
Tmem143		0.0072095	-0.153835	19351.8	17377.6	18808.1	19635.7	20671.9	22575.8	17418.8	19185.9	20588.7	20458.1	15300.7	19044.4	20471.9	18752.5	20838.3	19209.8	19207.8	20575.7	18339.7	22030.4	26092.6	22836.6	19543.5	22358.1	20154.1	26886.5	20831.9	20615.8	19089.7	21173.3	25905.5	19861.3	21970.1	23646.9	21734.3	29781.6	21087.4	18385.3	17703.9	20488.1	20950.9	21234.2	21315.5	19478.5	17788.8	20744
Naprt		0.0099993	-0.694113	78326.1	124945	116947	78477.1	113842	50881.7	48940.5	76164.7	74960.5	203616	121150	68417.5	88390.1	61328.3	69654.4	76404.2	51534.8	91972.1	69792.8	570612	145602	242476	178977	121511	77130.2	97083.6	133995	115438	107472	148581	302294	192503	114307	173147	97419.8	160359	203877	62303.1	116851	747762	179331	135077	57020	145434	111970	102063
Bdh1		0.0119841	-0.151929	8424.7	8439.83	8416.12	7709.28	8540.51	8694.99	9966.83	8782.01	7617.15	9184.31	8240.28	9699.82	9537.42	11900.3	7056.76	9181.06	9062.69	9441.81	8891.51	8293.49	8799.22	11567.9	10889	10248	9478.83	10721.5	10378.7	9920.16	10406.3	8661.66	8984.64	10946.8	12583.5	15461.6	8756.81	12544.3	9063.65	9955.9	8452.03	9152.4	9148.3	9320.47	9748.88	9474.59	10181.4	9882.37
Acsf3		0.0153269	-0.13632	17351.8	17570.2	15988	17123.7	16062.4	18241.6	16451.3	15771.1	20467.4	21170.7	16159.1	16657.7	17485.9	19043.4	15747	18029.8	18741.4	20717	14982.7	18170.7	25078.4	19290.8	17766	18750.7	18307.2	19467.1	21893	20581.6	20478.8	17504.4	16805.9	19253.5	20821	21797.8	18152.7	21709.9	20660.9	19311.2	19776.2	20754.3	17176.3	17292.5	17870.9	17569.2	19345.2	17601
Col6a6		0.0168367	-0.757663	100626	109095	211564	161728	147702	95755.9	217005	88190.4	122304	37644	157687	153402	93842.4	128185	158514	138191	135887	171848	154329	92357.3	2.20632e+06	399750	154401	145388	186584	201822	191095	266637	129861	167281	164647	294195	241020	172574	250669	209792	345359	134746	180071	173927	363561	293783	159371	212496	204526	152119
Rtn4ip1		0.0172288	-0.0983167	19422.5	21494.2	20591.6	19956.2	23624.1	20964.5	19935.7	19761.4	20827.6	21448	21485.5	19792.5	22666.7	23714.4	20051.5	22442.2	22263.5	23746.3	23025.3	21556	28732.5	21140.4	20601.5	23178.9	25471.4	22488.8	22847.3	20322.2	22269.9	22715	20393.8	21913.5	21373.5	24606.4	21894.4	21306.2	22309.4	22378.5	22326.5	22526	24269.5	21617.7	23433.8	22079.8	18047.3	22477.2
Myh1		0.0221816	-0.241561	847.007	1454.53	1121.9	961.075	832.679	820.772	739.169	1234.51	1192.05	962.891	873.915	854.746	1132.85	1225.88	944.506	907.414	1241.57	1091.92	1123.1	1163.55	1620.45	994.15	1004.17	1697.41	975.839	1179.39	976.671	1016.31	1773.85	1061.22	944.764	1246.34	1017.74	1108.67	1286.92	1022.57	1027.45	1111.93	1427.37	993.148	1050.21	1275.97	1151.46	1301.66	1094.32	932.369
Acaa2		0.0234867	-0.310349	24029.1	20648.2	23894.9	23791.6	27771.3	23750.7	20522.7	21409.9	22381.4	31042.8	24811	29285.7	27985.5	21583	24646.9	23553.2	24629.8	18830.5	66793.8	36538.4	33515.3	26917.3	30454.9	28817.7	24658.7	56144.8	35530.6	25065	22365	20061.8	33385.4	27316.2	25225.2	35851.3	22826.2	27117.2	33484.3	33758.4	31932.9	36242.4	26617.9	27103.1	28662.8	25939.3	29726.8	44720.5
Coq6		0.0238234	-0.321276	101357	51380.2	65446.9	83945.5	108506	55923.5	72058.7	75759.9	94452.5	71775.4	55917.8	72333.6	62342.2	96226	78061.1	60288.8	76203.1	71678.9	85246.9	78405.4	109166	85961.1	80136.1	159392	111614	65287.6	156299	106191	62738	88440.6	66444.9	132631	98981.9	92881.2	102417	112616	151547	107404	66603.8	89623.9	106057	79614.8	89644	92204.8	66650	154221
Apool		0.0239727	-0.117815	18910	19089.7	18654.6	23362.4	22054.2	22070.2	19323.5	20745.1	22361.2	20580.2	17848.3	23475.1	26820.6	23024.5	18197.6	20346.2	24199.4	25205.8	20387.3	20321	22107.5	24899.4	21132.2	24556.7	23154.1	24551.8	24891.3	21725.9	23696.3	21155.5	20997.3	21399.1	28013.3	23476.6	21194	27848.2	19967.7	21613.7	21670.6	21672.4	19978.9	20748.9	20677	23234	21898.5	27991.1
Atp5h		0.0244956	-0.107423	18589.5	17856.7	19657.9	20877.7	17940.7	22094.8	19681.9	20874.9	19899.1	19516.3	19754.3	20566.6	21001.8	21115.5	21024.2	23446.5	22627.1	23299.9	23481	20356.8	21480.6	27981.1	20904.8	23763.1	20335.4	21148	24358.8	19231.2	19077.3	20654.1	19098	22083	22992.9	22356	20369.8	23572.3	20421.1	19301.2	21117.3	20214.5	24164.2	21801.4	21831.1	23565.7	18291.4	24459.5
Decr1		0.0251673	-0.173498	29278.3	23753.3	28809.6	29266.6	31762.7	25276	26035.9	31048.1	34138.3	31920.5	22239	32619.6	29170.3	28566.6	30455.5	31358.1	33875.5	26072.1	35056.5	44226.5	35266.8	31834.2	25659.2	36301	31484.2	26554.2	35239.7	44690.9	32209.4	26995.8	30939.5	32327.6	32958.4	34242.8	34077.2	30040.1	30710	35304.3	38921.1	35342.8	32976.6	37531.9	24695	31806.6	31469.3	34706.7
Rps7		0.0278642	-0.563674	185464	648934	136296	247499	134119	101031	133314	217371	200519	150973	235238	177557	465793	116777	231296	104779	304821	175340	252249	193746	223762	136535	527074	348220	161230	294858	519607	311043	333045	429694	164686	519679	544434	321378	602316	225858	673061	414367	146423	326771	158872	291834	206957	203493	523895	286078
Canx		0.0293716	-0.485508	151833	138321	130341	136508	431611	249431	118747	79368.8	216591	157327	164110	146926	137100	210997	218426	175616	178269	157031	278190	209953	346549	242572	412244	140753	707004	353522	216773	140106	265377	154922	155225	195040	292315	317657	315566	211135	176351	157716	362960	258643	198279	165280	221098	165277	161825	236109
Rpl18		0.029438	-0.530675	71889.1	73057	57727	58781.5	132373	137069	116318	46686.3	121275	110610	63207.7	73231.3	131757	64063.4	73294.7	103284	167871	159029	274904	125245	100029	64967.1	88162.9	83340.8	60053.3	86482.2	68344	280784	113483	162637	334809	92723.2	194918	133753	109609	65701.5	121937	116831	92314.8	125545	101348	118732	295612	106680	83193.7	86072.3
Bag3		0.03091	-0.152561	85950.6	95780	88428.6	89841.5	85069.3	77144.1	79255.2	99854.6	75421.7	101995	71606.2	95749.1	92299.8	93483.8	85960.1	99896	100701	74693.2	121839	122114	93405.3	93228.4	122791	97677.9	106503	103966	107228	95257.9	87126.9	73086.4	91651.4	93427.3	84835.6	95949.3	97357.4	109815	89488.5	95500.1	98828.5	89194.8	81835.1	86076	86827.1	89720.8	81170.5	143786
D10Jhu81e		0.032131	-0.275739	63236.6	54405.2	44980.5	53518.1	66195.4	82092.6	60099.8	73290.6	51033.9	58550.6	56516.4	72771.6	63404.1	58558.1	66509.4	77658.4	81188.9	87809	82509.6	94854.3	67486.3	68373.2	59612.9	100315	58661.5	56380.8	60441.7	149622	53400.2	50428.2	72140.6	111164	103775	67396	71521.7	111489	55138.4	82241.7	43851.3	83448.5	93860.3	61442.4	82698.9	81435.2	87833.1	91533.5
Rpl9		0.0327261	-0.157024	10834.5	11750.1	9434.66	9398.29	10409.2	10179.3	8994.49	10852.9	10360.9	14800	9117.4	10010.3	12188.1	12296.3	10381.8	10213.2	11816.3	11787.6	10544.9	10222.5	11757.7	11282.5	13348.7	15143.7	12232.1	15167	11257.6	9063.21	14419.8	11547.9	11688.6	9987.32	9443.77	15042.2	12196.9	12697.5	10092.9	10503.3	14042.9	12375.9	9821.19	11295.1	11783.9	12506.5	10695.7	9100.31
Mut		0.0327803	-0.144348	35891.8	37526.4	41850.5	41205.2	44884.2	53004.2	42510.5	42263.6	35737.2	38202.5	43112.6	47151.2	41272.5	38362.8	38989	35384.5	36686	44222.9	43368.1	46564.2	49312.1	41177.2	42815.1	38423.7	40841.4	59895.2	61954.3	43687.7	41441.2	42941.7	49874.9	46392	42158.5	52613.4	46075.6	52549.5	52145.5	44907	53167.9	42617.8	42993.1	46687.4	49487.3	40689.3	49807.3	42773.6
Gpx3		0.0332314	-0.208092	2484.74	2566.07	3501.9	2819.44	2593.1	3673.24	2831.25	2723.21	3384.4	4049.46	3481.03	2604.32	3162.39	2495.43	2859.09	2678.09	4339.84	4238.55	4016.22	3862.39	2494.42	2749.35	3688.11	3377.81	3048.69	3283.82	2902.78	2228.58	3484.48	4779.32	3759.62	3529.6	3040.93	2868.05	3862.94	2760.23	4360.74	3351.61	3512.23	2526.44	2715.95	3730.07	2990.73	3244.72	3733.86	3764.58
Car2		0.0363749	-0.838362	17970.1	15467.2	20448.2	15258.4	21420.2	22659.1	29796	45607.2	18057.9	34648.8	23460.4	18563	26214.9	20889.8	44157	14987	17203	12762.5	145843	31464.8	159705	106662	45703.6	35548.9	14690.5	33714.7	77716	13291.1	37489.6	334529	17615.9	19558.7	189649	8.09617e+06	16621	27871	14143.5	308135	15062.8	21722.9	2.20775e+06	220999	19009.7	21646.4	20548.1	15861.6
Flnb		0.0387127	-0.706831	19639.1	19103.6	22770.1	20461.9	9943.13	21060.1	15623	11298.3	20393.5	25695.8	21950.6	21095.7	18610.3	22718.9	18451.1	16825.1	23662.7	24631.7	22084.1	19002.6	515909	29256.4	22428	17265	21605.4	39984.3	15977.1	20846.7	85089.4	45543.4	17024.8	19243.7	23893.4	22503.9	28874.6	22964.6	84933.7	28382.8	40713.6	24270.2	22142.9	26624.3	30932.1	27325.6	58928.7	9968.44
Mylk3		0.0399514	-1.32644	13912.6	15152.4	76314.2	20072.8	830788	113472	57012.5	22100.2	79565.7	64690.2	24333	12173.9	20746.5	19908.6	41137.8	21606.5	676477	76993.3	326175	1.30438e+06	29708.3	16831.1	31630.1	39503.1	91402	27099.8	40865.2	156998	342014	33872.7	434243	47484.4	31193.1	49874.4	25466.6	27274.5	64433	70213.5	74576.9	68574.2	123202	419208	17132.7	255405	15372.9	65028.1
Hnrnpab		0.0401224	-0.494664	124005	127791	177924	100013	75110.4	80676	69195.8	104755	86787.9	75039	80278.3	53097.1	103371	100212	121165	76197.4	124005	227024	58129	72625.1	142210	122255	80222.2	78372.8	172824	129041	115910	643029	86275.2	152980	138221	201419	278589	163244	186692	80826.1	176187	133910	117526	105271	68971.1	66418.1	94115.2	119347	159084	195332
Slirp		0.040274	-0.208039	8038.51	7699.62	5558.46	5400.16	7421.68	5676.77	7155.67	8303.8	5720.55	6941.32	5474.86	5060.79	6325.58	5788.7	7825.08	5671.85	6158.99	6991.48	6679.55	6056.72	6080.64	9387.41	6061.38	5926.39	10982.1	11001.8	7690.84	7387.43	6807.16	7007.53	7349.11	9718.92	8151.18	9896.75	10632.1	7971.66	7963.3	6912.21	6744	7751.22	5503.81	6275.78	7668.53	6386.19	6228.63	11108.8
Mtch2		0.0422218	-0.0590939	4576.38	4635.84	4779.79	4618.42	4642.51	4536.54	5013.15	4656.73	4506.49	5065.49	4560.41	4470.18	4453.53	5043.19	4663.55	4949.35	4576.14	5608.14	4742.23	5210.13	4777.35	5059.01	4788.38	5341.64	4962.96	4614.31	4616.9	4361.3	4783.94	4966.01	4865.74	5120.22	4990.35	5064.14	4726.72	5250.93	4601.85	4469.7	4484.78	4684.71	4866.91	4827.15	4822.3	4968.18	4554.59	4928.58
Slc25a42		0.0427735	-0.1994	25527.3	25839.6	22381.3	30128.2	22378.2	30632.1	23016	19106.8	21624.2	23551.3	24154	22926.4	22240.8	29177.5	21714.5	21999	20628.8	23944.1	27148.9	53053.8	25455.9	35557.5	27675.1	25819	31839.6	23583.6	28513.4	20921	31238.9	25622.7	26125.5	24827	24315.8	25083.5	24691.4	31651.8	20893.1	21222.6	29204.8	26505.3	30066.4	24973.1	28290.2	22605.2	22637.6	35749.7
Serpinc1		0.0489251	-0.205539	29218.5	25212.1	34396.8	36406.1	27572.8	20564.4	41026	38036.3	25218.5	40368.3	27765.9	26694.7	32487	29483.4	29984.6	39405.5	45846.6	24744.4	33389.9	30469.7	48113.9	33136.5	37886.7	44971.6	44507.2	38010.7	33034.5	28375.1	30298.9	30783.4	41486.8	35404.8	37583.1	35384.1	35906.4	34401.3	28985.2	28854.6	29777.8	44935.3	35691.3	38792.1	40427.3	36951.4	25496.2	32985.6
Ptms		0.0492153	-0.154076	3228.13	3259.54	4188.73	3687.14	3789.23	3603.59	3279.51	4377.69	2948.79	4103.16	2979.95	3289.08	4868.28	3176.73	4558.51	3537.11	4445.22	3930.85	4335.01	5794.63	3446.85	4486.75	4030.95	3379.94	3920.38	4052.81	3305.18	3683.98	4128.68	4500.52	4362.85	3586.67	4128.27	3346.69	3948.25	4033.62	3531.54	3782.11	3637.22	3339.74	4642.94	3817.32	4271.63	3882.84	3795.7	4024.88
Serpinf2		0.00072326	0.439485	173056	128874	76485.9	73236.8	67799.5	91985.6	103765	71275.1	92518.3	84073.8	88767.6	80113	80847.9	97211.3	70831.4	81248.3	54664.5	47202.4	55504.3	72985.4	68144.1	85390.9	69777.8	52982.9	51328.5	100022	69987.2	48351.5	68650.7	76542.7	70727.1	75885.8	137364	123762	47865.4	66965.6	64371.7	76388	68666.6	72541.7	55464.3	133102	72830.8	67091.2	70330.6	55906.6
Ambp		0.00135807	0.319462	2872.08	3005.2	3287.09	2758.07	3058.01	3158.89	3158.61	2799.03	2503.26	3065.67	2066.15	3691.55	3026.63	3470.3	2588.65	2691.89	2915.57	1792.75	2253.13	2694.88	2618.11	3208.03	1879.47	1982.68	1796.76	3307.87	2264.91	1945.08	2100.76	2628.38	2919.91	1975.15	2116.52	2559.07	2117.78	2743.13	2936.53	2077.7	2322.39	1686.23	2511.96	2375.63	3504.03	2203.29	2474.37	2252.39
Dhrs11		0.00146394	0.843422	93984.9	70395.7	107736	102710	258066	434628	63683.3	77806.2	245727	181197	238832	198921	81048.6	106864	116116	70141.8	67599.1	78360.9	65666.9	78088.2	120897	59959.3	66284.9	90099.3	55450.8	53330.5	116209	43230.1	145137	50434.3	59291.5	69371.6	172133	37993.8	83979.9	64100.6	83858.1	77091	81929.4	91828.8	68858.5	96069.5	67714.2	49814.5	51123.1	71511
Plg		0.00187943	0.722139	129834	94689.8	116373	144786	107247	91799.2	230195	73904.9	408230	155181	197206	83072	157468	179950	120752	74883.3	72161.6	72179.8	75616.9	65246.4	79934	209615	86605.9	55359.6	76364.4	83909.8	57819.3	50383.7	171991	74658.5	68782.3	90140.1	89469.8	117596	69952.7	62791.1	74829.3	64256.5	59608.4	104485	106094	78243.7	85647.8	55019.5	86678.7	62373.7
Ppp2r1a		0.00202593	0.701462	185566	274327	722975	143293	121858	250367	342736	192030	168021	175821	403681	233470	468365	161603	216103	179042	127380	203180	180101	126240	121910	226572	103415	124150	107370	134993	129010	100678	342398	145367	150309	122871	165261	116705	109824	144536	109231	100626	127142	153165	231735	196158	162127	131388	137142	197003
Tcp1		0.0025087	0.202858	37320.1	44499.2	49544.4	37563.3	44210.5	48688.1	42774.6	46355.4	42696.5	59112.6	47067.1	46346.9	39625.6	41803.6	49677	37063.2	40102.4	39383.1	39879.8	37219.1	39521.9	39632.7	41298.5	42317.7	35742.5	43999.2	37743.5	27143.9	38999.2	34466.9	37318	45025.4	41078	43459.6	37806.2	34523.3	40929	36505.2	38124.4	35678.8	37661	42054.7	35264.4	39785.3	34243.8	39844.8
Eml2		0.00267134	0.299504	9705.06	14226.9	12828.7	10497.9	12809.7	22832.3	9430.54	13612.3	15785.3	14089.8	13698.7	16533	12515.3	13824.7	13607.8	11182.6	9968.27	9526.19	12632.9	14684.3	11481.8	12065.2	11890.7	10244.4	10812.1	10430	8969.93	11337.9	10011.1	9994.46	8583.7	11414.3	10897.9	10288.5	9859.45	11384.5	8922.93	10799.4	12119.3	9217.27	8725.93	10868	12581.3	11436.6	10131	13133.1
Mcat		0.00311707	1.11573	303727	788742	3.41391e+06	528442	271259	184647	652916	266246	456515	235603	555715	529286	831048	931273	639910	276679	335256	170352	182549	101044	292305	119476	277332	672316	759682	204719	649992	105434	147335	222926	214710	133766	296025	145226	183182	322406	1.96804e+06	203043	197326	131267	203929	141037	267987	129574	238126	333806
Glod4		0.00398097	0.289746	67655.2	80529.1	82254.9	68957.5	68442.3	98943.2	114827	132294	74952.5	122255	87424.1	78416.3	70451.9	92192.8	76104.4	64060.2	60870.3	75078.9	69484.6	68477.5	64021.6	95414.3	63378.9	65768.3	63054.3	66357.8	59830.4	59041.9	75489.6	67364.1	84981.7	71915.2	62048.6	93449.7	69406.6	67036.1	58257.1	61776.8	60283.2	61279.4	72875.1	65517.3	79209.4	69493.7	49036.8	71464.4
Hmgb1		0.00450565	0.190486	14430.7	14958	12186.2	10694.5	14881.7	14930.7	13667.9	11265.8	16833.7	13115.7	12080.5	13925.2	12996.3	14326.5	12149	12373.6	13273.6	12477.4	10767.5	11314.2	11683.9	12772.9	8728.65	13615.6	10449.6	12837.7	9737.4	13258.4	12040.7	10783	12184.6	12340.3	11151.5	11360.5	11837.9	11849.6	10853.4	10825.8	11811.5	12194.9	10192.1	12267.6	12336.2	12451.9	14274.6	11854.8
Pacsin3		0.00558224	0.164513	17401.4	16600.8	15865.8	15679.3	16458.5	20812.9	15777.6	19480.3	14258.4	19061.8	16112.1	21159.7	20105	18858	18113.3	15937.7	15975.6	15005.5	16494.2	19191.9	17423	14916.7	16677.3	14098	14384.4	17912.8	13708.3	13978.9	15834.4	14612.2	14490.4	16123.4	21194.6	14695.8	16215.3	16882.1	15980.9	15308.1	12882.5	13407.2	15271.9	14875.8	16266.5	15161.2	15362.3	14908.1
Endog		0.00656965	0.120638	31866.8	33438.1	34352.8	37741.4	32099.8	31412	33449.6	32855.1	30455.9	38110.8	30311.5	31135.3	35051.5	36307.7	31826.4	31299.2	28150.3	29875.1	27404.5	37812.8	29803.1	28794.9	33196.6	30491.1	28697.7	28185.9	29065.6	28174.5	34717	32507.2	30587.3	32227.9	29380.2	33074.8	32692.3	30946.3	28581.3	28624.8	33856.4	27041.3	30443.4	31526.4	27144.7	29567	31424.4	27121.2
Itih3		0.00862489	0.670731	58485.8	328664	80053.6	94523	138264	61480.9	88123.5	39512.3	104677	149279	36685	177470	164055	82938.3	90229.5	104563	61274.9	45838.3	35443	64578.1	64542.9	79609.9	43647.2	100332	30211.3	96703.3	88727.2	43888	60850.2	73444.8	68908.7	65240.1	92424.5	55555.5	42484.3	134921	225893	107051	92344.8	46544.5	26312.4	188170	178715	60388.9	39118.2	39491.4
Itih1		0.0102179	0.581888	381219	959910	285708	279711	347942	186634	797795	176630	208860	180793	173123	347099	223612	191012	303344	226474	164490	84546.4	166643	208041	236759	157295	157737	234828	260660	267305	268300	184822	183083	181223	227142	162069	113422	168643	135513	181533	342771	202600	128536	232942	186405	380964	246548	198786	152008	412818
Clic4		0.0115672	0.17062	50809.8	57301.8	54706.9	56641.7	66201.1	60368.2	54675.1	54142.8	56745.3	55037.7	65467.4	60508.3	61905.2	68282.8	61018.9	49703.5	48552.5	57059.5	54697.1	50401.8	68400.3	57994.8	46605.3	62759.3	42302.3	50724.7	46349.2	49227.4	41552.5	45432.7	47681.2	65339.4	49663.5	50886.7	55062.3	54018	51323.6	42413.9	50586	49079.9	57782.5	57031	66890.9	53931.3	42576.6	45056.1
Ppia		0.0127703	0.162791	15278.8	18031	17457.5	13522.9	15790.9	19476.4	16701.7	15133.4	19613.5	18397.7	18145.7	14781.2	16097.7	15417.1	20861.8	18023	15162.4	16365.1	17878.3	14108.1	14133.2	15984.6	15331.8	15185.6	16549	16024.7	11638.1	12109.4	14804.5	14045.9	18283.8	16047.7	17764	17712.2	13731.5	14537.7	17350.7	13469.7	11271.8	15800.3	15002.6	15600.7	16747.2	12961.3	12148.3	14558.7
Itih4		0.0130912	0.450593	142830	238091	103911	100066	82097.9	135538	135645	176406	104485	108742	54000.9	144075	156718	98133.6	157956	68200.2	69920.8	43763.9	75971.6	143470	111765	97942.2	83327.5	71356.8	78764.8	141860	83536.2	74701.4	110604	82620.8	94750.9	71084.1	89972.7	69393.1	61888.6	125898	76925.1	62351.9	121953	94688.9	74954.2	77021.5	122313	145070	83264.7	67529.4
F10		0.0149869	0.568421	92873.1	96825.1	117222	257023	78328	74290.1	79269.8	70318.6	85638.6	163795	118104	55355.8	38143.7	84866.1	72637.4	70673.2	42545.7	34115.1	63682.2	46853.9	95894.9	135796	67887.4	32805.4	34308.9	66135.6	71338.8	45342.8	59384.1	52607.6	125387	67832.1	27804.2	89132.6	52872.8	56779.6	67118.9	34925.9	47784.1	68287.5	81655.1	30953	85503	36579.6	34609	94729.2
Psma2		0.0169351	0.894951	470328	67224.9	37232.3	93956.7	35378.6	84057.4	111329	134158	40954.8	192804	267930	467929	280161	106651	95634.4	92995.6	43153.9	57263.1	182847	44838.8	162245	41504.5	44044	66648.6	41703.4	58457.3	81016.7	52864.4	138771	28404.1	92528.7	41456.4	106246	156880	33316.7	26247.6	85477.8	281749	56026.6	228784	163006	229682	38067.4	25487.4	32360.1	35478
Gpd1l		0.0182737	0.316769	22498.5	41362.2	26681.7	58308.7	39433.4	48147.7	47809.9	33839.9	33472.5	31665.2	54822.5	31164.7	30274.9	30802.9	32452.8	48998.3	26483.2	33052.7	23330.6	28414.9	22391.4	29024.2	28179.8	30748	28286.5	21518.3	43139.2	37401.6	33956.4	24327.1	28282.7	47473.2	43413.4	28832.7	30242.5	34134.3	31370.2	38831.5	30432.8	30783.1	39333	27989.9	31114.5	31696.8	25838.9	24198
Sorbs2		0.0202313	0.227891	104151	90083.2	103832	170071	83243.2	85150.8	89972.4	112948	101390	99393.8	101537	109777	80135.6	85440.7	113865	103543	91030.9	92172.4	89636.9	57825.2	97124	118687	86804.7	96397.2	95787.7	101875	58598.9	77411.6	80166.4	78424.9	82870	89332.3	80597.7	65740.6	82196.8	87079.3	59072.4	79626.2	94759.8	90120.1	74769.7	94653.6	80660.9	98722.7	73440.5	84563.8
Tom1		0.0203346	0.285621	35383.2	48696.6	79659.5	39084.9	65483	53884.7	42052.4	50826.6	103664	52654.7	55618.9	49068.2	37329.5	44356.5	49215.5	45629.1	41206.5	39420.6	49469.8	44749.1	51204.6	41916	32842.5	47233.8	32825.8	35993.7	37756.4	42718.9	58501.7	45603.6	45788.9	33853	37865.4	40751.2	37362.3	38045.5	34329.9	40103.4	31392.3	48790.7	44104.8	40469.8	34893.6	43333.4	48649.8	41909.8
Serping1		0.0203915	0.253899	23298.1	21003.2	25846.4	22157	22941.4	28319.1	14645.3	18780.7	18961.3	22714.8	15584.4	27616	17862.8	20419.9	21661.6	13472.4	16090.3	14242.9	17477.9	21928.3	17140.8	19797.9	14123.1	15614.6	13426.8	20752.3	18185	15237.2	19083.4	16159.1	27083.6	13953.7	15574.9	16050.5	17581.3	18233	16579.8	14557.9	22926.5	14906.9	15903.9	17450.3	19896.4	11873.7	15355.2	22574.8
Hacd2		0.0214572	0.867371	759167	51520.3	429759	88681.5	185751	206976	278163	240209	335061	529726	494113	252658	165483	238590	139660	197715	288596	38013.9	315749	44530.8	84553.2	180585	208172	167397	87976.4	404717	233774	50168.3	186439	85465.2	136617	82356.9	37577.9	437454	163719	311929	154927	162223	155700	180265	66102.6	686152	70664.3	40610.2	162731	173382
Cpn2		0.0218184	0.351486	21731.5	58977	38017.2	32261.9	34866.7	24496.7	42287.7	26879.4	21316.2	32520.1	22589.9	41314.3	47500.6	29321.3	30186.5	24449.7	18069	14385.6	21099.2	24914.1	40157.7	27351.8	28634.7	20407.4	22714.5	32700.4	26589.7	20105.1	27955.1	30265.4	35834.5	19495	16701.9	23418.9	46284.4	50576.3	25505.2	21164	29939.2	17642.4	21086.9	27899.5	34890.1	18354	16044.4	18581.1
Napa		0.0219782	0.248475	25480.4	27484.3	37460.6	33455.6	36839.7	24127.6	24870.9	21997.3	16909.2	19705.9	27580.8	33963.8	22436.8	35516.2	24350.3	25454.4	20743.8	18471.4	20657	22349.1	27933.1	31013.9	25449	15806	25121.5	25126.7	20640.1	20668.4	23580.8	24129.3	22921.6	19320.3	26500.7	19612.4	22706.1	25132.2	21535.9	22438.9	21433.8	17583.8	31513.6	17674.2	25565.1	20843.7	24047.2	20628.4
Hint1		0.0228243	0.189385	3849.09	4433.56	7965.44	3989.17	4692.67	4520.31	5376.41	4863.45	3916.66	5142.44	4461.53	5100.15	4816.37	4154.92	4540.67	4459.31	3844.09	3904.07	3903.38	4189.98	4912.74	3542.81	3678.52	4390.57	4053.87	5814.15	4405.2	3332.45	4040.27	3633.33	4582.14	4257.78	3995.1	4140.09	3489.74	4784.53	3977.47	3916.8	4984.05	4103.07	3474.59	4671.47	3890.14	4378.44	4657.52	4452.17
Ndufv3		0.0228758	0.271854	9802.74	12345.1	22666.9	11907.2	15243.5	16155.1	14594.5	12120.1	13825.4	9596.85	10631.2	17356	8927.15	21460.6	14464.5	9989.77	10643	10463.5	9580.01	12391.5	11919.9	14551.7	10099.2	13141.5	13642.2	9648.22	11214.5	8731.76	11714	10305.3	9669.94	10329	10581.5	10817.7	12765	12575.1	9988.56	7484.83	14966.5	6371.7	13580.7	9794.53	8277.93	15460.8	11075.3	10920.2
Serpinb6a		0.0234233	0.203292	35450.4	30096	33528.6	30665.1	31689.5	34632.2	40344.4	34079.5	29157.2	28705.4	30353.7	30040.8	54269.3	32419.5	46932.8	39407.5	28122.5	32575.8	29220.8	29283.5	36819.7	30084.2	27599.9	29916.2	25067	32654.6	28795	36307.5	20922.7	38742.1	26950.2	32176.4	25995.4	48223.8	35556.6	31543.7	28837.1	24455.1	22495.2	26984.2	37605.2	34712.6	35119.4	27249.6	36520.7	25796.7
Tubb4b		0.0240481	0.113942	1813.06	1343.66	1363.47	1209.91	1343.28	1385.76	1389.66	1287.27	1332.75	1465.23	1490.87	1111.73	1327.52	1327.2	1532.43	1424.19	1265.49	1242.63	1293.03	1286.61	1127.14	1264.57	1315.13	1270.93	1518.26	1298.61	1044.02	1243.46	1283.98	1274.84	1324.18	1361.34	1312.07	1269.22	1265.54	1236.95	1301.2	1296.98	1142.34	1409.01	1182.09	1364.8	1174.87	1278.55	1191.04	1245.48
Maob		0.0243679	0.163173	54618	45188	59222.8	40184.7	54728.8	52722.5	48389.8	41742.9	44784.7	44110.4	50338.8	49978.5	43785.6	47992.7	47844.4	39566.3	37698.5	36114.1	40689	40745.9	40588.3	46257.1	37348.6	42581.7	38156.8	57275.1	59080.3	34474.1	43021.8	39968.3	44866.7	47875.4	47687.2	44842	45437.5	52839.5	52617.2	41249	48165.7	43526.5	43934.9	44524.3	40588.8	41523.6	47089	47867
Rpl35a		0.0246692	0.233963	45586.9	53204.4	71831.5	34690.2	47744	77720.6	38571.9	40171.1	38960.5	56312.6	67907.5	39599.7	38831.6	46843.6	59026	37166.5	45168.5	40808.7	35571.8	36513	37911.3	48179.6	40667	37353.3	38961.4	38606.4	41711	46516.4	47147.4	36185.3	40166.8	45982.5	32207.1	41114	57093.2	38427.1	38661.4	35788.6	50386.5	37363.3	41115.9	41703.9	33213.2	40619.5	33737.9	43476.1
Kng1		0.0258318	0.247174	61717.9	67281.7	63206.9	52618.7	48704.2	56354.5	49173	49613.5	48393.8	49268.5	46014.4	57057.2	101984	52378.4	51009.7	57765.6	44998.3	38088.7	47571.3	71172.3	50764.2	52717.2	44586.4	32769	35410	68904.7	48096.2	49960.5	39013.9	49875.8	58082.3	39084.9	52350.9	40594.6	53659	66696.1	42094.4	45990.6	49342	39213.3	40098	45504.8	46255.2	42465.6	57456.5	51476.1
Mif		0.0267047	0.12256	596.202	680.18	592.791	673.656	511.255	705.027	718.586	770.077	635.411	715.497	590.179	746.358	622.389	639.353	617.371	655.636	596.111	611.363	550.705	667.396	591.129	627.421	532.693	691.701	611.812	628.527	538.624	524.703	500.564	690.063	580.525	670.864	514.095	624.837	600.411	675.322	638.036	572.509	665.952	524.843	529.344	659.222	629.558	656.045	608.884	583.775
Atxn10		0.0275071	0.637516	352901	715783	1.09264e+06	448943	393824	600617	295418	229881	980366	458032	983513	198410	616641	525613	223662	223837	165190	182885	140814	185035	561248	185868	339142	478332	239778	187249	520326	690360	186999	413168	377055	384349	294264	896896	187927	223839	241571	445743	160132	681465	192812	290435	320891	168102	339576	510445
Cfi		0.0304074	0.285416	23771.2	32533.1	28937.6	24780.4	23342.8	19067.6	24436.7	25692.2	15037.5	38919.2	17201.8	31442.5	24199.3	22124.8	20837.7	23873.8	18970.5	13187.1	15075.1	26495.7	20679	28762.4	19626.7	18900.3	13972.3	30112.6	21758.1	14665.5	19164.4	18849.6	27099.1	19028.4	17579.2	21384.3	20383.8	34026.9	18261.1	17001.5	20051.1	19279.2	15752.6	22344.5	19455.3	17228.5	20297.2	23539.3
Ggct		0.031122	0.124312	12635.5	15523.8	13496.1	17860.4	16748	13265.2	18304.7	14606.8	13943.1	14872.9	14365.3	16002.7	13361.4	15241	15676.8	14784.7	12623.1	13413.5	13468.8	18482	13573	12882.7	13982.6	13904.2	15982.9	13809.5	14708.1	13625	11232.8	12370.3	13260.2	13632.9	11015.7	15774.3	12832.7	13561	14847.3	13459.9	14631	13171.3	13532.1	14219	13553	13369.3	15811.8	12503.1
Ndufb11		0.0321835	0.125231	4024.14	4063.44	3690.17	4121.51	4098.8	4469.79	3972.72	4287.76	3817.41	5144.34	3778.25	4853.2	4189.94	6077.95	3813.39	4760.18	4132.97	4174.22	3926.8	4518.38	3878.95	3701.14	3938.77	4354.48	3629.21	4111.18	4091.96	3701.09	3607.73	3303.47	4089.93	3880.71	4116.03	4000.85	3673.95	4589.36	3945.89	3669.1	3906.96	4020.55	3597.23	3430.12	3832.49	4029.2	3844.12	4049.52
Dap3		0.0325508	0.116287	13689.8	13599.1	15538.2	13729.8	14404.7	12835	14091.9	13019.4	13146.4	12569.6	12997	12823.3	14031.6	15064.9	14309.6	9960.25	12784.3	10607.7	13430.6	11961.5	12342.9	13064.3	14143.1	12128.8	12291.1	13378.9	11079.5	9501.01	13447.4	13368.1	13400.3	12249.1	13593.6	13312.1	11876.3	11702.9	12362.8	10998.6	10464.1	10531.3	13546.2	11782.3	13573.3	12078.8	11599.4	11622.9
Krt1		0.0325713	0.441159	3405.55	1871.81	1954.56	3453.74	2739.23	1011.65	2337.59	2374.51	1435.44	3569.4	1142.3	4077.21	2005.98	2379.17	2273.08	1753.42	1295.2	1703.69	730.647	1385.8	2431.5	1415.21	2003.12	2420.02	1574.76	2210.08	3396.46	937.945	1463.9	1400.76	1570.52	1693.69	1902.35	1136.99	2286.21	3596.39	3010.93	1624.97	1885.38	1631.12	1406.67	1469.73	1369.44	1312.22	1743.47	1559.62
Ywhah		0.0327192	0.24496	34952.2	41251.5	42161.7	29663.2	33688.9	68391.9	57368.6	34950.5	48035	60807.7	44545.5	43241.9	46797.8	39366.1	45298.2	35835.9	48659.7	43281.4	39280.8	36691.6	39941	31158.4	26611.1	56233	37589.4	29951.2	28540.6	31382.3	36131	29794.9	37442.8	40319.5	36232.5	33530.6	29376.4	33901.7	33385.4	36051.3	30873.9	33829.4	36451.1	40941.4	36537.6	38936.1	30076.6	40614.5
Tecrl		0.0334639	0.246479	36811.4	27871.9	49375.6	37722.6	21234.5	31777.9	26562.8	52231.2	26603.1	30997.2	27767.9	34934	38682.6	34819.1	31333.1	28814.5	31051.1	20387.6	27351.5	19952.2	31689.3	25017.6	35918.8	30971.7	24436.1	28677.3	34452.3	23890.6	41035.9	26401.1	25644.6	23163.6	41256.4	18644.1	23870.6	33165.1	23624.8	25960.2	25202.7	25630.8	28433.3	22917.2	29741.2	30708.1	22883.5	33438
Pgk1		0.0343975	0.0840828	23864.7	25920.6	28099.9	26055	24936.4	27169.8	30774.9	32889	25164.7	29912.5	28989.8	25595.3	28163.8	25352.4	26774.8	27901.7	27210	26154.7	26429.8	26829.1	25902	26936.3	23041.5	25853	25191.9	28979.8	23279.3	23905.6	24551.3	26797.5	25951.9	25030.4	23858	27210	24629.9	28120.3	23654.4	23522.5	23634	25976.2	23742.5	25048.1	28788.9	24942.7	27885.6	23619.4
Lims1		0.0349398	0.179387	55355.7	50352.5	45939.3	59910.5	39771.1	52009.8	42421.9	47384.7	50662.2	51662.8	58105.2	54964.1	55693.8	64012.6	47342.7	52819.1	53899.8	44971.2	57191.6	42622.6	42680	46695.5	37692.7	71621.2	49993.7	33239.3	41158.7	43310.9	47208.8	39470.7	36864.9	50255.2	39489.6	38636.5	44753.9	40192.9	53726.7	45784.2	45967.2	43842.5	45620.7	51281	45435	43713.5	34301.1	56514.7
Bsg		0.0353463	0.590012	139655	1.3386e+06	98755.8	100068	117537	141945	121347	112327	625970	164999	143472	156486	117846	168762	123661	118110	100178	65192.4	107045	94776.6	95233.6	181442	136576	115155	78350.7	115466	128922	105554	132331	104799	133089	99563.1	112642	183161	93230.2	77336.2	119837	109076	120757	174196	83398.8	75948.8	121318	156600	97882.9	109302
Gyg		0.0354306	0.0933874	11572.5	12440.8	10586.3	11337.7	12196.1	12998.9	12904.9	13297.2	12819.4	14365.3	11648.6	11662.9	13442.7	13009.3	12995.4	12305.5	11731.4	12314.4	12609.6	12641.9	11394.4	14032.6	9980.15	11940.2	11911.9	12007.6	9932.98	11336.9	11267	10511	11308.5	12335.5	11383	13193.6	11516.7	11451.9	10074.9	11290.5	11159.3	11245.8	11809.1	10723.7	12609.8	12056.5	10777.2	11588.2
Psmb5		0.0364565	0.113824	37777.4	35697.9	31435.2	39527.5	41717.1	42255.4	45648.9	39000.7	37442.8	49671.6	37250.6	40799.8	38349.9	38621.8	35363.8	39186.8	35005.4	34349.1	37329.4	45976	40078.8	33796.6	33526.1	38607.5	31047.4	33259.1	42298.5	35087	36034	34712	35019.4	35549.6	34361.1	34904	35907.3	35796.4	33734.8	38415.5	38804.7	36844.8	35954.9	36580.6	40788.5	39038.9	34312.4	35474.4
Fech		0.0367175	0.2592	22140.2	33085.2	18120.1	22411.5	33742.8	22852	57777.4	24456.4	26464	35717.8	18423.6	28640.1	20510.9	24567.5	25675.2	24152.8	22078.6	25402	17225.1	25455.6	20919.2	18141	19588.2	24349.3	21236.6	20863.4	29308.8	25356.6	20938.6	19338.1	18068.5	26587.2	20067.4	24760.1	30433.8	21594.9	25342.3	37801.2	28972.7	19464.7	17461.8	22941	17826.2	23517.4	20843	22986.1
Prps1		0.0370572	0.432975	125911	76093.8	42088.2	242551	90852.2	93296.8	125945	108460	206184	182290	158879	198649	157340	71449.8	105987	101199	108179	145716	104862	64268.4	108571	86571.4	62368.8	182748	79154.2	66986.3	77947.7	63213.1	82441.7	69822.6	93124.3	83482.9	63337	85284.2	69083.9	44328.2	54954.8	100692	124627	217247	161815	93523.9	61481.2	106043	95280.3	65423.7
Itih2		0.03725	0.257745	61307.9	59950	62435.4	54906.8	50250.4	83342.1	63657.7	43130.6	52436.5	84453.9	62810	64686	48800	59021	45988.7	74573.9	49489.6	35983.8	43389.6	46557.7	68165.2	93772.9	45209.1	37934.8	35794.1	66537.9	52451.1	40635	55004.9	64865.5	46990	44002.7	45731.8	51373.8	45472.5	67514.7	53857.9	47930.7	53768.1	46359.1	39852.8	51162.3	67361.3	54942.7	50121	47645.4
Fus		0.0380004	0.417783	30019.6	64581.5	39068.8	22636.4	41602.7	43935.1	51510.6	29181.9	67271.5	45864.6	23445	110849	18328.2	45905.2	32982.6	21751.7	26539.8	26821.6	20683.5	18772.9	32104.1	43791	34902.7	31159.4	28477.8	19022.4	24311.5	33990.4	32627.2	31739.1	33747.5	33528.4	33116	36915.6	43425.6	25781.3	24560.4	23290.4	31636	22885	31847.6	25885.5	25904.7	29374.7	26477.1	42718.1
Ccdc90b		0.038507	0.22703	10503.8	12420.9	16722.1	8069.19	11741.8	12951.8	11546.8	7816.29	10051.8	11922.7	9042.48	15209.7	8011.6	11307.6	13048	10163.7	8750.53	9865.18	9464.55	7734.64	10209.2	8588.93	12657.3	7909.49	12126.5	7068.09	7953.48	13502.9	10398.4	8445.93	10474.6	8212.95	7977.18	10324.8	8781.14	8964.13	7383.25	10019.9	9371.49	8377.19	11928	7379.81	7704.37	8958.43	9309.24	12620.2
Dars		0.0389408	0.310014	53962.4	59688.1	43778	31005.1	43372.8	48023.4	45501.4	53067.7	62559.1	34520	107162	28285.2	36921.4	40102.3	44622.7	36272	42144.3	55492.3	29216.3	27966.7	26014.1	29894.8	45502.6	44759.3	36244.9	29412.3	33316.9	28913.6	35670.9	44394.9	46263.5	48658.9	34157.9	29858.6	41365.4	33839.5	49094.1	27456	31654.6	50227.7	44762.8	53931.9	34284	39220.4	23708.7	24291.5
Popdc2		0.0402247	0.183785	14558.2	16019.1	19629.7	12292.6	14298.6	14101.4	14223	18578.4	16853.1	16878.1	18282.3	25573	17413.9	18774.9	15349.4	12356.7	14895.7	18406.2	14416	15237.5	14661.9	19304.1	14746.7	16023.6	14566.7	13236.8	14209.8	10810.8	12626.7	11624.8	13760.4	13365	15072.8	10862.6	12123.1	13522.2	14898.4	15003.4	16565.2	13974.9	16701.3	14978.7	13825.4	13978.6	13850.3	16951
Bcap31		0.0404557	0.171483	135121	115326	117675	85116.6	117035	125974	112965	124360	141108	143864	151520	121634	110921	94147	167217	110613	141881	103797	119782	101311	88584.3	120848	128070	103723	98991.3	111023	126469	83730.9	104015	106480	116140	91677	128002	76789.7	200446	82027.3	100658	113623	133018	110291	95946.7	123192	92140.1	114011	97669.2	105441
Jup		0.0422124	0.112728	48510.8	43332.2	43426.6	37927.1	41350.4	40909	38956.3	47568.9	53064	46389.8	46272.4	41793	46917	39093.4	48617.1	37677.9	43601.7	46273.9	35883.8	32687.7	43473.3	42153.7	44738.7	40465.1	40404.8	47464.6	41319.4	34565.1	38058.7	40849.4	35977.3	41338.3	41873.5	35290.4	48090.7	40931.6	44772.5	40293.7	43654.3	40636	35360.6	41307.6	37368.1	39110.3	42669.3	39417.6
Abce1		0.0430339	0.260603	64744.6	79063.7	67243.9	91052.4	123444	114769	131511	78486.9	70062.5	145307	88861.4	105089	67712.6	68502.5	111510	90479.7	104974	72169.8	86624.2	86088.3	66708.8	67429.6	66526	109582	98323.5	53589.7	61910.1	57216.9	80797.3	60577.8	77565.8	86313.9	63894.3	87447.9	52948.5	74863.1	53271.3	75550.5	54476.2	92560.6	159770	60411.8	73015.4	70407.2	61473.1	69165.6
Cfh		0.0432326	0.319961	268898	233089	243247	221996	414238	191332	175795	181180	166028	205256	155800	190898	234113	227609	203165	126306	196863	112065	143272	201336	283809	166959	196445	103279	107580	306228	172458	122305	201259	204315	153473	126971	164584	142505	197437	184918	173452	134540	173801	120637	123159	177129	167133	184316	204383	124614
Rtcb		0.0436266	0.222021	97721.3	60555.2	63704.2	76411.8	47842	41762.9	51903.2	52416.3	73763.2	45122.4	79137.7	38034.7	55480.5	69329.2	48341.1	50033.7	50452.9	51434.9	41391.4	39793	52924.5	53542.6	42458.8	55576.5	51212.9	45106.9	63571.2	48359.9	61290.6	50568.2	44092	44846.3	38857.2	36417	46859	36486.9	74924.6	55063.2	48293.5	58209.2	54253.2	53603.8	42487.8	50599.9	50322.4	53720.6
1300017J02Rik		0.0449278	0.33826	203748	280457	287794	532420	359055	183446	194259	201652	210502	278828	332648	251559	216895	345861	243092	207093	118930	120854	166914	242643	279819	214858	299763	260892	167112	277787	249885	112349	160263	210509	289514	282454	777204	233181	268908	232127	445153	164496	222874	183601	119381	183232	287324	167118	178283	105524
Dmd		0.0452119	0.218487	818341	796163	760704	886036	641172	861528	1.61902e+06	776269	614213	931868	788552	754681	711610	754309	988725	664659	669950	762619	685291	558732	599577	920685	797412	723909	719418	529653	658745	729936	824353	757508	488588	931831	896599	707669	628455	633599	703111	522839	806887	695743	613289	937814	593657	1.01601e+06	586687	699540
Anxa11		0.0473453	0.421971	142365	100054	110783	126830	673596	124805	162498	98585.4	113774	305695	197336	288977	185173	124361	127752	189831	117652	119841	175865	131738	121179	99089.1	142883	182248	80168.9	137884	149737	95551.8	104929	96713.9	176695	95656	89828.6	122105	189763	164930	102266	96888.8	83250.8	215149	130822	121995	98597.6	107123	149373	132844
Art3		0.0478449	0.127513	13861.6	16395.7	17476.8	14877.7	16911.1	16671.5	14384.9	15361.9	12503.2	17586.7	13874.2	16033.1	15809.2	18977.1	15170	13504.8	14601.9	13032.1	15070.6	16110.7	12467.3	13557.8	14111	15102.6	11369.8	18771.2	13937.4	13456.5	16164.7	11451.6	13947.4	15645.5	15194.7	16169.2	13697	14397.3	15666.4	11679.4	13823.8	12178.6	10450.2	13136	14569.3	15988.7	16549.6	15401.9
Mavs		0.0485057	0.182441	15138.6	12713.8	16370.1	11559.5	13994.6	15129.8	13746	17660.6	13582.6	25364.3	13237.3	13509.8	15950.9	14934.4	16331.8	17488.1	15617.2	11901.3	13101.2	15161.1	18230.2	17419.3	13077.2	10639.2	10754	16753.4	11795.9	12119.9	12385.8	12492.5	13405.9	11905.7	14727.1	13589.2	14626.4	14225.3	10465.1	13513.1	11606.1	11875.5	13937.1	10246.9	15364.9	12548.4	13637.8	12105.7
COX1		0.0490304	0.129812	6063.09	6182.82	4411.38	6706.9	5884.65	4967.79	6426.96	6164.08	5626.99	6073.73	4880.19	6191.81	4561.83	6136.33	5047.36	5012.3	5288.47	5340.09	4281.18	4631.24	4665.25	5654.23	4865.7	6011.3	4885.63	5355.67	5623.93	4944.92	6223.42	4049.6	5381.53	5222.17	4511.19	5170.82	4699.74	5374.35	5087.88	4969.51	5508.39	5755.55	5006.62	5398.42	4813.07	5749.67	4656.34	4905.77
[truncated: 103 more columns]

## Sheet: Full dataset
Gene	RGM02 Unshared Abundance	RGM03 Unshared Abundance	RGM18 Unshared Abundance	RGM21 Unshared Abundance	RGM32 Unshared Abundance	RGM37 Unshared Abundance	RGM39 Unshared Abundance	RGM50 Unshared Abundance	RGM07 Unshared Abundance	RGM08 Unshared Abundance	RGM11 Unshared Abundance	RGM12 Unshared Abundance	RGM27 Unshared Abundance	RGM33 Unshared Abundance	RGM45 Unshared Abundance	RGM51 Unshared Abundance	RGM04 Unshared Abundance	RGM06 Unshared Abundance	RGM14 Unshared Abundance	RGM24 Unshared Abundance	RGM28 Unshared Abundance	RGM30 Unshared Abundance	RGM34 Unshared Abundance	RGM38 Unshared Abundance	RGM01 Unshared Abundance	RGM09 Unshared Abundance	RGM16 Unshared Abundance	RGM26 Unshared Abundance	RGM31 Unshared Abundance	RGM41 Unshared Abundance	RGM43 Unshared Abundance	RGM47 Unshared Abundance	RGM13 Unshared Abundance	RGM19 Unshared Abundance	RGM20 Unshared Abundance	RGM25 Unshared Abundance	RGM29 Unshared Abundance	RGM35 Unshared Abundance	RGM44 Unshared Abundance	RGM46 Unshared Abundance	RGM05 Unshared Abundance	RGM15 Unshared Abundance	RGM17 Unshared Abundance	RGM23 Unshared Abundance	RGM36 Unshared Abundance	RGM40 Unshared Abundance	RGM49 Unshared Abundance	RGM52 Unshared Abundance
	RGM02	RGM03	RGM18	RGM21	RGM32	RGM37	RGM39	RGM50	RGM07	RGM08	RGM11	RGM12	RGM27	RGM33	RGM45	RGM51	RGM04	RGM06	RGM14	RGM24	RGM28	RGM30	RGM34	RGM38	RGM01	RGM09	RGM16	RGM26	RGM31	RGM41	RGM43	RGM47	RGM13	RGM19	RGM20	RGM25	RGM29	RGM35	RGM44	RGM46	RGM05	RGM15	RGM17	RGM23	RGM36	RGM40	RGM49	RGM52
Condition	Female-Sham-Old-Aca	Female-Sham-Old-Aca	Female-Sham-Old-Aca	Female-Sham-Old-Aca	Female-Sham-Old-Aca	Female-Sham-Old-Aca	Female-Sham-Old-Aca	Female-Sham-Old-Aca	Male-Sham-Old-Aca	Male-Sham-Old-Aca	Male-Sham-Old-Aca	Male-Sham-Old-Aca	Male-Sham-Old-Aca	Male-Sham-Old-Aca	Male-Sham-Old-Aca	Male-Sham-Old-Aca	Female-Sham-Old-Control	Female-Sham-Old-Control	Female-Sham-Old-Control	Female-Sham-Old-Control	Female-Sham-Old-Control	Female-Sham-Old-Control	Female-Sham-Old-Control	Female-Sham-Old-Control	Male-Sham-Old-Control	Male-Sham-Old-Control	Male-Sham-Old-Control	Male-Sham-Old-Control	Male-Sham-Old-Control	Male-Sham-Old-Control	Male-Sham-Old-Control	Male-Sham-Old-Control	Female-Sham-Young-Control	Female-Sham-Young-Control	Female-Sham-Young-Control	Female-Sham-Young-Control	Female-Sham-Young-Control	Female-Sham-Young-Control	Female-Sham-Young-Control	Female-Sham-Young-Control	Male-Sham-Young-Control	Male-Sham-Young-Control	Male-Sham-Young-Control	Male-Sham-Young-Control	Male-Sham-Young-Control	Male-Sham-Young-Control	Male-Sham-Young-Control	Male-Sham-Young-Control
Original Sample Name	1386	2114	1372	1890	1512	1526	1519	1379	1211	1225	2464	1176	1169	2016	1218	2569	2170	2177	2282	2156	2275	966	2289	1708	2751	1813	1792	1617	1827	1820	2541	2765	YF10	YF15	YF6	YF11	YF5	YF9	YF8	YF7	YM7	YM10	YM5	YM9	YM15	YM6	YM4	YM8
Sex	F	F	F	F	F	F	F	F	M	M	M	M	M	M	M	M	F	F	F	F	F	F	F	F	M	M	M	M	M	M	M	M	F	F	F	F	F	F	F	F	M	M	M	M	M	M	M	M
Surgery	Sham	Sham	Sham	Sham	Sham	Sham	Sham	Sham	Sham	Sham	Sham	Sham	Sham	Sham	Sham	Sham	Sham	Sham	Sham	Sham	Sham	Sham	Sham	Sham	Sham	Sham	Sham	Sham	Sham	Sham	Sham	Sham	Sham	Sham	Sham	Sham	Sham	Sham	Sham	Sham	Sham	Sham	Sham	Sham	Sham	Sham	Sham	Sham
Age	Old	Old	Old	Old	Old	Old	Old	Old	Old	Old	Old	Old	Old	Old	Old	Old	Old	Old	Old	Old	Old	Old	Old	Old	Old	Old	Old	Old	Old	Old	Old	Old	Young	Young	Young	Young	Young	Young	Young	Young	Young	Young	Young	Young	Young	Young	Young	Young
Treatment Group	6	6	6	6	6	6	6	6	5	5	5	5	5	5	5	5	4	4	4	4	4	4	4	4	3	3	3	3	3	3	3	3	2	2	2	2	2	2	2	2	1	1	1	1	1	1	1	1
Treatment	Acarbose	Acarbose	Acarbose	Acarbose	Acarbose	Acarbose	Acarbose	Acarbose	Acarbose	Acarbose	Acarbose	Acarbose	Acarbose	Acarbose	Acarbose	Acarbose	Control	Control	Control	Control	Control	Control	Control	Control	Control	Control	Control	Control	Control	Control	Control	Control	Control	Control	Control	Control	Control	Control	Control	Control	Control	Control	Control	Control	Control	Control	Control	Control
Lysis Order	1	78	20	68	104	16	97	9	49	84	93	13	80	15	96	29	25	48	7	6	102	32	35	100	26	73	111	109	90	87	94	30	46	22	91	74	36	41	67	56	57	105	62	28	101	31	33	10
Lysis Batch	1	3	1	3	4	1	4	1	2	3	4	1	3	1	4	2	1	2	1	1	4	2	2	4	1	3	4	4	4	4	4	2	2	1	4	3	2	2	3	2	3	4	3	1	4	2	2	1
Old Digestion Batch	2d	1c	2a	2c	1c	1f	1e	2c	1c	1f	1d	1b	1a	1c	1d	2a	2f	1a	2b	2d	2a	1f	2c	1d	1b	1a	2e	2d	1d	1b	1g	1c	2a	2g	2e	2b	2c	2f	2f	2f	2g	2g	2g	2g	2f	2g	2f	2g
Hsd17b4	29782.1	30505.6	35671.2	40146	52320.8	35465	26927.6	37229.8	48632.6	38317.2	31067.4	40448.4	36051.3	35996.3	40284.1	45331.7	42337.6	40399.1	64500.8	60702.2	57695.2	54999.5	45769.4	42310.3	57548.4	55359	55838.7	48591.4	45666.3	54239.3	53943	55006.6	58229.8	59454.7	57948.6	54684.2	90526.2	63217.7	55020.4	47590.7	50886.5	52628	45825.4	47981.1	36217.6	49151.1	50074.2	41814.7
Acad11	39190.7	42353	76287.7	82385.5	60032.4	40254.5	48994.3	95291.1	68505.9	38736.7	66578.6	32144	55626.2	65368.2	52798.7	88433	126160	67323.3	139913	235332	83269.5	105644	175478	58986.6	215457	77939.5	287860	84328.5	117470	159795	114040	105511	89993.3	153242	204847	74680.2	233503	119931	186183	82016.3	446702	85581.3	72284.8	85266.6	85081.1	99305.2	103094	127831
Acaa1a	43961.1	33388.9	38730.3	57732.1	59585	57758.6	49311.8	48409.6	60884.6	85687.3	40858.6	61868.8	46816.9	47003.7	56805.2	48819.6	70169.9	59013.3	80994	89175.4	79063.6	67977.6	60718.7	70595.9	88143.7	67855.4	53825.5	70556.2	63087.4	71093.1	65944.8	59871.8	55498.7	76014.7	63292.9	71053.1	81521.5	73703.8	73107.4	70758.3	60385.5	61038	79845.2	57713.7	68015.8	59266.2	60831.2	59183.9
Abcd3	23664.7	21554.6	24694.9	23229.8	28076.8	17434	19285.3	23440.1	22998.4	27887.2	20049.7	27392.2	21106.7	21584.9	24144	23443.7	30756.2	20410.6	41950	31565.4	30224.5	28643.9	34053.3	23501.6	32234.4	35545.5	31105.4	21387.8	27965.6	29408.7	32648.1	28383.5	29802.7	30442.5	30847.4	24084.4	47964.8	33476.6	33974.9	28940.4	27269.2	32277.4	25844.5	26769.8	22743.1	32998.7	29914.1	24387.7
Scp2	7929.12	7035.41	9544.08	11374	12453.1	9922.08	7228.85	10668.7	9247.27	11876	6848.76	9511.26	10007	8367.3	10621.4	13085	14045.8	11781.4	22431.7	21393.7	15216.1	14832.6	13438	11298.7	17773.6	14277	15734.5	15320.7	13499.8	65936.8	14926.5	9807.38	11898.8	20856.2	15582.2	11876.3	21863.7	17564.1	13285.9	13399.1	12830.3	17468	14401.6	16792.3	9944.75	16986.9	14089.3	10958.9
Acox1	97346.1	74899.9	117477	152859	159633	99836.1	64169.6	159766	111759	179871	85269.4	126983	111319	100255	100394	313849	317514	161096	177623	159247	262402	252677	440708	109437	207567	352028	259434	484239	154786	251235	167892	138026	122733	248930	188941	190636	276874	306068	300078	218716	145222	324057	156465	230079	129085	230824	123121	172964
Fbn2	1583.83	1361.5	2099.59	2146.23	1494.52	1530.31	1398.3	1683.4	2362.69	1314.08	1889.37	1315.61	1625.7	1517.17	1710.56	1466.69	2482.68	2381.25	2358.59	1575.51	1475.83	2122.67	2486.33	2535.07	2242.08	1963.11	1650.37	1627.29	2154.75	2942.18	2482.21	2532.07	1981.27	2219.51	2480.03	1690.92	2094.59	1850.19	2368.07	1800.19	2181.06	2639.88	1594.88	1996.98	2178.41	2112.39	1883.13	1757.68
Nudt7	6370.96	5905.82	6323.24	8636.87	10283.7	8174.37	5717.41	6471.79	7997.15	8104.42	6335.23	8378.28	7257.18	7007.93	8964.28	10513.2	9313.52	7090.67	13232.5	11805.6	12038.5	10084.3	7505.07	9088.4	9948.9	11004.2	14417.7	10698.3	7447.01	9367.97	8624.69	9986.72	8703.92	12363.7	12751.1	11041.6	17673.1	12777.4	10771.6	9128.12	10350.9	9766.99	8996.52	8935.12	8358.35	10201.2	12871.4	8788.12
Chchd3	33004.3	39018	34306.7	33118.6	35497.7	37214.7	36322.7	37736.2	40880.1	37700.3	30784.4	37412.6	35232.4	37613	37722.8	38084.6	39435.2	48843.5	40392.5	42234.4	43616.9	39379.5	37761.6	50469.8	35994.1	37136	44499.4	38097.7	37287.4	36604.9	48385.4	44330	39568.9	45674.7	39633.4	41318.8	38469	43927.7	42427.2	37280	58257	40449.1	40599.6	44639.1	34443.2	40163.8	41824.5	46289.1
Serpinf2	173056	128874	76485.9	73236.8	67799.5	91985.6	103765	71275.1	92518.3	84073.8	88767.6	80113	80847.9	97211.3	70831.4	81248.3	54664.5	47202.4	55504.3	72985.4	68144.1	85390.9	69777.8	52982.9	51328.5	100022	69987.2	48351.5	68650.7	76542.7	70727.1	75885.8	137364	123762	47865.4	66965.6	64371.7	76388	68666.6	72541.7	55464.3	133102	72830.8	67091.2	70330.6	55906.6	72363.2	64908.2
Ambp	2872.08	3005.2	3287.09	2758.07	3058.01	3158.89	3158.61	2799.03	2503.26	3065.67	2066.15	3691.55	3026.63	3470.3	2588.65	2691.89	2915.57	1792.75	2253.13	2694.88	2618.11	3208.03	1879.47	1982.68	1796.76	3307.87	2264.91	1945.08	2100.76	2628.38	2919.91	1975.15	2116.52	2559.07	2117.78	2743.13	2936.53	2077.7	2322.39	1686.23	2511.96	2375.63	3504.03	2203.29	2474.37	2252.39	2595.54	2529.56
Dhrs11	93984.9	70395.7	107736	102710	258066	434628	63683.3	77806.2	245727	181197	238832	198921	81048.6	106864	116116	70141.8	67599.1	78360.9	65666.9	78088.2	120897	59959.3	66284.9	90099.3	55450.8	53330.5	116209	43230.1	145137	50434.3	59291.5	69371.6	172133	37993.8	83979.9	64100.6	83858.1	77091	81929.4	91828.8	68858.5	96069.5	67714.2	49814.5	51123.1	71511	63911	135652
Plg	129834	94689.8	116373	144786	107247	91799.2	230195	73904.9	408230	155181	197206	83072	157468	179950	120752	74883.3	72161.6	72179.8	75616.9	65246.4	79934	209615	86605.9	55359.6	76364.4	83909.8	57819.3	50383.7	171991	74658.5	68782.3	90140.1	89469.8	117596	69952.7	62791.1	74829.3	64256.5	59608.4	104485	106094	78243.7	85647.8	55019.5	86678.7	62373.7	74592.1	72890.4
Rrbp1	18591.1	15290.8	18740.7	15928.9	18086.4	37226.5	23551.2	11520	43493.2	53962	22886.9	23736.2	19334.4	12273.3	25103.7	19946	67400.4	44689.8	93740	24528.3	17751.1	12799.9	82239.3	143393	39684.7	29456.8	32518	18908.8	78451.4	32245	65607	50776.9	24387.5	22488.4	120745	42421.2	55946.1	16600.8	75036.8	55491.6	20475.1	39923.7	22595.8	52078.4	44119.5	52904.8	13041.9	31653.1
Ppp2r1a	185566	274327	722975	143293	121858	250367	342736	192030	168021	175821	403681	233470	468365	161603	216103	179042	127380	203180	180101	126240	121910	226572	103415	124150	107370	134993	129010	100678	342398	145367	150309	122871	165261	116705	109824	144536	109231	100626	127142	153165	231735	196158	162127	131388	137142	197003	113443	108361
Tcp1	37320.1	44499.2	49544.4	37563.3	44210.5	48688.1	42774.6	46355.4	42696.5	59112.6	47067.1	46346.9	39625.6	41803.6	49677	37063.2	40102.4	39383.1	39879.8	37219.1	39521.9	39632.7	41298.5	42317.7	35742.5	43999.2	37743.5	27143.9	38999.2	34466.9	37318	45025.4	41078	43459.6	37806.2	34523.3	40929	36505.2	38124.4	35678.8	37661	42054.7	35264.4	39785.3	34243.8	39844.8	34062.3	41600.2
Eml2	9705.06	14226.9	12828.7	10497.9	12809.7	22832.3	9430.54	13612.3	15785.3	14089.8	13698.7	16533	12515.3	13824.7	13607.8	11182.6	9968.27	9526.19	12632.9	14684.3	11481.8	12065.2	11890.7	10244.4	10812.1	10430	8969.93	11337.9	10011.1	9994.46	8583.7	11414.3	10897.9	10288.5	9859.45	11384.5	8922.93	10799.4	12119.3	9217.27	8725.93	10868	12581.3	11436.6	10131	13133.1	10137.5	12966.9
Myh11	1.1047e+06	669537	1.16934e+06	1.04411e+06	744939	1.24548e+06	267079	957866	1.21057e+06	1.26097e+06	1.32265e+06	292152	750421	1.0499e+06	677584	1.65332e+06	1.15142e+06	1.79157e+06	1.46655e+06	2.91615e+06	1.15178e+06	817970	2.34693e+06	1.07758e+06	880583	1.58891e+06	1.2066e+06	2.24678e+06	1.6508e+06	1.82625e+06	4.62247e+06	899222	735940	2.76999e+06	1.60873e+06	447804	1.21086e+06	821101	1.66589e+06	1.96447e+06	1.30488e+06	1.1438e+06	1.04153e+06	987753	1.82607e+06	1.20721e+06	392851	2.47499e+06
Mcat	303727	788742	3.41391e+06	528442	271259	184647	652916	266246	456515	235603	555715	529286	831048	931273	639910	276679	335256	170352	182549	101044	292305	119476	277332	672316	759682	204719	649992	105434	147335	222926	214710	133766	296025	145226	183182	322406	1.96804e+06	203043	197326	131267	203929	141037	267987	129574	238126	333806	505576	123328
Hnrnpa1	261752	236960	237305	279178	139686	200555	217951	201582	322317	135823	316713	169676	293724	173832	251584	204635	294100	326159	235397	658708	331230	254518	810566	273030	749685	237582	341614	508079	204006	354484	149693	296815	273338	208478	205413	260551	549087	521873	452939	336246	248834	545407	211733	315009	670649	347567	409812	316693
Glod4	67655.2	80529.1	82254.9	68957.5	68442.3	98943.2	114827	132294	74952.5	122255	87424.1	78416.3	70451.9	92192.8	76104.4	64060.2	60870.3	75078.9	69484.6	68477.5	64021.6	95414.3	63378.9	65768.3	63054.3	66357.8	59830.4	59041.9	75489.6	67364.1	84981.7	71915.2	62048.6	93449.7	69406.6	67036.1	58257.1	61776.8	60283.2	61279.4	72875.1	65517.3	79209.4	69493.7	49036.8	71464.4	53303.2	103456
Hmgb1	14430.7	14958	12186.2	10694.5	14881.7	14930.7	13667.9	11265.8	16833.7	13115.7	12080.5	13925.2	12996.3	14326.5	12149	12373.6	13273.6	12477.4	10767.5	11314.2	11683.9	12772.9	8728.65	13615.6	10449.6	12837.7	9737.4	13258.4	12040.7	10783	12184.6	12340.3	11151.5	11360.5	11837.9	11849.6	10853.4	10825.8	11811.5	12194.9	10192.1	12267.6	12336.2	12451.9	14274.6	11854.8	11978	12254.2
Car3	12572.1	6679.96	14040.4	6762.82	17227.1	18737.9	15832.7	36387	8041.42	63521.7	118940	12916.8	41636.5	13625.2	12406.1	15695.4	83482.3	271485	161725	72548.3	21303.1	48877	123761	26764.3	9410.37	34458.3	43769.9	21330.2	24006	66588.3	411668	10462.4	33775	57284.1	84981.7	16624.8	39177.2	29933.6	7146.34	69019.6	83584.7	53132.6	123478	12083.4	20815.6	39073.5	38124.5	816275
Sqor	181370	98488	159612	96085.8	99705.3	123122	115043	117613	141092	139607	151756	97802	120295	163113	153499	108426	188017	338361	220699	90252.2	87721.6	161320	155348	378201	580388	286122	176843	90333.2	301585	159672	251636	147891	119599	160381	229526	285032	336224	137641	302738	191714	123807	167936	201184	162589	144370	425418	173333	106897
Adamtsl5	49316	37092.3	27974.7	37039.9	44113.4	51116.7	47458.1	43254	43174.9	28007.2	44045.5	37598.3	29262	33783.4	43143.7	61948.1	74522.7	40512.8	50941.8	56430.1	53484.4	55791.3	43101	46880.2	36772.8	43983.3	66955.6	90145.8	43597.5	38398.9	55729.9	51464.4	77295.8	38664.4	86655.8	48602.5	49315.1	51498.8	40980	56031.6	53706.6	91920.3	53113.1	46039.7	38817.8	43048.5	89300.1	154534
Actr1b	85590.5	86246.2	113755	72742.5	88410.6	109835	148548	81346	69083.8	155420	112686	103755	51783.7	60422.9	97593.1	62679.9	114417	85237.5	115521	117771	137443	183360	155186	74244	106780	147393	115424	241904	112051	133530	359339	81384.1	82787.2	143978	116257	98795	139052	238628	170771	134059	118798	119691	137581	213672	121118	84861.1	68471.2	174494
Pacsin3	17401.4	16600.8	15865.8	15679.3	16458.5	20812.9	15777.6	19480.3	14258.4	19061.8	16112.1	21159.7	20105	18858	18113.3	15937.7	15975.6	15005.5	16494.2	19191.9	17423	14916.7	16677.3	14098	14384.4	17912.8	13708.3	13978.9	15834.4	14612.2	14490.4	16123.4	21194.6	14695.8	16215.3	16882.1	15980.9	15308.1	12882.5	13407.2	15271.9	14875.8	16266.5	15161.2	15362.3	14908.1	14797	18034.1
Endog	31866.8	33438.1	34352.8	37741.4	32099.8	31412	33449.6	32855.1	30455.9	38110.8	30311.5	31135.3	35051.5	36307.7	31826.4	31299.2	28150.3	29875.1	27404.5	37812.8	29803.1	28794.9	33196.6	30491.1	28697.7	28185.9	29065.6	28174.5	34717	32507.2	30587.3	32227.9	29380.2	33074.8	32692.3	30946.3	28581.3	28624.8	33856.4	27041.3	30443.4	31526.4	27144.7	29567	31424.4	27121.2	25787.9	29102.7
Ltbp4	169549	33809.4	427101	112563	231365	149136	343860	125604	131614	354250	151141	171334	103446	152352	166679	46904.5	278420	486449	228469	355219	790547	324816	150221	214607	326218	115810	62774.7	221240	336961	659917	482627	656372	305052	994671	236245	72348.1	105308	141168	221478	257440	958093	860012	123805	114796	256955	287634	132283	133708
Tmem143	19351.8	17377.6	18808.1	19635.7	20671.9	22575.8	17418.8	19185.9	20588.7	20458.1	15300.7	19044.4	20471.9	18752.5	20838.3	19209.8	19207.8	20575.7	18339.7	22030.4	26092.6	22836.6	19543.5	22358.1	20154.1	26886.5	20831.9	20615.8	19089.7	21173.3	25905.5	19861.3	21970.1	23646.9	21734.3	29781.6	21087.4	18385.3	17703.9	20488.1	20950.9	21234.2	21315.5	19478.5	17788.8	20744	20632.9	23498.2
Itih3	58485.8	328664	80053.6	94523	138264	61480.9	88123.5	39512.3	104677	149279	36685	177470	164055	82938.3	90229.5	104563	61274.9	45838.3	35443	64578.1	64542.9	79609.9	43647.2	100332	30211.3	96703.3	88727.2	43888	60850.2	73444.8	68908.7	65240.1	92424.5	55555.5	42484.3	134921	225893	107051	92344.8	46544.5	26312.4	188170	178715	60388.9	39118.2	39491.4	83320.6	52550.2
Naprt	78326.1	124945	116947	78477.1	113842	50881.7	48940.5	76164.7	74960.5	203616	121150	68417.5	88390.1	61328.3	69654.4	76404.2	51534.8	91972.1	69792.8	570612	145602	242476	178977	121511	77130.2	97083.6	133995	115438	107472	148581	302294	192503	114307	173147	97419.8	160359	203877	62303.1	116851	747762	179331	135077	57020	145434	111970	102063	53555.3	103034
Itih1	381219	959910	285708	279711	347942	186634	797795	176630	208860	180793	173123	347099	223612	191012	303344	226474	164490	84546.4	166643	208041	236759	157295	157737	234828	260660	267305	268300	184822	183083	181223	227142	162069	113422	168643	135513	181533	342771	202600	128536	232942	186405	380964	246548	198786	152008	412818	152367	183504
Clic4	50809.8	57301.8	54706.9	56641.7	66201.1	60368.2	54675.1	54142.8	56745.3	55037.7	65467.4	60508.3	61905.2	68282.8	61018.9	49703.5	48552.5	57059.5	54697.1	50401.8	68400.3	57994.8	46605.3	62759.3	42302.3	50724.7	46349.2	49227.4	41552.5	45432.7	47681.2	65339.4	49663.5	50886.7	55062.3	54018	51323.6	42413.9	50586	49079.9	57782.5	57031	66890.9	53931.3	42576.6	45056.1	56255.1	59152.7
Bdh1	8424.7	8439.83	8416.12	7709.28	8540.51	8694.99	9966.83	8782.01	7617.15	9184.31	8240.28	9699.82	9537.42	11900.3	7056.76	9181.06	9062.69	9441.81	8891.51	8293.49	8799.22	11567.9	10889	10248	9478.83	10721.5	10378.7	9920.16	10406.3	8661.66	8984.64	10946.8	12583.5	15461.6	8756.81	12544.3	9063.65	9955.9	8452.03	9152.4	9148.3	9320.47	9748.88	9474.59	10181.4	9882.37	10236.7	8822.69
Ppia	15278.8	18031	17457.5	13522.9	15790.9	19476.4	16701.7	15133.4	19613.5	18397.7	18145.7	14781.2	16097.7	15417.1	20861.8	18023	15162.4	16365.1	17878.3	14108.1	14133.2	15984.6	15331.8	15185.6	16549	16024.7	11638.1	12109.4	14804.5	14045.9	18283.8	16047.7	17764	17712.2	13731.5	14537.7	17350.7	13469.7	11271.8	15800.3	15002.6	15600.7	16747.2	12961.3	12148.3	14558.7	16793.5	16544.8
Itih4	142830	238091	103911	100066	82097.9	135538	135645	176406	104485	108742	54000.9	144075	156718	98133.6	157956	68200.2	69920.8	43763.9	75971.6	143470	111765	97942.2	83327.5	71356.8	78764.8	141860	83536.2	74701.4	110604	82620.8	94750.9	71084.1	89972.7	69393.1	61888.6	125898	76925.1	62351.9	121953	94688.9	74954.2	77021.5	122313	145070	83264.7	67529.4	83615.8	95811.8
Fbn1	359050	255776	457936	508381	366176	519395	274451	315452	1.96572e+06	175919	355941	316001	349853	274504	290382	208215	672056	2.14034e+06	505455	378760	2.98869e+06	664550	629365	478043	568779	328510	376925	590917	515085	2.49151e+07	651152	461584	412788	398149	1.71151e+06	336806	494223	590326	689405	314638	513454	3.44886e+06	464098	533024	349565	693962	966265	647096
F10	92873.1	96825.1	117222	257023	78328	74290.1	79269.8	70318.6	85638.6	163795	118104	55355.8	38143.7	84866.1	72637.4	70673.2	42545.7	34115.1	63682.2	46853.9	95894.9	135796	67887.4	32805.4	34308.9	66135.6	71338.8	45342.8	59384.1	52607.6	125387	67832.1	27804.2	89132.6	52872.8	56779.6	67118.9	34925.9	47784.1	68287.5	81655.1	30953	85503	36579.6	34609	94729.2	49699.7	74375.2
Acsf3	17351.8	17570.2	15988	17123.7	16062.4	18241.6	16451.3	15771.1	20467.4	21170.7	16159.1	16657.7	17485.9	19043.4	15747	18029.8	18741.4	20717	14982.7	18170.7	25078.4	19290.8	17766	18750.7	18307.2	19467.1	21893	20581.6	20478.8	17504.4	16805.9	19253.5	20821	21797.8	18152.7	21709.9	20660.9	19311.2	19776.2	20754.3	17176.3	17292.5	17870.9	17569.2	19345.2	17601	21430.6	18369
Col6a6	100626	109095	211564	161728	147702	95755.9	217005	88190.4	122304	37644	157687	153402	93842.4	128185	158514	138191	135887	171848	154329	92357.3	2.20632e+06	399750	154401	145388	186584	201822	191095	266637	129861	167281	164647	294195	241020	172574	250669	209792	345359	134746	180071	173927	363561	293783	159371	212496	204526	152119	195090	179445
Psma2	470328	67224.9	37232.3	93956.7	35378.6	84057.4	111329	134158	40954.8	192804	267930	467929	280161	106651	95634.4	92995.6	43153.9	57263.1	182847	44838.8	162245	41504.5	44044	66648.6	41703.4	58457.3	81016.7	52864.4	138771	28404.1	92528.7	41456.4	106246	156880	33316.7	26247.6	85477.8	281749	56026.6	228784	163006	229682	38067.4	25487.4	32360.1	35478	84141.7	77491.8
Rtn4ip1	19422.5	21494.2	20591.6	19956.2	23624.1	20964.5	19935.7	19761.4	20827.6	21448	21485.5	19792.5	22666.7	23714.4	20051.5	22442.2	22263.5	23746.3	23025.3	21556	28732.5	21140.4	20601.5	23178.9	25471.4	22488.8	22847.3	20322.2	22269.9	22715	20393.8	21913.5	21373.5	24606.4	21894.4	21306.2	22309.4	22378.5	22326.5	22526	24269.5	21617.7	23433.8	22079.8	18047.3	22477.2	24467.7	20737.3
Gpd1l	22498.5	41362.2	26681.7	58308.7	39433.4	48147.7	47809.9	33839.9	33472.5	31665.2	54822.5	31164.7	30274.9	30802.9	32452.8	48998.3	26483.2	33052.7	23330.6	28414.9	22391.4	29024.2	28179.8	30748	28286.5	21518.3	43139.2	37401.6	33956.4	24327.1	28282.7	47473.2	43413.4	28832.7	30242.5	34134.3	31370.2	38831.5	30432.8	30783.1	39333	27989.9	31114.5	31696.8	25838.9	24198	28299	34462.8
Sorbs2	104151	90083.2	103832	170071	83243.2	85150.8	89972.4	112948	101390	99393.8	101537	109777	80135.6	85440.7	113865	103543	91030.9	92172.4	89636.9	57825.2	97124	118687	86804.7	96397.2	95787.7	101875	58598.9	77411.6	80166.4	78424.9	82870	89332.3	80597.7	65740.6	82196.8	87079.3	59072.4	79626.2	94759.8	90120.1	74769.7	94653.6	80660.9	98722.7	73440.5	84563.8	95321.3	79700.7
Tom1	35383.2	48696.6	79659.5	39084.9	65483	53884.7	42052.4	50826.6	103664	52654.7	55618.9	49068.2	37329.5	44356.5	49215.5	45629.1	41206.5	39420.6	49469.8	44749.1	51204.6	41916	32842.5	47233.8	32825.8	35993.7	37756.4	42718.9	58501.7	45603.6	45788.9	33853	37865.4	40751.2	37362.3	38045.5	34329.9	40103.4	31392.3	48790.7	44104.8	40469.8	34893.6	43333.4	48649.8	41909.8	38285.2	41313.2
Serping1	23298.1	21003.2	25846.4	22157	22941.4	28319.1	14645.3	18780.7	18961.3	22714.8	15584.4	27616	17862.8	20419.9	21661.6	13472.4	16090.3	14242.9	17477.9	21928.3	17140.8	19797.9	14123.1	15614.6	13426.8	20752.3	18185	15237.2	19083.4	16159.1	27083.6	13953.7	15574.9	16050.5	17581.3	18233	16579.8	14557.9	22926.5	14906.9	15903.9	17450.3	19896.4	11873.7	15355.2	22574.8	20517.1	20898.9
Hacd2	759167	51520.3	429759	88681.5	185751	206976	278163	240209	335061	529726	494113	252658	165483	238590	139660	197715	288596	38013.9	315749	44530.8	84553.2	180585	208172	167397	87976.4	404717	233774	50168.3	186439	85465.2	136617	82356.9	37577.9	437454	163719	311929	154927	162223	155700	180265	66102.6	686152	70664.3	40610.2	162731	173382	223540	82706.4
Cpn2	21731.5	58977	38017.2	32261.9	34866.7	24496.7	42287.7	26879.4	21316.2	32520.1	22589.9	41314.3	47500.6	29321.3	30186.5	24449.7	18069	14385.6	21099.2	24914.1	40157.7	27351.8	28634.7	20407.4	22714.5	32700.4	26589.7	20105.1	27955.1	30265.4	35834.5	19495	16701.9	23418.9	46284.4	50576.3	25505.2	21164	29939.2	17642.4	21086.9	27899.5	34890.1	18354	16044.4	18581.1	23647.7	21768.1
Napa	25480.4	27484.3	37460.6	33455.6	36839.7	24127.6	24870.9	21997.3	16909.2	19705.9	27580.8	33963.8	22436.8	35516.2	24350.3	25454.4	20743.8	18471.4	20657	22349.1	27933.1	31013.9	25449	15806	25121.5	25126.7	20640.1	20668.4	23580.8	24129.3	22921.6	19320.3	26500.7	19612.4	22706.1	25132.2	21535.9	22438.9	21433.8	17583.8	31513.6	17674.2	25565.1	20843.7	24047.2	20628.4	27386.8	19335.5
Myh1	847.007	1454.53	1121.9	961.075	832.679	820.772	739.169	1234.51	1192.05	962.891	873.915	854.746	1132.85	1225.88	944.506	907.414	1241.57	1091.92	1123.1	1163.55	1620.45	994.15	1004.17	1697.41	975.839	1179.39	976.671	1016.31	1773.85	1061.22	944.764	1246.34	1017.74	1108.67	1286.92	1022.57	1027.45	1111.93	1427.37	993.148	1050.21	1275.97	1151.46	1301.66	1094.32	932.369	918.804	1094.97
Hint1	3849.09	4433.56	7965.44	3989.17	4692.67	4520.31	5376.41	4863.45	3916.66	5142.44	4461.53	5100.15	4816.37	4154.92	4540.67	4459.31	3844.09	3904.07	3903.38	4189.98	4912.74	3542.81	3678.52	4390.57	4053.87	5814.15	4405.2	3332.45	4040.27	3633.33	4582.14	4257.78	3995.1	4140.09	3489.74	4784.53	3977.47	3916.8	4984.05	4103.07	3474.59	4671.47	3890.14	4378.44	4657.52	4452.17	3291.94	3377.68
Ndufv3	9802.74	12345.1	22666.9	11907.2	15243.5	16155.1	14594.5	12120.1	13825.4	9596.85	10631.2	17356	8927.15	21460.6	14464.5	9989.77	10643	10463.5	9580.01	12391.5	11919.9	14551.7	10099.2	13141.5	13642.2	9648.22	11214.5	8731.76	11714	10305.3	9669.94	10329	10581.5	10817.7	12765	12575.1	9988.56	7484.83	14966.5	6371.7	13580.7	9794.53	8277.93	15460.8	11075.3	10920.2	12615	11951.9
Serpinb6a	35450.4	30096	33528.6	30665.1	31689.5	34632.2	40344.4	34079.5	29157.2	28705.4	30353.7	30040.8	54269.3	32419.5	46932.8	39407.5	28122.5	32575.8	29220.8	29283.5	36819.7	30084.2	27599.9	29916.2	25067	32654.6	28795	36307.5	20922.7	38742.1	26950.2	32176.4	25995.4	48223.8	35556.6	31543.7	28837.1	24455.1	22495.2	26984.2	37605.2	34712.6	35119.4	27249.6	36520.7	25796.7	30386.9	30319.9
Acaa2	24029.1	20648.2	23894.9	23791.6	27771.3	23750.7	20522.7	21409.9	22381.4	31042.8	24811	29285.7	27985.5	21583	24646.9	23553.2	24629.8	18830.5	66793.8	36538.4	33515.3	26917.3	30454.9	28817.7	24658.7	56144.8	35530.6	25065	22365	20061.8	33385.4	27316.2	25225.2	35851.3	22826.2	27117.2	33484.3	33758.4	31932.9	36242.4	26617.9	27103.1	28662.8	25939.3	29726.8	44720.5	26690.1	29543.9
Coq6	101357	51380.2	65446.9	83945.5	108506	55923.5	72058.7	75759.9	94452.5	71775.4	55917.8	72333.6	62342.2	96226	78061.1	60288.8	76203.1	71678.9	85246.9	78405.4	109166	85961.1	80136.1	159392	111614	65287.6	156299	106191	62738	88440.6	66444.9	132631	98981.9	92881.2	102417	112616	151547	107404	66603.8	89623.9	106057	79614.8	89644	92204.8	66650	154221	88102.5	75288.4
Apool	18910	19089.7	18654.6	23362.4	22054.2	22070.2	19323.5	20745.1	22361.2	20580.2	17848.3	23475.1	26820.6	23024.5	18197.6	20346.2	24199.4	25205.8	20387.3	20321	22107.5	24899.4	21132.2	24556.7	23154.1	24551.8	24891.3	21725.9	23696.3	21155.5	20997.3	21399.1	28013.3	23476.6	21194	27848.2	19967.7	21613.7	21670.6	21672.4	19978.9	20748.9	20677	23234	21898.5	27991.1	22668	23572.5
Tubb4b	1813.06	1343.66	1363.47	1209.91	1343.28	1385.76	1389.66	1287.27	1332.75	1465.23	1490.87	1111.73	1327.52	1327.2	1532.43	1424.19	1265.49	1242.63	1293.03	1286.61	1127.14	1264.57	1315.13	1270.93	1518.26	1298.61	1044.02	1243.46	1283.98	1274.84	1324.18	1361.34	1312.07	1269.22	1265.54	1236.95	1301.2	1296.98	1142.34	1409.01	1182.09	1364.8	1174.87	1278.55	1191.04	1245.48	1269.04	1174.08
Maob	54618	45188	59222.8	40184.7	54728.8	52722.5	48389.8	41742.9	44784.7	44110.4	50338.8	49978.5	43785.6	47992.7	47844.4	39566.3	37698.5	36114.1	40689	40745.9	40588.3	46257.1	37348.6	42581.7	38156.8	57275.1	59080.3	34474.1	43021.8	39968.3	44866.7	47875.4	47687.2	44842	45437.5	52839.5	52617.2	41249	48165.7	43526.5	43934.9	44524.3	40588.8	41523.6	47089	47867	49423.9	37643.9
Atp5h	18589.5	17856.7	19657.9	20877.7	17940.7	22094.8	19681.9	20874.9	19899.1	19516.3	19754.3	20566.6	21001.8	21115.5	21024.2	23446.5	22627.1	23299.9	23481	20356.8	21480.6	27981.1	20904.8	23763.1	20335.4	21148	24358.8	19231.2	19077.3	20654.1	19098	22083	22992.9	22356	20369.8	23572.3	20421.1	19301.2	21117.3	20214.5	24164.2	21801.4	21831.1	23565.7	18291.4	24459.5	25866.5	24045.5
Rpl35a	45586.9	53204.4	71831.5	34690.2	47744	77720.6	38571.9	40171.1	38960.5	56312.6	67907.5	39599.7	38831.6	46843.6	59026	37166.5	45168.5	40808.7	35571.8	36513	37911.3	48179.6	40667	37353.3	38961.4	38606.4	41711	46516.4	47147.4	36185.3	40166.8	45982.5	32207.1	41114	57093.2	38427.1	38661.4	35788.6	50386.5	37363.3	41115.9	41703.9	33213.2	40619.5	33737.9	43476.1	42906.6	46408.1
Decr1	29278.3	23753.3	28809.6	29266.6	31762.7	25276	26035.9	31048.1	34138.3	31920.5	22239	32619.6	29170.3	28566.6	30455.5	31358.1	33875.5	26072.1	35056.5	44226.5	35266.8	31834.2	25659.2	36301	31484.2	26554.2	35239.7	44690.9	32209.4	26995.8	30939.5	32327.6	32958.4	34242.8	34077.2	30040.1	30710	35304.3	38921.1	35342.8	32976.6	37531.9	24695	31806.6	31469.3	34706.7	32285.7	34535.7
Amacr	13156.2	12248.9	16877	15783.8	17661	18241.4	13011.2	15529.7	15922	15755.6	15343.9	16408.6	14415.7	16998.5	16251.8	14875.1	16707.2	15801.4	17418.7	18210.7	18353.8	19884.7	13874.8	16228	15720.5	19552	17660.9	15505	15540.7	14894.7	18418.2	17346	17430.5	20537.1	16145.5	16787.5	19718.5	19261.5	19196.2	13807.1	17724	19365.7	18109.5	14916.2	14979	15123.1	16978.3	18949.7
Kng1	61717.9	67281.7	63206.9	52618.7	48704.2	56354.5	49173	49613.5	48393.8	49268.5	46014.4	57057.2	101984	52378.4	51009.7	57765.6	44998.3	38088.7	47571.3	71172.3	50764.2	52717.2	44586.4	32769	35410	68904.7	48096.2	49960.5	39013.9	49875.8	58082.3	39084.9	52350.9	40594.6	53659	66696.1	42094.4	45990.6	49342	39213.3	40098	45504.8	46255.2	42465.6	57456.5	51476.1	107864	51580.5
Mif	596.202	680.18	592.791	673.656	511.255	705.027	718.586	770.077	635.411	715.497	590.179	746.358	622.389	639.353	617.371	655.636	596.111	611.363	550.705	667.396	591.129	627.421	532.693	691.701	611.812	628.527	538.624	524.703	500.564	690.063	580.525	670.864	514.095	624.837	600.411	675.322	638.036	572.509	665.952	524.843	529.344	659.222	629.558	656.045	608.884	583.775	580.664	565.762
Atxn10	352901	715783	1.09264e+06	448943	393824	600617	295418	229881	980366	458032	983513	198410	616641	525613	223662	223837	165190	182885	140814	185035	561248	185868	339142	478332	239778	187249	520326	690360	186999	413168	377055	384349	294264	896896	187927	223839	241571	445743	160132	681465	192812	290435	320891	168102	339576	510445	149164	204463
Rps7	185464	648934	136296	247499	134119	101031	133314	217371	200519	150973	235238	177557	465793	116777	231296	104779	304821	175340	252249	193746	223762	136535	527074	348220	161230	294858	519607	311043	333045	429694	164686	519679	544434	321378	602316	225858	673061	414367	146423	326771	158872	291834	206957	203493	523895	286078	273628	249901
Canx	151833	138321	130341	136508	431611	249431	118747	79368.8	216591	157327	164110	146926	137100	210997	218426	175616	178269	157031	278190	209953	346549	242572	412244	140753	707004	353522	216773	140106	265377	154922	155225	195040	292315	317657	315566	211135	176351	157716	362960	258643	198279	165280	221098	165277	161825	236109	220015	205961
Rpl18	71889.1	73057	57727	58781.5	132373	137069	116318	46686.3	121275	110610	63207.7	73231.3	131757	64063.4	73294.7	103284	167871	159029	274904	125245	100029	64967.1	88162.9	83340.8	60053.3	86482.2	68344	280784	113483	162637	334809	92723.2	194918	133753	109609	65701.5	121937	116831	92314.8	125545	101348	118732	295612	106680	83193.7	86072.3	173509	158890
Cfi	23771.2	32533.1	28937.6	24780.4	23342.8	19067.6	24436.7	25692.2	15037.5	38919.2	17201.8	31442.5	24199.3	22124.8	20837.7	23873.8	18970.5	13187.1	15075.1	26495.7	20679	28762.4	19626.7	18900.3	13972.3	30112.6	21758.1	14665.5	19164.4	18849.6	27099.1	19028.4	17579.2	21384.3	20383.8	34026.9	18261.1	17001.5	20051.1	19279.2	15752.6	22344.5	19455.3	17228.5	20297.2	23539.3	18320.5	19423.1
Bag3	85950.6	95780	88428.6	89841.5	85069.3	77144.1	79255.2	99854.6	75421.7	101995	71606.2	95749.1	92299.8	93483.8	85960.1	99896	100701	74693.2	121839	122114	93405.3	93228.4	122791	97677.9	106503	103966	107228	95257.9	87126.9	73086.4	91651.4	93427.3	84835.6	95949.3	97357.4	109815	89488.5	95500.1	98828.5	89194.8	81835.1	86076	86827.1	89720.8	81170.5	143786	108448	103881
Ggct	12635.5	15523.8	13496.1	17860.4	16748	13265.2	18304.7	14606.8	13943.1	14872.9	14365.3	16002.7	13361.4	15241	15676.8	14784.7	12623.1	13413.5	13468.8	18482	13573	12882.7	13982.6	13904.2	15982.9	13809.5	14708.1	13625	11232.8	12370.3	13260.2	13632.9	11015.7	15774.3	12832.7	13561	14847.3	13459.9	14631	13171.3	13532.1	14219	13553	13369.3	15811.8	12503.1	14848.3	15946.7
D10Jhu81e	63236.6	54405.2	44980.5	53518.1	66195.4	82092.6	60099.8	73290.6	51033.9	58550.6	56516.4	72771.6	63404.1	58558.1	66509.4	77658.4	81188.9	87809	82509.6	94854.3	67486.3	68373.2	59612.9	100315	58661.5	56380.8	60441.7	149622	53400.2	50428.2	72140.6	111164	103775	67396	71521.7	111489	55138.4	82241.7	43851.3	83448.5	93860.3	61442.4	82698.9	81435.2	87833.1	91533.5	101967	99767.1
Ndufb11	4024.14	4063.44	3690.17	4121.51	4098.8	4469.79	3972.72	4287.76	3817.41	5144.34	3778.25	4853.2	4189.94	6077.95	3813.39	4760.18	4132.97	4174.22	3926.8	4518.38	3878.95	3701.14	3938.77	4354.48	3629.21	4111.18	4091.96	3701.09	3607.73	3303.47	4089.93	3880.71	4116.03	4000.85	3673.95	4589.36	3945.89	3669.1	3906.96	4020.55	3597.23	3430.12	3832.49	4029.2	3844.12	4049.52	4329.7	5755.81
Dap3	13689.8	13599.1	15538.2	13729.8	14404.7	12835	14091.9	13019.4	13146.4	12569.6	12997	12823.3	14031.6	15064.9	14309.6	9960.25	12784.3	10607.7	13430.6	11961.5	12342.9	13064.3	14143.1	12128.8	12291.1	13378.9	11079.5	9501.01	13447.4	13368.1	13400.3	12249.1	13593.6	13312.1	11876.3	11702.9	12362.8	10998.6	10464.1	10531.3	13546.2	11782.3	13573.3	12078.8	11599.4	11622.9	12138.8	12545.7
Krt1	3405.55	1871.81	1954.56	3453.74	2739.23	1011.65	2337.59	2374.51	1435.44	3569.4	1142.3	4077.21	2005.98	2379.17	2273.08	1753.42	1295.2	1703.69	730.647	1385.8	2431.5	1415.21	2003.12	2420.02	1574.76	2210.08	3396.46	937.945	1463.9	1400.76	1570.52	1693.69	1902.35	1136.99	2286.21	3596.39	3010.93	1624.97	1885.38	1631.12	1406.67	1469.73	1369.44	1312.22	1743.47	1559.62	1331.52	1143.08
Ywhah	34952.2	41251.5	42161.7	29663.2	33688.9	68391.9	57368.6	34950.5	48035	60807.7	44545.5	43241.9	46797.8	39366.1	45298.2	35835.9	48659.7	43281.4	39280.8	36691.6	39941	31158.4	26611.1	56233	37589.4	29951.2	28540.6	31382.3	36131	29794.9	37442.8	40319.5	36232.5	33530.6	29376.4	33901.7	33385.4	36051.3	30873.9	33829.4	36451.1	40941.4	36537.6	38936.1	30076.6	40614.5	33181	43169.8
Rpl9	10834.5	11750.1	9434.66	9398.29	10409.2	10179.3	8994.49	10852.9	10360.9	14800	9117.4	10010.3	12188.1	12296.3	10381.8	10213.2	11816.3	11787.6	10544.9	10222.5	11757.7	11282.5	13348.7	15143.7	12232.1	15167	11257.6	9063.21	14419.8	11547.9	11688.6	9987.32	9443.77	15042.2	12196.9	12697.5	10092.9	10503.3	14042.9	12375.9	9821.19	11295.1	11783.9	12506.5	10695.7	9100.31	9587.2	10562.4
Mut	35891.8	37526.4	41850.5	41205.2	44884.2	53004.2	42510.5	42263.6	35737.2	38202.5	43112.6	47151.2	41272.5	38362.8	38989	35384.5	36686	44222.9	43368.1	46564.2	49312.1	41177.2	42815.1	38423.7	40841.4	59895.2	61954.3	43687.7	41441.2	42941.7	49874.9	46392	42158.5	52613.4	46075.6	52549.5	52145.5	44907	53167.9	42617.8	42993.1	46687.4	49487.3	40689.3	49807.3	42773.6	45194.9	45691.7
Gpx3	2484.74	2566.07	3501.9	2819.44	2593.1	3673.24	2831.25	2723.21	3384.4	4049.46	3481.03	2604.32	3162.39	2495.43	2859.09	2678.09	4339.84	4238.55	4016.22	3862.39	2494.42	2749.35	3688.11	3377.81	3048.69	3283.82	2902.78	2228.58	3484.48	4779.32	3759.62	3529.6	3040.93	2868.05	3862.94	2760.23	4360.74	3351.61	3512.23	2526.44	2715.95	3730.07	2990.73	3244.72	3733.86	3764.58	2717.13	3211.23
Tecrl	36811.4	27871.9	49375.6	37722.6	21234.5	31777.9	26562.8	52231.2	26603.1	30997.2	27767.9	34934	38682.6	34819.1	31333.1	28814.5	31051.1	20387.6	27351.5	19952.2	31689.3	25017.6	35918.8	30971.7	24436.1	28677.3	34452.3	23890.6	41035.9	26401.1	25644.6	23163.6	41256.4	18644.1	23870.6	33165.1	23624.8	25960.2	25202.7	25630.8	28433.3	22917.2	29741.2	30708.1	22883.5	33438	19939.8	26718.8
Pgk1	23864.7	25920.6	28099.9	26055	24936.4	27169.8	30774.9	32889	25164.7	29912.5	28989.8	25595.3	28163.8	25352.4	26774.8	27901.7	27210	26154.7	26429.8	26829.1	25902	26936.3	23041.5	25853	25191.9	28979.8	23279.3	23905.6	24551.3	26797.5	25951.9	25030.4	23858	27210	24629.9	28120.3	23654.4	23522.5	23634	25976.2	23742.5	25048.1	28788.9	24942.7	27885.6	23619.4	26984.8	26133
Lims1	55355.7	50352.5	45939.3	59910.5	39771.1	52009.8	42421.9	47384.7	50662.2	51662.8	58105.2	54964.1	55693.8	64012.6	47342.7	52819.1	53899.8	44971.2	57191.6	42622.6	42680	46695.5	37692.7	71621.2	49993.7	33239.3	41158.7	43310.9	47208.8	39470.7	36864.9	50255.2	39489.6	38636.5	44753.9	40192.9	53726.7	45784.2	45967.2	43842.5	45620.7	51281	45435	43713.5	34301.1	56514.7	48317	46159.1
Bsg	139655	1.3386e+06	98755.8	100068	117537	141945	121347	112327	625970	164999	143472	156486	117846	168762	123661	118110	100178	65192.4	107045	94776.6	95233.6	181442	136576	115155	78350.7	115466	128922	105554	132331	104799	133089	99563.1	112642	183161	93230.2	77336.2	119837	109076	120757	174196	83398.8	75948.8	121318	156600	97882.9	109302	160338	153211
Gyg	11572.5	12440.8	10586.3	11337.7	12196.1	12998.9	12904.9	13297.2	12819.4	14365.3	11648.6	11662.9	13442.7	13009.3	12995.4	12305.5	11731.4	12314.4	12609.6	12641.9	11394.4	14032.6	9980.15	11940.2	11911.9	12007.6	9932.98	11336.9	11267	10511	11308.5	12335.5	11383	13193.6	11516.7	11451.9	10074.9	11290.5	11159.3	11245.8	11809.1	10723.7	12609.8	12056.5	10777.2	11588.2	11394.8	12874.2
Car2	17970.1	15467.2	20448.2	15258.4	21420.2	22659.1	29796	45607.2	18057.9	34648.8	23460.4	18563	26214.9	20889.8	44157	14987	17203	12762.5	145843	31464.8	159705	106662	45703.6	35548.9	14690.5	33714.7	77716	13291.1	37489.6	334529	17615.9	19558.7	189649	8.09617e+06	16621	27871	14143.5	308135	15062.8	21722.9	2.20775e+06	220999	19009.7	21646.4	20548.1	15861.6	242990	19080.3
Psmb5	37777.4	35697.9	31435.2	39527.5	41717.1	42255.4	45648.9	39000.7	37442.8	49671.6	37250.6	40799.8	38349.9	38621.8	35363.8	39186.8	35005.4	34349.1	37329.4	45976	40078.8	33796.6	33526.1	38607.5	31047.4	33259.1	42298.5	35087	36034	34712	35019.4	35549.6	34361.1	34904	35907.3	35796.4	33734.8	38415.5	38804.7	36844.8	35954.9	36580.6	40788.5	39038.9	34312.4	35474.4	32263.5	41646.6
Fech	22140.2	33085.2	18120.1	22411.5	33742.8	22852	57777.4	24456.4	26464	35717.8	18423.6	28640.1	20510.9	24567.5	25675.2	24152.8	22078.6	25402	17225.1	25455.6	20919.2	18141	19588.2	24349.3	21236.6	20863.4	29308.8	25356.6	20938.6	19338.1	18068.5	26587.2	20067.4	24760.1	30433.8	21594.9	25342.3	37801.2	28972.7	19464.7	17461.8	22941	17826.2	23517.4	20843	22986.1	24621.8	23134.9
Pxmp2	55355.8	70261.3	60136.8	40717.8	62575.1	27346.2	35295.5	48726.4	38050.7	98717.7	23530.8	34166.6	34004	46929.6	50233.2	66071.8	53094.5	38730.5	62517.9	65089.5	41763.4	46253.9	144408	41468.3	43005.7	53286.5	99060.5	63782.4	178453	129272	72856.8	41148.5	77668.7	68082.9	164177	90576.1	97124.6	60729.5	39150.3	47430.4	36676.2	40477.7	64103.6	38819.9	50775	62670.1	66951.5	40759.5
Prps1	125911	76093.8	42088.2	242551	90852.2	93296.8	125945	108460	206184	182290	158879	198649	157340	71449.8	105987	101199	108179	145716	104862	64268.4	108571	86571.4	62368.8	182748	79154.2	66986.3	77947.7	63213.1	82441.7	69822.6	93124.3	83482.9	63337	85284.2	69083.9	44328.2	54954.8	100692	124627	217247	161815	93523.9	61481.2	106043	95280.3	65423.7	46748.9	100299
Itih2	61307.9	59950	62435.4	54906.8	50250.4	83342.1	63657.7	43130.6	52436.5	84453.9	62810	64686	48800	59021	45988.7	74573.9	49489.6	35983.8	43389.6	46557.7	68165.2	93772.9	45209.1	37934.8	35794.1	66537.9	52451.1	40635	55004.9	64865.5	46990	44002.7	45731.8	51373.8	45472.5	67514.7	53857.9	47930.7	53768.1	46359.1	39852.8	51162.3	67361.3	54942.7	50121	47645.4	57436.9	39765
Fus	30019.6	64581.5	39068.8	22636.4	41602.7	43935.1	51510.6	29181.9	67271.5	45864.6	23445	110849	18328.2	45905.2	32982.6	21751.7	26539.8	26821.6	20683.5	18772.9	32104.1	43791	34902.7	31159.4	28477.8	19022.4	24311.5	33990.4	32627.2	31739.1	33747.5	33528.4	33116	36915.6	43425.6	25781.3	24560.4	23290.4	31636	22885	31847.6	25885.5	25904.7	29374.7	26477.1	42718.1	23361.8	27658.9
Idh2	137999	95106.5	82408.2	239019	207266	193656	76613.2	94221	127933	141680	103122	115982	115543	166323	112314	217537	242650	131297	106326	177359	458060	108315	166910	319104	113512	200351	183060	258294	91084.8	196338	122229	324725	114581	278330	182181	287679	229135	166548	189029	155584	152061	183465	157612	179652	215557	115812	171697	174580
Ccdc90b	10503.8	12420.9	16722.1	8069.19	11741.8	12951.8	11546.8	7816.29	10051.8	11922.7	9042.48	15209.7	8011.6	11307.6	13048	10163.7	8750.53	9865.18	9464.55	7734.64	10209.2	8588.93	12657.3	7909.49	12126.5	7068.09	7953.48	13502.9	10398.4	8445.93	10474.6	8212.95	7977.18	10324.8	8781.14	8964.13	7383.25	10019.9	9371.49	8377.19	11928	7379.81	7704.37	8958.43	9309.24	12620.2	9770.05	7649.49
Flnb	19639.1	19103.6	22770.1	20461.9	9943.13	21060.1	15623	11298.3	20393.5	25695.8	21950.6	21095.7	18610.3	22718.9	18451.1	16825.1	23662.7	24631.7	22084.1	19002.6	515909	29256.4	22428	17265	21605.4	39984.3	15977.1	20846.7	85089.4	45543.4	17024.8	19243.7	23893.4	22503.9	28874.6	22964.6	84933.7	28382.8	40713.6	24270.2	22142.9	26624.3	30932.1	27325.6	58928.7	9968.44	21419.7	14960.3
Ech1	10596.8	9511.23	11626.9	9561.82	16698.1	10455.8	8881.67	9117.92	12441.8	10734	9477.08	12760.9	9316.03	12433.4	10974.9	10752.8	10616.4	9714.03	12750	14751.5	14158.7	13121.9	11012	12036.1	12695.8	13199.6	15095	10848.1	10185.8	10872.6	11411	13153.2	11682.3	14273.7	12971.8	11943.4	15906.6	12527.9	16006.5	11829.7	14384.7	12290.2	10220.9	13212.9	11624.8	12894.1	12008	10075.1
Dars	53962.4	59688.1	43778	31005.1	43372.8	48023.4	45501.4	53067.7	62559.1	34520	107162	28285.2	36921.4	40102.3	44622.7	36272	42144.3	55492.3	29216.3	27966.7	26014.1	29894.8	45502.6	44759.3	36244.9	29412.3	33316.9	28913.6	35670.9	44394.9	46263.5	48658.9	34157.9	29858.6	41365.4	33839.5	49094.1	27456	31654.6	50227.7	44762.8	53931.9	34284	39220.4	23708.7	24291.5	49933.3	45880.5
Mylk3	13912.6	15152.4	76314.2	20072.8	830788	113472	57012.5	22100.2	79565.7	64690.2	24333	12173.9	20746.5	19908.6	41137.8	21606.5	676477	76993.3	326175	1.30438e+06	29708.3	16831.1	31630.1	39503.1	91402	27099.8	40865.2	156998	342014	33872.7	434243	47484.4	31193.1	49874.4	25466.6	27274.5	64433	70213.5	74576.9	68574.2	123202	419208	17132.7	255405	15372.9	65028.1	145668	519091
Hnrnpab	124005	127791	177924	100013	75110.4	80676	69195.8	104755	86787.9	75039	80278.3	53097.1	103371	100212	121165	76197.4	124005	227024	58129	72625.1	142210	122255	80222.2	78372.8	172824	129041	115910	643029	86275.2	152980	138221	201419	278589	163244	186692	80826.1	176187	133910	117526	105271	68971.1	66418.1	94115.2	119347	159084	195332	167753	111233
Popdc2	14558.2	16019.1	19629.7	12292.6	14298.6	14101.4	14223	18578.4	16853.1	16878.1	18282.3	25573	17413.9	18774.9	15349.4	12356.7	14895.7	18406.2	14416	15237.5	14661.9	19304.1	14746.7	16023.6	14566.7	13236.8	14209.8	10810.8	12626.7	11624.8	13760.4	13365	15072.8	10862.6	12123.1	13522.2	14898.4	15003.4	16565.2	13974.9	16701.3	14978.7	13825.4	13978.6	13850.3	16951	14167.9	17919.1
Slirp	8038.51	7699.62	5558.46	5400.16	7421.68	5676.77	7155.67	8303.8	5720.55	6941.32	5474.86	5060.79	6325.58	5788.7	7825.08	5671.85	6158.99	6991.48	6679.55	6056.72	6080.64	9387.41	6061.38	5926.39	10982.1	11001.8	7690.84	7387.43	6807.16	7007.53	7349.11	9718.92	8151.18	9896.75	10632.1	7971.66	7963.3	6912.21	6744	7751.22	5503.81	6275.78	7668.53	6386.19	6228.63	11108.8	6675.58	6981.09
Bcap31	135121	115326	117675	85116.6	117035	125974	112965	124360	141108	143864	151520	121634	110921	94147	167217	110613	141881	103797	119782	101311	88584.3	120848	128070	103723	98991.3	111023	126469	83730.9	104015	106480	116140	91677	128002	76789.7	200446	82027.3	100658	113623	133018	110291	95946.7	123192	92140.1	114011	97669.2	105441	115556	175145
Jup	48510.8	43332.2	43426.6	37927.1	41350.4	40909	38956.3	47568.9	53064	46389.8	46272.4	41793	46917	39093.4	48617.1	37677.9	43601.7	46273.9	35883.8	32687.7	43473.3	42153.7	44738.7	40465.1	40404.8	47464.6	41319.4	34565.1	38058.7	40849.4	35977.3	41338.3	41873.5	35290.4	48090.7	40931.6	44772.5	40293.7	43654.3	40636	35360.6	41307.6	37368.1	39110.3	42669.3	39417.6	38214.5	41619.4
Mtch2	4576.38	4635.84	4779.79	4618.42	4642.51	4536.54	5013.15	4656.73	4506.49	5065.49	4560.41	4470.18	4453.53	5043.19	4663.55	4949.35	4576.14	5608.14	4742.23	5210.13	4777.35	5059.01	4788.38	5341.64	4962.96	4614.31	4616.9	4361.3	4783.94	4966.01	4865.74	5120.22	4990.35	5064.14	4726.72	5250.93	4601.85	4469.7	4484.78	4684.71	4866.91	4827.15	4822.3	4968.18	4554.59	4928.58	5221.37	4774.13
Slc25a42	25527.3	25839.6	22381.3	30128.2	22378.2	30632.1	23016	19106.8	21624.2	23551.3	24154	22926.4	22240.8	29177.5	21714.5	21999	20628.8	23944.1	27148.9	53053.8	25455.9	35557.5	27675.1	25819	31839.6	23583.6	28513.4	20921	31238.9	25622.7	26125.5	24827	24315.8	25083.5	24691.4	31651.8	20893.1	21222.6	29204.8	26505.3	30066.4	24973.1	28290.2	22605.2	22637.6	35749.7	31148.5	32665.4
Abce1	64744.6	79063.7	67243.9	91052.4	123444	114769	131511	78486.9	70062.5	145307	88861.4	105089	67712.6	68502.5	111510	90479.7	104974	72169.8	86624.2	86088.3	66708.8	67429.6	66526	109582	98323.5	53589.7	61910.1	57216.9	80797.3	60577.8	77565.8	86313.9	63894.3	87447.9	52948.5	74863.1	53271.3	75550.5	54476.2	92560.6	159770	60411.8	73015.4	70407.2	61473.1	69165.6	95353.8	71323.1
Cfh	268898	233089	243247	221996	414238	191332	175795	181180	166028	205256	155800	190898	234113	227609	203165	126306	196863	112065	143272	201336	283809	166959	196445	103279	107580	306228	172458	122305	201259	204315	153473	126971	164584	142505	197437	184918	173452	134540	173801	120637	123159	177129	167133	184316	204383	124614	197230	180419
Rtcb	97721.3	60555.2	63704.2	76411.8	47842	41762.9	51903.2	52416.3	73763.2	45122.4	79137.7	38034.7	55480.5	69329.2	48341.1	50033.7	50452.9	51434.9	41391.4	39793	52924.5	53542.6	42458.8	55576.5	51212.9	45106.9	63571.2	48359.9	61290.6	50568.2	44092	44846.3	38857.2	36417	46859	36486.9	74924.6	55063.2	48293.5	58209.2	54253.2	53603.8	42487.8	50599.9	50322.4	53720.6	36772.7	52328
Mfap5	32394.1	25635.2	27315	36960.9	22019.1	27237.2	24191.2	21128	50126.7	60517	36458.1	28362.3	20259.5	25654.9	22366.7	19917.2	52100.3	35002.9	34102.7	38612.7	23225	26904.4	73418.3	52050.3	52282.9	25663.7	27293.7	19668.3	39327.3	44348.2	38803.6	35214.5	21809.7	25732.2	38563.1	21688.6	36741.6	44253.5	68689.1	33211.8	23885.3	44865.4	20051.8	34205.9	40683.8	40180.6	19040.9	31739.6
1300017J02Rik	203748	280457	287794	532420	359055	183446	194259	201652	210502	278828	332648	251559	216895	345861	243092	207093	118930	120854	166914	242643	279819	214858	299763	260892	167112	277787	249885	112349	160263	210509	289514	282454	777204	233181	268908	232127	445153	164496	222874	183601	119381	183232	287324	167118	178283	105524	202697	199617
Dmd	818341	796163	760704	886036	641172	861528	1.61902e+06	776269	614213	931868	788552	754681	711610	754309	988725	664659	669950	762619	685291	558732	599577	920685	797412	723909	719418	529653	658745	729936	824353	757508	488588	931831	896599	707669	628455	633599	703111	522839	806887	695743	613289	937814	593657	1.01601e+06	586687	699540	685190	742339
Anxa11	142365	100054	110783	126830	673596	124805	162498	98585.4	113774	305695	197336	288977	185173	124361	127752	189831	117652	119841	175865	131738	121179	99089.1	142883	182248	80168.9	137884	149737	95551.8	104929	96713.9	176695	95656	89828.6	122105	189763	164930	102266	96888.8	83250.8	215149	130822	121995	98597.6	107123	149373	132844	83044.3	129572
Art3	13861.6	16395.7	17476.8	14877.7	16911.1	16671.5	14384.9	15361.9	12503.2	17586.7	13874.2	16033.1	15809.2	18977.1	15170	13504.8	14601.9	13032.1	15070.6	16110.7	12467.3	13557.8	14111	15102.6	11369.8	18771.2	13937.4	13456.5	16164.7	11451.6	13947.4	15645.5	15194.7	16169.2	13697	14397.3	15666.4	11679.4	13823.8	12178.6	10450.2	13136	14569.3	15988.7	16549.6	15401.9	11080.3	16028.7
Mavs	15138.6	12713.8	16370.1	11559.5	13994.6	15129.8	13746	17660.6	13582.6	25364.3	13237.3	13509.8	15950.9	14934.4	16331.8	17488.1	15617.2	11901.3	13101.2	15161.1	18230.2	17419.3	13077.2	10639.2	10754	16753.4	11795.9	12119.9	12385.8	12492.5	13405.9	11905.7	14727.1	13589.2	14626.4	14225.3	10465.1	13513.1	11606.1	11875.5	13937.1	10246.9	15364.9	12548.4	13637.8	12105.7	12714.4	14513.1
Serpinc1	29218.5	25212.1	34396.8	36406.1	27572.8	20564.4	41026	38036.3	25218.5	40368.3	27765.9	26694.7	32487	29483.4	29984.6	39405.5	45846.6	24744.4	33389.9	30469.7	48113.9	33136.5	37886.7	44971.6	44507.2	38010.7	33034.5	28375.1	30298.9	30783.4	41486.8	35404.8	37583.1	35384.1	35906.4	34401.3	28985.2	28854.6	29777.8	44935.3	35691.3	38792.1	40427.3	36951.4	25496.2	32985.6	26048	36615.5
COX1	6063.09	6182.82	4411.38	6706.9	5884.65	4967.79	6426.96	6164.08	5626.99	6073.73	4880.19	6191.81	4561.83	6136.33	5047.36	5012.3	5288.47	5340.09	4281.18	4631.24	4665.25	5654.23	4865.7	6011.3	4885.63	5355.67	5623.93	4944.92	6223.42	4049.6	5381.53	5222.17	4511.19	5170.82	4699.74	5374.35	5087.88	4969.51	5508.39	5755.55	5006.62	5398.42	4813.07	5749.67	4656.34	4905.77	4502.64	6143.7
Ptms	3228.13	3259.54	4188.73	3687.14	3789.23	3603.59	3279.51	4377.69	2948.79	4103.16	2979.95	3289.08	4868.28	3176.73	4558.51	3537.11	4445.22	3930.85	4335.01	5794.63	3446.85	4486.75	4030.95	3379.94	3920.38	4052.81	3305.18	3683.98	4128.68	4500.52	4362.85	3586.67	4128.27	3346.69	3948.25	4033.62	3531.54	3782.11	3637.22	3339.74	4642.94	3817.32	4271.63	3882.84	3795.7	4024.88	3334.13	4327.91
Krt10	2256.99	1504.66	1954.87	2854.36	2667.34	1001.3	2239.36	1677.51	1352.64	2896.45	989.48	2307.69	2121.67	2151.24	2643.28	1418.52	1350.46	1292.72	1160.77	1145.13	1985.65	1907.36	1639.91	1764.15	1427.26	2426.86	2436.12	870.359	1331.23	1239.63	1458.6	1715.53	1854.38	1477.13	1971.25	2444.31	2533.67	1416.97	1620.2	1109.86	1323.12	1179.72	1512.62	1601.67	1285.32	1482.87	1281.16	1157.75
Col1a2	8293.59	6399.95	41544.6	19344.3	11636	6758.46	16321.6	9465.03	10553	1458.95	11579.2	9518.97	8564.87	8665.82	15165.7	6725.01	24622	22470.7	7533.46	4798.28	28185.3	21439.4	19016.2	9441.17	18710.5	5737.67	12060	164968	8490.59	36871.5	16937.5	19856.9	16222.9	15396.2	20193.6	7492.75	9668.03	13060.9	17637.8	10532.4	47197.8	45417.3	8986.38	16691.7	15083.5	13800.8	27728.8	17061.2
Pdhb	7348.75	8677.04	6807.88	5931.59	7266.96	7048.19	7129.75	6521	7124.28	8903.23	7533.71	6439.42	6858.13	8024.23	6356.86	7274.73	6337.11	7519.45	6087.96	6721.87	6146.48	6982.48	6027.5	7268.7	6758.14	6568.66	6177.76	6203.51	7719.17	7139.07	6925.53	6821.7	5680.3	7687.67	7014.08	6177.79	7139.68	6894.76	7155.77	6787.72	6177.82	7120.7	6737.35	6708.64	6184.06	6465.73	5810.24	6125.29
Crip1	12436.7	14695.5	11165.6	10271	14251.9	8140.73	6646.04	15210.8	11192.7	13059.2	9419.7	10730.6	31206	8294.46	10514.1	18105.1	24154.2	23670.6	11382.5	16717.7	11644.9	12651.2	17042	14031.5	9224.13	11536.9	23807.2	29793	11087.1	20202.1	13951.7	11992	12056.6	11023.9	13835.4	11006.4	16040.6	14533.5	13297.6	25347.9	18849.5	20748.6	17474.6	11670.4	12715.4	28850.4	10132.1	18742.2
Hspb2	18000	15778.5	16861	13162.7	13686	20742.9	15454.1	13612.1	14824.9	16984.1	15631.9	13403.5	16677.1	16760.2	21377.2	17697.3	17774.3	14732.6	15753	12845.6	15683.4	14240.7	12036.1	16929.7	15492.5	19647.8	13267.8	11966	15179.9	13789.7	11986.8	13768.7	14345.5	14181.5	15470.8	14294.8	13716.6	14475.5	16463.1	12132.7	11746.2	15183.7	21508.6	12921.6	16898.3	13534	18052.3	13998.7
Cpq	12539.4	7413.04	8194.12	9469.22	8428.46	9296.04	6418.88	8126.32	8119.71	10801.7	8103.07	6041.87	9503.95	9884.48	9844.06	7862.49	11797.4	9471.11	9314.89	10887.6	8201.29	8451.76	12421	13725.2	10302.9	8952.71	5885.45	9197.93	8689.94	10012	10764.6	17199.5	8971.3	12001.6	9665.02	10714.5	8936.79	8301.9	9256.04	9583.15	12059.7	9642.43	9648.58	9336.73	9333.72	8501.3	9806.46	7180.66
Sord	16680.1	17423.5	14021.4	14852.2	20724.7	18187.5	12503.7	13247	16659	13310.9	17098.4	17805.1	12863.2	14558	14275.8	14369.4	13183.2	13913.9	14908.2	15809.8	14226.3	14389.4	11921.5	13503.5	12847.4	15743	14823.5	13782.5	13348.6	14980.7	14354.7	15345.6	12032.8	13597.7	14080.7	14673.2	18773	16636.6	13176.4	14741.3	15152.2	15737.7	13911.2	14224.7	15651.5	16982.9	14633.8	13750.2
Ptgr2	16411.3	33747.4	38808	20892.9	23667.1	18542.4	19429.9	23904.8	20633.7	26536.6	23277.5	26708.6	16493.4	20372	28393	25962.7	16645.9	19097.4	18111.5	21845.9	28823.7	21318.3	18272.9	22750.4	19860.5	21305.5	19989.8	19311.8	21264.9	18634.5	21817.8	19495.8	16098.9	24355.9	16329.6	15932	20576.1	19639.3	23049	25102.4	21340.1	24738.9	19069.7	19765.3	19699.2	19706.4	16892.5	17834.9
Ube2l3	20965.2	19059.4	14717.7	15718.7	17612.6	19854.4	20228.9	18002.4	18857.9	24213.8	19589.7	18161	16997.2	16845.7	20196.1	19387.9	14672.2	16941.4	17588.9	20748.1	15187	17904.6	17789.8	18448.7	16780.7	13750.8	16371.2	16010.6	16644.5	17217.9	16173.7	23389.4	18556.5	17679.2	17436.4	17562.2	19460.5	20749.1	15519.1	18178.3	18050.4	21700.6	16965.4	17241.8	13719.2	17224.3	16186.9	16167.2
Gk	15236.9	21525.2	23910.7	17860.4	25769	21221.3	18371.7	23010.6	20225.5	21245.4	15077.4	25141	20118.8	20743.9	21073.7	23398.1	26556.6	20881.3	25356	26827.5	21640.7	26952.8	18116.4	20364	22274.1	27677.1	18990.6	28450.2	24802.4	19341.5	21283.5	22021.8	18077.4	22736.1	24872.8	24911.2	20761.1	19658.7	33196	19926.2	15696.2	31053.5	16604.1	29867.8	19343.9	24752.3	24111.8	24435.6
Mgll	53577.5	55493.2	68041.3	71894.1	50467.4	47743.3	102612	137160	148497	74189.8	53103.8	60558.9	39357.6	46049.9	40096.6	117999	81495.7	68306.4	85380.7	89781.7	139281	122135	45712.7	67486	75580	66369.2	126928	84020.1	103061	135015	56915.5	114334	105652	86025.6	70810.1	81738.3	57066.8	51804.8	128920	165656	60951.2	128771	63547.7	81342.2	66638	148455	127198	67502
Rtn4	120537	60158.9	35073.1	68303.1	171485	70362.3	81540	107517	112415	98802.1	99814.1	71643.4	70162.1	73719.6	96928.2	113409	138994	406616	121062	53125.4	152462	88560.7	157062	74166.1	102499	141157	102960	89264.2	73455.1	77230	171640	131050	91161.2	91786.6	304218	123963	117858	125765	74487	113365	213427	78789.6	91754.9	104434	52288.4	76412.2	160061	205822
St13	14114.4	14212	11919.3	14259.5	13708	14753	12686	15376.9	16838.9	14959.7	13526.6	12481.1	15968.9	14311.5	14186.9	13787.5	13883.5	17268.7	15158.5	15586.2	17639.9	15384.7	12892	17557	13546.3	16134.1	14447.4	12695.2	18830.1	13810.4	17757.8	13603.7	14700.2	14303.2	14800.9	16027.9	14257.9	14810.5	12547.9	16231.5	17784.4	13618.2	17793	14752.6	13693.4	13525.2	10707.8	18331.6
Serpina3k	19667.9	53522.7	80971.7	25112.9	32863.8	79509.1	29696.5	61822.9	45250.1	42699.1	66697.3	15464.4	146915	24581.6	39049.8	2.27176e+06	24692.6	251901	41304.5	26714.9	21204.2	15836.9	14086.6	13502.9	9932.3	34952.2	25604.5	13526.1	15552.1	24232.7	24906.1	138141	15309.8	18595.6	800925	27439.4	43867.9	6928.58	33386.5	24022.1	20885.9	30008.8	15752.1	23017.3	15551.6	44141.8	17910.8	22398.9
Cul1	31168.2	62466.8	43320.4	35345.5	34626.5	72511.4	46967.3	63127.7	65147.1	74714	54573.8	73222.1	55484.6	36166.6	63716.9	42393.2	37694.5	60487.4	51306	53971.6	39593.9	37242.9	49620	51920.7	34453.6	34467.8	36510.2	33081.8	37439.2	46531.3	42111.6	54220.7	39858.3	56422.1	50961.8	38496.6	41064.6	35083.3	40164.8	43233.6	38714	55256.7	34208.3	36731	38746.8	48094.9	38979.6	54405
Mtx1	136495	270995	110608	145087	110533	223691	272225	370568	262315	160920	191166	709045	109365	189694	92883.2	196428	132211	194018	139865	101482	123374	241991	112630	134250	117106	118919	167407	163224	133796	107588	121075	256654	133443	149712	128906	135841	141532	240653	188476	126843	199922	155709	130971	199740	165224	326877	95124.5	164638
Ppp1r7	15282	14704.5	15490.8	20408	19518.7	17180.7	15638.5	16403.2	18185.1	20231.6	15697.3	20843.1	13956.7	16350.4	13826.9	13680.9	14764.7	12906.5	16119.1	17055.3	15064.1	14954.4	16037.5	16915.9	12701.2	13513.9	16279.2	16297	17325.9	14733.1	14841	14819.7	11940	14067	13866.4	17156.5	13027.4	17404.1	17850.9	15263.7	13983.9	15657	16051.5	15105.7	16260.7	16726.7	13465.2	14353.2
Iars2	71940.7	62089.4	76357.6	81757.2	63239.4	91155.5	278974	78718	66946.2	110786	268965	62552.9	76521	72069.1	68215.9	72495.9	62887.2	64510.4	75476.5	62765.3	84629.7	74465.1	51119	72562.8	72852.2	72067.5	75616.7	66262.5	61998.1	66417.6	73384	73256	61014.6	90016.1	64396.5	63966.6	61495.4	75843.1	63765.9	80435	69262.2	72218.9	71465.3	67915.3	63543.5	65526.5	64103.3	78864.4
Dlst	7006.95	6740.68	8386.66	8315.55	7300.88	8561.42	7918.98	8494.14	7438.9	7361.4	6995.79	8076.1	9110.09	8508.57	7742.02	9154.37	8625.31	8208.9	8478.96	9620.58	8293.48	8625.35	8027.73	8979.45	8578.5	8392.16	8941.64	8536.27	7173.76	8103.92	8481.95	7404.89	7598.84	8410.92	7847.05	10775	8027.42	7073.17	9024.66	7757.47	8771.04	8257.8	9720.99	7911.38	7787.89	8378.08	9729.96	8947.41
Ppp1cb	18419.9	20087.2	58127.1	17433.5	19862.5	20773.5	18542.3	19881.8	14412.7	21857.3	26350.1	30702.6	20032	28902.6	20095.4	16299.1	22447.8	13077.3	18233	21894.6	19284.7	25448.3	16802.5	18601.2	19483.8	18993.3	17488.1	17521.5	19257.7	15058.3	16815.3	15915.6	18719.6	17792.6	17475.6	15308.2	20840.6	13344.5	21000.6	18025.8	15899.5	20377	14735	15823.6	23616.3	23005.9	16491.6	19818.8
C4b	16629.1	15198.9	35044	48602.5	105690	9001.21	22769.8	29877.3	9599.52	13810.1	14829.2	38545.9	27584.8	28937.7	18862.8	24028.4	11595.2	16884.6	11275.9	19622.4	15411.9	16140.5	7188.66	5738.88	14764.6	64853.9	35221.5	7713.94	21631.6	9251.8	23286.4	14588.4	16100.7	22514.7	9207.21	16526.7	143213	5892.66	31455.6	25783.2	12456.8	29731.6	11253.9	10242.9	13440.8	13208.3	10343.8	12484.7
Col6a1	61194.7	57753.9	68894.3	65571.8	77513.8	60758.3	74370	57706	90280.4	19264	106824	62036	65791.1	57855	68367.7	56810.4	74585.4	112695	84881.6	48544.7	57344.2	109914	61192.6	53681.3	87499.6	63695.8	76601.9	245847	53182.1	86278.9	100824	111182	92597.7	69672.6	89263.9	54657.7	266061	76384.1	90183	81050	174196	140661	98506	69267	67619.4	63986.4	110656	96322.4
C8g	27888.5	103722	88565.4	65085.7	70467.5	12092	45385.8	57850.1	19764.5	43092	34918.6	36589.4	21089.5	45244	60335.8	23236	21036	21280.4	31253.2	21146.9	42522.4	19909.3	79357.6	22404.6	22462	46428.6	20195	13436	26611.1	26357.8	37730	48364.7	57598.7	38920.9	35984.2	18796.3	26875.9	21993.9	18568.4	18361.6	16518	19534.7	22004.4	39877.1	20404.6	15617.2	27180.3	20125.8
Fga	209271	164105	64363.6	58939.4	97461.9	139538	184612	105865	221271	164157	117015	144912	116725	108297	147961	120062	158697	138680	87915.3	86094.1	115778	83854.7	64227.9	91434.5	195937	135046	78994.4	85434	88230.3	60171.9	74131.4	139504	254644	92059.3	92949.5	102026	184873	215245	81264.9	97972.4	89409	75640.5	60898.6	114794	176993	64623.6	264834	104625
Slc16a1	136749	92613.1	96258.4	87470.6	122677	78058.3	127949	76581.1	82742	102281	109048	115254	72447.1	145931	62494.8	78332.8	101629	57678.6	101300	68803.7	110840	76276.3	96708	143980	72172.9	88834.6	86808	52849.8	74644.3	61181.9	68795.1	72648.4	54808.4	64365.1	62090.7	97239.6	49748.2	96399.8	62477.5	76893.1	118071	47945	72202.2	168482	128076	107421	71691.2	71525.4
Ldb3	23337.1	24077.3	20189.6	23190.1	20999.5	20138.7	20596.7	23941.9	19374.9	22451.2	22924.3	23677.8	18894.1	22303.9	20712.6	23151.6	23003.9	19931.7	23538.7	19654.5	18616	18421.5	20896.8	21040.2	18685.4	23262.6	20540	19321	23203.8	18596	19113.2	22431.8	19292.6	19688	21766.2	18769.3	25641.2	18810.7	21060.4	22399.4	18031.1	19084.4	18375.4	24148.6	23974.3	20744	20644.1	20761.5
Vtn	23122.9	22282.8	28029.3	22389.6	33039.3	19777.6	24989	22512.2	21209.7	37331.1	20347.6	21728.9	19719.2	27937.3	23404	15905.6	21199.8	20667.3	16771.2	18895.9	23853.3	23415.6	23345.8	18317	18758	33044.2	18141.8	13834.2	19929.3	19062	23082.3	20809.7	19194	26205.3	16185.2	21812.9	23034	17877.9	19239.6	18104.4	15227.6	17119.3	24758.5	20630.2	20792.2	17719.4	18047.9	18231.6
Igkv3-3	35938.6	25221.2	130327	60017.1	34938.4	24592.2	42841.8	36001.8	35053.6	161850	81807.6	22141.6	23197.8	56292.4	34718.7	86849.4	18121.1	14886.9	26326.7	25948.2	41308.4	22278.1	25428.6	24997.8	11043.5	38628.3	110022	21596.9	52234.9	14774.2	124378	32375.3	105684	60775.5	32161.8	46976.7	66827.4	22569.5	48353	46321.4	10165.3	54626.4	8712.49	33152.3	16542.6	11175.4	183606	48100.4
Vps29	14013.3	14549.7	12547.9	11528.6	15627.6	11917.7	12348	14700.4	15785.5	14120.8	12513.3	14811.5	17403	13264.3	12751.7	14758.7	15713.9	14963.6	15122.1	14899.2	14759.6	18716.7	15022.7	14542.4	11654.9	14207.1	13101.6	34216.7	14801	16201.9	15413.3	14882	13739.5	16180.1	12025.9	13706	15926.7	18487.9	17198	21272.6	14292.1	18324	20493.2	20673.9	17992.2	13403.1	12977.3	14835.5
Krt78	912.935	447.572	551.728	902.677	703.279	174.157	659.898	694.431	392.312	833.857	243.794	856.042	494.177	670.577	592.782	354.071	311.572	462.128	172.03	287.927	534.285	485.174	482.216	561.433	378.234	525.104	844.219	257.131	416.049	323.797	387.672	462.513	553.827	293.333	591.061	748.02	694.553	413.958	487.304	357.974	348.104	370.429	323.471	352.88	410.075	418.405	284.468	295.966
Gcdh	21168.6	16303.2	18157.6	19394.3	19768.4	23045.6	19684.4	18207	15625.8	21390.6	19143.2	18679.1	19313.1	16657.7	25313.6	17873.3	20694	27560.5	20612	15889.7	22965.3	18885	19690.6	23744.2	16610.9	23555.6	26055.6	32785.3	20235.5	18304.4	16753.8	28518.8	23170.5	26270.8	21279.1	24175.2	18760.2	22865.9	21395.5	23537.5	16857.2	23242.5	22129.9	23118.8	24534.2	23641	26655.8	20422.6
Dlat	68709.5	48281.8	33552.6	43575.8	80945.4	52262.6	45223.2	41645.4	52470.4	53143.4	66322.5	45800.1	40769.4	64312.5	41738.7	50729.5	47142.9	51391	42910.2	40832.1	43600.6	45354.5	42899.1	47467.8	43415.7	48226	38410.8	42644.7	46320.5	34255.6	53067.9	51725.8	42073.5	50891.6	47837.8	41016.6	54635.8	37854.5	38734.7	66985.9	48447.5	47059.3	44389.6	42510.2	37032.6	34285.3	48577.9	55783.5
Memo1	9706.46	11744.9	14062.3	10599.7	12135.1	15068.9	13106.2	11847.3	12711.9	12932.6	13126.1	10944	11942.6	11570.9	13202.1	10413.9	11533.3	11028.3	13982.5	12566.3	10124.4	11343.4	9706.94	11042	13397.9	11519.4	7853.08	8888.92	11894.5	11611.1	11892	10729	10886.1	11664.9	9933.83	9349.88	9618.48	9644.02	10875.8	10319.6	10769.8	10434.1	11794.2	11991.4	10467.7	10419.6	10539.1	11155.9
Col6a2	46220.5	47288.6	63870.9	56659.7	58532.6	48043.2	55814.1	45707.7	68056.7	15057.5	70718.2	48776.6	42472.3	44136.6	52499	38810.4	57361.1	73434.1	59725.4	38088.1	46361.5	74484.9	50215.3	43441.2	62306.3	51345.9	59362.9	84743	49422	59568.4	71215.4	78360	75299.2	45602.9	60246.7	44682.5	84964.7	59292.1	65710.3	52880.7	93142.4	89156.2	56360.1	62531.8	59170	65383.7	72944.9	73148.3
COX2	702.376	826.476	880.771	853.923	767.884	972.517	929.743	792.99	1005.18	1011.3	691.573	1122.23	1293.49	1036.11	816.038	1061.08	807.978	1050.32	1344.17	1150.47	1096.79	930.48	965.058	1108.67	839.227	883.281	1267	943.23	1043.11	937.325	1172.23	869.933	878.597	1217.02	1217.51	1377.21	999.771	783.838	1657.54	913.86	1046.82	1002.6	1001.44	925.317	726.183	925.714	1391.59	921.38
Atp5b	5896.33	4722.62	7325.67	5315.99	5768.63	6619.6	6257.38	5191.23	6255.69	6604.19	5447.96	6315.85	8033.92	6577.96	5763.48	8670.57	11225.5	5070.75	10590.3	6236.68	7865.64	6120.38	5808.33	8705.91	6329.87	7176.89	6517.86	9254.49	7101.45	5077.87	6887.43	7023.51	8648.84	9007.23	5305.14	5676.7	6513.15	5404.99	6305.79	10611.5	6951.09	7242.85	8071.35	6613.78	8317.51	9103.18	7229.66	7026.36
Capns1	13727.6	13927.9	14963.1	14427.6	13511.7	13499.4	14473.1	14674.1	14584	17664.9	15126.4	12367.6	13798.6	13472.2	12819.7	13467.5	12364.3	13794.7	14488	13837.9	13035.8	11115.1	13582.2	14189.7	12558.6	11638	13532	13665.7	14157.7	13886	15722	12556.5	13264.7	12043.1	12464.8	13531.2	15248	13394.3	11465.7	14364.9	10710.7	12507.3	14998.4	12205.5	10913.1	14375.7	12683	13384.1
Lrg1	4386	8443.03	8823.09	6430.06	6135.32	3331.07	4668.41	11774	3779.36	7653.3	2249.47	7744.98	6736.91	5356.52	7335	4975.28	4983.94	3173.77	4126.7	9646.32	4710.09	5426.25	3689.3	3478.83	4168.51	8161.51	3465.57	2948.35	3743.26	4453.92	6295.3	3559.74	4402.64	3831.31	2913.64	5519.2	6147.77	3965.44	4151.61	3052.69	3063.79	5199.22	6607.2	3534.22	3384.88	5037.44	4735.24	5048.98
Dhrs4	9278.08	8408.54	8439.5	10757.6	11370.3	10192	10585.3	8701.17	10587.5	9150.04	8489.68	10309.6	8633.11	9720.89	8848.71	9264.23	8888.36	9107.76	9696.39	10020.5	11599.3	10069	8505.08	10532.1	11038.3	10086.5	11342.9	10420.2	10654.6	9581.48	10212.5	10605.8	11136.5	10742.3	10359.7	11516.6	10465.7	11277.8	9828.79	9826.25	10101.1	10365	9846.42	9630.72	9480.96	10864.7	9260.48	9772.86
Ptges2	214252	50722.9	59265.8	67107.9	79052.4	126328	132827	103882	374562	297075	98756.9	48092.3	86075.3	68724.4	85363.6	78368.9	70009.6	62087.9	45120	61854.9	57027.8	56573	53902	185480	133279	51912.4	161025	52143.4	98408.2	47372.5	75409.2	55573.1	49458.6	46872.4	101000	262490	54165.7	82130.9	93208.1	138395	69472.2	52648	51809.7	43999.9	51748.4	80047.5	64736.4	65460.8
Sars2	47335.2	50350	59867.2	38019.9	51889.8	54964.6	57460.9	54618.8	44634.2	61913.2	52974.6	60119.3	52096.7	43995	56134.9	30263.1	39840.6	42171.4	44975.5	55169.8	29721	39920.6	38459.4	66435.7	40757.2	38543.7	54815.2	48045.4	53676.3	40147	48459.7	40355.9	46105.1	42995.8	37455.3	44659	45561	66707.7	51359.3	43442.1	31709.8	70232.3	47742.9	42749.7	43512.9	49406.2	39575.7	50887.5
Ndufb6	5305.87	5689.19	3918.77	4379.16	4056.99	4115.01	4182.62	3847.74	5321.86	5514.31	5124.41	5209.74	4996.8	5094.6	3899.13	4501.41	4181.27	5204.67	3747.27	3674.55	3857.23	3518.35	5287.48	5807.71	3893.77	3522.65	4777.81	4243.47	4192.25	4206.76	4407.88	3921.8	4151.6	4194.57	4523.91	4374.67	5100.83	4314.16	3873.93	5074.59	3363.14	4531.3	3994.44	3532.43	4090.86	4435.43	4587.16	4433.85
Bola3	16105.9	13367.6	15521.2	14672.3	14519.4	14564.1	12171	17961.4	14992.8	14087.4	10591.6	15339	14115.5	17230.8	17997.1	16955.5	14048.9	24402.2	12637.9	20370.6	17775.1	13473.6	18525.4	20230.7	23217	14066.7	14914.1	28756.2	12719	15958.6	16130	13735.8	14147.9	16346	15344.5	21099.6	14406.8	14919.9	17079.8	16584.6	13762.3	15520.3	14700.7	17689.4	15216.6	16436.6	19508.8	17236.5
Ddost	19179.7	30658.1	21696.2	15650.6	32655.2	17717.7	18596.4	17067.4	23655	38606.2	24457.6	16284.6	22164.8	18133.3	20052.2	16139.3	20056.5	20483.3	16032.1	21833	17393.9	18729.1	24300.9	14577.1	14296.5	22793	20476.8	12492.9	19192.3	16913.8	18063	19124.4	17223.9	14635	15854.6	17619.6	20027.4	18911.6	17702.7	21717.6	15009.7	14280.2	19968.8	19727.5	18947.4	19180	16110.3	18129.2
Pptc7	21497.1	18219.2	16829.6	19581	16469.7	19309.6	24269.8	17229.2	16053.4	20699.5	21057.9	19214.6	19087.1	17367.1	19486.6	15980.4	18576.4	18569.4	15216.9	16086.2	14806.4	20392.8	14899.4	18083.2	19520	16727.4	14865.6	13939.5	15317.7	18205.7	21370.3	21688.1	21788.7	19643.6	16766.1	15459.6	18118.3	18446	15297.7	16926.9	21905.1	18745.2	15196.2	15439.6	16084.6	16389.6	18513.3	16972.3
Dsp	871889	956374	923625	2.56356e+06	975101	1.41352e+06	1.00628e+06	825396	1.356e+06	908670	1.59557e+06	1.00753e+06	918399	751096	1.5666e+06	1.56816e+06	1.25669e+06	1.25549e+06	755424	439197	676966	1.30207e+06	1.42438e+06	791175	974864	975231	1.12029e+06	810812	670841	1.2653e+06	703497	917824	1.31649e+06	1.34938e+06	930644	745101	1.23744e+06	744555	548270	917591	877493	826109	846483	688934	1.18706e+06	822956	1.27396e+06	1.02572e+06
Pkp2	290080	256099	696350	169858	286707	315866	189015	176835	239978	213780	887453	230998	196502	234030	292322	286075	220436	289922	229319	136127	162012	240883	230218	273846	208543	208624	218677	220612	185041	232104	187397	314457	301139	202995	239879	165790	516013	306990	193157	289720	224407	269680	212097	213700	296741	214870	284677	169187
Glrx5	3420.2	3501.35	3961.97	3795.96	3891.17	3637.03	3811.2	4341.46	3859.45	4733.34	2972.83	3418.13	3443.04	3960.36	4597.31	3674.6	4381.09	4665.03	3809.33	4344.78	3874.78	4392.35	3751.43	4293.19	4334.24	4115.09	3737.27	4107.73	3653.3	3617.29	3498.1	4705.01	3270.31	4661.1	3868.21	4383.72	4133.21	3804.84	3925.39	3343.26	3954.01	3726.43	4495.53	3783.65	4105.33	4555.8	3989.55	4033.85
Acad8	16388.1	16446	17305.5	18497.4	14201.9	19017	16686.6	20809.9	15299.7	17939.3	18090	16132.1	16628.5	15852.5	19607.7	16028.2	17208.5	18763.5	19234.1	16900.4	14839.9	21512.7	22275.8	17599.2	19818.3	19307.1	15906.4	14983.5	20451.2	23467.5	17681	18080.5	17343.6	19868.8	19561.4	20012.9	16662.5	16147.1	17648.8	16737.8	16895.9	17805.3	18853.7	17331	16829.7	17161.2	19143.4	16642.1
Akap2	166058	185340	104290	249718	88301.2	103379	82655.8	149557	95191.2	76610.4	83979.7	98092.1	194911	78895.9	211279	145134	129889	87546.3	155446	100965	212170	136755	186481	220315	139606	217517	150165	146448	183400	200875	161964	109179	128480	91623.6	196356	289088	104653	104630	116366	206284	157650	104007	188581	215019	118481	104546	181563	121915
Afm	69594.6	170215	66663.4	45759.5	49115.3	65957.8	77378.4	42060.2	48171.9	73342.7	43974.1	72079.3	72678	54978.2	55077.8	92540.7	42507.5	32921.9	40524.3	64606.2	72929.9	51640.8	57671.6	52015.3	38870.1	65358.1	101260	38318.8	46038.9	73880.7	56943.2	33723.8	47110.5	47912.6	56961.4	63861.8	40943.4	58186.1	49971.3	43335.1	50181	90361.4	91524.6	42267.4	49237.3	68236.3	53014	59825.1
Oxnad1	33395.4	33952.9	49575.1	33958	27570.3	40569.5	50329.3	49954.3	59325.7	48365.8	49321.3	25440.3	66752.1	35831.6	35151.6	33378	75625.8	48010	47996.5	32591.6	86446.4	30073.8	37576.9	87633.5	57361	47187.4	100377	52649.9	49531.5	27120.4	43070	45188.5	31586	38770.2	69280.5	39516.3	40497.5	35118.8	81518.4	66942.1	41998.3	40228.9	40782.7	54002.9	43165.5	75671.2	23743.5	84965.4
Rac1	52853.3	39909.1	25844	23755.7	106310	40096.4	37010.5	29877	40258	45803.9	66408	37003.1	37823.8	35152.9	32353.9	29391.9	29938.4	40788.6	57719.1	30517.9	30332	26262.5	29855.9	31590.7	28254.9	27105.5	28274	35899	33771.3	29557.3	30482.6	41162.3	35900.5	28892.7	33017.9	22912.2	33893.4	40441.9	27441.8	52702.4	29997.6	28880.6	34161.4	40199.4	29370.2	40611.6	39879.7	30019.1
Rbpms	89474.9	79280.9	57165.1	104700	90451.9	136740	57206.1	52479.7	76473.7	66751	55595.5	59121.5	79019.2	61348	81022.9	86151.9	72080	77051.2	41099.5	51998.6	69593	65894.6	42650.7	56606.9	55125.1	85679.1	90230	87054	41342.3	53795.5	75628.8	68919	70697.7	67281.4	33939.1	62390.4	43032.8	183872	57485.7	43999.5	125254	32280.9	88549	76481.8	84893.8	94013.2	55253.8	60601.3
Atp6v1b2	13178.8	14564.8	14902.8	13563.6	15363.8	15336.1	13848.7	17296.6	17000.7	18876.6	15527.5	14415.7	15833.6	11900.7	16738.7	14354.2	14287.4	15151.3	14536.5	16354.4	13418	13812.8	14691.9	11835.2	12338.7	15682.5	12679.9	11388.8	14894.9	16150	15075.7	13113.7	12819.6	13612.3	15209.6	13433.3	13959.7	13549.9	15381.2	14443.4	13342.5	14775.3	14311.2	12432.1	14927.4	10971.4	13969.2	13696.4
Dbi	9103.47	8214.91	9390.97	10323.4	11271.1	7759.19	8768.21	9597.41	10824.3	13774.2	8372.99	12818.6	11366.6	8735.62	9117.1	10496.2	11587.4	9120.45	11815	15606.6	16311.5	8432.51	10139.5	11524.3	12101.8	11647.5	11323.5	8973.32	9979.18	11166.7	11200.6	8904.51	8975.01	10330.5	10359.6	11702.2	17850.3	12661.1	10635.7	12540.4	9144.91	15010.5	9333.73	7958.42	10271.5	10718.8	10342.3	9818.77
Ephx2	38292.6	35818.6	66643	51276	48359.8	43495.4	42932.2	54655.3	54597.7	56888.3	51499.7	39528.9	41474.2	41607	52473.9	45383.6	50488.2	35261.9	90653.8	52702.6	61214.6	55905.6	41158.6	47837.4	58405	51247.8	55047.6	63938.5	47974	54128.1	55309.7	48590.3	43566.6	96394.5	45158	39607.9	61282.9	51706.5	51719.9	58188.9	49477.1	51635.5	66373.4	49790	39874.9	66910.3	45021.4	48829.1
Aspn	15644.1	13239.2	30475.1	11648	17888.6	13158.6	13805.1	22611.6	11926.8	7975.06	18076.8	13607.2	20292.1	12845.5	19483.4	20130.6	23805.2	21784.5	26407.9	18996	15919.9	17764.8	27821.1	12254.3	12636.8	20114.1	25914.8	23875.5	12020.6	21055.9	20084.4	14715.1	20865.7	13898.9	15353.7	12593	16603.4	15073.8	17155.5	18812.9	22839.3	32633.7	25373.1	19187	15819.7	35350.1	22077.3	32456.1
Rpl27	68928.4	32822.6	17962.9	65949.7	21606.9	25900.1	21212.4	40917.7	38217	56281.9	42055.6	22155.7	61309	30980.3	32242.7	38915.7	22017.8	47090	33029.9	31411.7	24785.5	33622.7	33130.1	31000.7	13863.9	21860.7	24075.9	20861.5	29805.9	30006.9	32127.3	35488.4	20263	22689.9	23688.7	22448.6	20503.4	42102.4	16390.4	31598	53534.8	20932.4	39597.6	20102.8	28303.7	39433.1	12111.2	30919.6
Ppp2ca	30997.2	29908.1	35217.1	40623.8	36967.5	41472.2	31848.3	47628.4	29691.4	37786.1	43609.5	36289.4	36428.8	37076.4	33640.4	33600.8	31103.1	41972.5	33267.8	37504.4	32240.6	37715.1	27813.7	37292.1	31521.8	32648.8	30077.8	33533	33014.8	31915.6	30407.1	35042.4	28536.5	28665.2	39533.6	41068.4	27489.2	29727	30227.1	30554.6	29548.9	31879.1	31951.4	33954.7	33067	38355.8	27409	40015.7
Ldha	103796	136925	119818	140287	174710	135233	222470	118718	235524	163191	153781	183054	206301	147589	114240	134686	96906.7	113848	102864	142904	94350	193273	168022	130780	169101	116577	131973	108881	124440	111893	224713	95296.7	858610	112640	97915.2	156053	124145	116145	96538.7	186702	81280.5	105125	132681	129406	99534.4	108870	90499.6	195049
Surf4	168814	102609	21214.9	47366	25805.7	108145	478574	23991.3	63217.2	94493.6	167610	48078.2	89550.3	21297.5	24273.2	73998.2	54880.9	19458.7	92805	13153.1	20492.4	23060.6	60557	33764.2	46915.6	38624.9	35836.9	20504.9	82186.5	34551.2	139836	43205.4	53417.4	35296.8	33588.9	67846.9	16273.6	248549	11732.8	50311.8	46529.3	70795.8	23876.6	23992.3	18900.4	84012.6	52456.3	35251.7
Plin3	60430.5	48234.7	42669	46319.6	77037.5	72194.9	45704.5	67663.2	42066.3	118275	44085.8	72543.4	43926.2	73322.6	62032.1	47853.1	51651.4	39913.4	44550.9	56821.3	55785	45163	56259.3	52617.6	68397.9	42656	40781.9	50400.9	61707.5	47588.7	35560.7	50769	44551.5	69762.6	49980.8	48310	44267.3	62470.5	41944.6	44154.2	59765.3	39273.3	42141.6	51943.9	43452.7	44725.9	33995.8	38943.5
Fgg	66948	121312	56896.1	49698	84687.8	90082.5	137448	49325.3	95583	80078.1	78000	87059.1	63051.2	69969.6	93090.4	48742	48819.7	68333.8	71401.6	49939.4	69058.9	68494.1	51852.2	67697.8	67757.6	74049	49810.9	76018	75733.4	43725.3	64124.9	98908.4	82475.3	139061	44641	59861.8	61918.7	109131	60468.1	64107.7	62887.9	82217.1	48842.7	93972.1	61763.4	44313.8	91040.5	51146.7
Lypla1	2514.27	2374.8	2558.06	2141.32	2642.4	3012.39	2407.15	2974.17	2599.68	2602.54	2494.4	2807.84	2073.74	2895.28	2540.28	2092.91	2309.29	2154.52	2195.68	2328.88	2842.67	2934.85	1923.96	2512.73	2424.2	2139.49	2337.8	2335.03	2412.35	2586.33	2058.36	2362.61	2301.55	2944.28	2049.17	2217.55	2211.99	2528.8	2225.86	2395.71	2569.84	2889.06	2721.62	2328.88	1770.82	2356.05	2560.91	2445.86
Calr	88903.5	105995	203816	97777.6	138587	159505	111637	136532	126894	98447.2	313439	107834	109771	73265.4	117108	94527	103475	161798	99351.1	119704	283871	149793	292592	141700	94085.1	227517	264238	102358	129952	108726	222583	178160	95078	149187	104510	421147	126525	135954	123975	281484	254574	348478	166670	104105	113367	119667	127644	215784
Tcap	18595.2	14557.3	13820.4	15576.8	11576.7	9955.53	13411.2	19350.3	12409.5	14421.8	13687.3	15410.7	16200.3	16491.9	15389.7	14428.6	15870	12015.7	15156.4	12430.5	12204	13821.1	13107.6	13836.5	14494.2	14490.9	14809.2	11854.2	13207.7	10507	11878.2	13622.4	15226.6	11638.3	15561	11888.7	14863.3	16869.1	15878.7	11639.3	13408.8	12852.9	12382.4	11761.8	12969.7	13420.3	17879.5	14108.1
Vwa8	314069	436250	226529	161769	254370	187452	127129	229436	375795	247166	253892	111976	747189	206756	448959	142162	146322	375802	929227	442175	483392	218620	456117	153978	806848	489154	221349	280631	515529	165298	241770	578256	359129	289636	805690	320818	475629	349992	274780	325135	269385	154459	209409	251072	243819	819793	166202	256790
Cops4	15638.9	24057.1	15510.7	14953	16271.5	16512.1	14981.5	16440.2	16584.3	39718.8	17023	16575.3	17977	15846.9	16422.8	16454.8	16431.8	15611.9	15244.3	17453.8	17098.9	17718.2	15619.2	14823	13770.8	15092.1	13771.4	14528.9	15347.7	16136.3	17009.4	15424.4	14573.3	15941	17449.5	13596.9	14248.5	14977	14979.8	16666.9	14098.4	14740.3	16671.7	13752.9	13184.9	16566.2	14343.7	17441.7
Ccdc141	180370	206941	123783	111940	113436	284073	227077	250338	103934	189191	128423	61314.8	59944	48795.4	2.28028e+06	696466	143420	153618	189218	103555	155494	99344	82679.4	62113.4	60912	184232	162899	80339.7	120878	111403	58699.2	94661.8	109335	105883	587212	49775.4	62516.9	78124.1	128302	67315.2	161194	132566	108971	175120	101437	30901	483950	293943
Ighg3	32792.5	17808.7	39281.7	119611	34661.7	17744	9273.93	15559.4	21833.6	20444.6	19205.8	10807.8	10164	15917.5	55327.8	36065.4	28765.5	9894.69	19462.6	16917.3	8037.15	18790.9	22806.6	27117.7	10840.7	15142.4	11932.5	13280.3	13192.3	24847.6	14775.8	24197.2	13120.5	8949.08	15195.7	13450.4	18467.5	7322.33	16051.4	14576.2	12832.6	22065.6	62087.6	6401.84	21447.7	16966.9	32484	11829
Ccdc58	18151.4	22423.6	47681.3	25637.6	22961.8	19375.5	27992	28795.9	22796.9	20766.1	18810.3	21497.3	23283.8	18090.3	31422.2	22505.3	21763.4	23666.7	19749.2	23622.7	22418.5	18506.7	16831	17341.2	21358.2	29805.8	17257.8	17518.4	17462.8	17614.9	28195.8	22898.2	21784.2	18680.5	15310	21781.3	22780.6	17183.7	22518.1	17931.3	21488.1	20806.2	19140.5	19052.4	25170.8	19650.1	24719.5	18545
Atp5o	18022.5	15024.3	19023.2	15862.5	20536.7	23819.8	18839.3	13286.3	25155.1	22026.6	20386.7	19240.1	21209.2	23554.4	16775.2	25663.7	23890.5	25081.5	20969.1	19799.4	22435.6	21186.9	22738.8	25811.2	19251.1	18892.1	27046.1	18761	18920.5	17625.2	23606.5	24462.5	39924.8	27680.1	20453.2	23522	27001.5	20145.2	18313.7	21795.2	27367	21513.3	23483.7	15676.2	20255.9	23463.9	23896.1	24171
Ptgds	57117.3	112372	283433	37178.9	86884.8	37951.6	145512	49970.5	33260.7	260349	155285	223254	75988	66257.6	73062.6	93539.5	135053	103357	32337.1	58210	58568.5	112966	17771.5	64945.6	29653.2	36736.5	56786.6	84326.1	31839.9	123999	93878.8	62918.9	13132.3	77749.4	52177.5	30492.8	796225	70437.2	52528.9	74537.5	97974.9	310958	60988.9	30171.7	75532.5	53848.8	48474.6	33112
Oxct1	31914.2	32352.4	63375.6	40271.4	96281.6	37728.4	31907.1	29508.6	35677.6	44586.7	38075.8	37977	39188.5	42029.2	31699.1	31756.9	40747.3	64531.8	32236.5	49647.6	64435.8	35042.1	61888.6	28122.7	35795.7	53973.9	36390.1	80238.7	37730.9	66586.8	68616.9	51136.7	30740.4	65444.6	42111.4	42588.1	67765	39347.5	60296.6	47617.8	39753.2	44989.5	48512.9	46802	60202.5	30735.9	37647.9	31076.4
Adprh	27049.9	37413.9	22369.9	29390.3	22259.8	35711.5	20795.1	31354	31275.3	27593.2	31346.7	22938.8	24251.7	26588.4	31484.9	38135.4	19686.4	30193.7	25054.5	25329.7	29240.6	22746.9	26127	27227.2	27563.7	22756.9	26047.2	22236.6	29169.7	26920	21184	29324.6	29217.7	21924.4	21721.6	25451.8	24802.5	40154.4	25548.6	25151.8	32867.1	19300.1	26622.7	36690.3	19320.6	21801.2	26209.3	20845.8
Pdk4	12182.3	9673.91	16772.8	12646	19728.2	12804.8	11562.7	11858.3	12426.4	9642.2	11182.1	9886.57	11837.6	11328.4	12752.5	7729.96	9367.78	9884.29	10350.3	12379.7	11213.1	9740.64	8329.98	9660.94	7458.41	13188.1	11278.9	8697.32	9206.95	11901.7	17313.2	9388.17	8917.76	11053.6	10642.7	8715.17	9044.52	7699.31	10689.4	9364.5	11899.5	11623.4	9530.58	11733.3	9723.05	10199.1	8220.6	13357.1
Acadsb	40105.2	37324.6	34482.3	34802.5	49033.4	40052.7	42569.2	36225.5	32740.9	37069.9	33969.2	70103.7	34812	43255.3	39423.1	32136.6	33023	36588.7	35025.3	38760.9	37071.2	32385.1	35143	38981.1	38272.7	34081.7	36976.5	33555.9	37900.1	37822.8	28917.1	37009.5	38860.5	40843	35254.5	33275.2	34725.6	36795.3	38493.3	33643.7	38537.9	42299.5	36012.3	36457.9	39650.2	33834.7	38009.4	32427.8
Pacsin2	80774.2	50037.2	45551.4	55545.1	45068.4	57906.1	56163.8	49951.4	45533.9	168022	58609.7	60379.5	322522	61109.5	56726.2	51807.2	60294.9	52863.3	42613.9	43642.4	54464.3	59758	53710.5	61941.6	48807.1	60283.6	56252.2	43418.5	46006.5	52512	44866.6	46976.6	57443	56286.8	55130.4	74893.3	64729.2	60065.6	46452.3	54654.6	30982.5	44881	48075.6	48156.6	44453.8	45510.3	60536.9	45211.4
Col15a1	18284.7	19996.9	25060.4	22247.3	21447.3	22388.4	22287.1	22488.7	20459.6	20252.8	19781.8	18342.8	21725.3	18700.5	21907.1	21426.8	24316.9	24861.9	29299.3	20508.1	23532.9	21031.5	19589.3	18069	22189.7	30169.2	19107.8	20168.8	25277.3	23520.9	26574.8	19287.7	19625.1	20837.7	19985.2	19507.3	22200.7	21531.1	21508.8	18887.8	19206.1	23218.7	28199.2	21787.9	19386.6	25643.8	20197.1	24147.8
Cab39	28558.4	15491.8	17993.7	22187.1	13894.7	16342.7	46156.4	28644	18386.7	18655	25048.4	24706.5	19913.8	24899.7	15703.8	15052.3	18808.6	18403.2	12804.7	16539.3	19820.5	17377.1	19238.2	22227.9	21067.8	12020.3	19423.5	16936.8	16857	16390.7	20181.2	20546.2	19368.1	13553.5	17696.6	17476	17517.1	20687.2	24574.2	17397	29629.1	24941	14435.3	23710.5	14090	11613.3	15105.1	20651.3
Atp1b1	43135.6	44684.1	49651	43345.3	49787.5	44050.9	38656.3	34209.4	50272.8	54579.9	49526.8	46082.9	45473.8	53037.9	49981.4	44388.7	51756.3	116206	50398.5	39574.2	45224.8	51110.3	60984.1	53045.3	59586.8	44092.1	41009.7	41417.7	98152.1	52571.2	43408.8	45767.1	54164.1	46664	51895	46468.6	59139.7	45513.1	41320.5	51779.8	50848.4	46659.2	39458.2	44119.2	51383.4	51958	43687.6	42225
Tpp1	11565.4	9283.15	10109.1	7207.79	12246.2	10414.9	12151.8	7962.2	10416.5	16423.2	11682.5	9870.89	7856.74	9375.06	10786.9	11017	11592.5	8105.36	9763.36	10612.9	7389.03	11041.2	8651.34	10220.9	6291.64	8014.8	11135.4	8877.32	8164.05	9342.74	7847.9	11654.6	13970.3	7573.3	9087.15	8986.36	12504.6	12906.4	8506.76	8853.54	7261.42	12604.8	10827.6	10707.3	9092.72	9081.56	13575.8	9127.84
Hdlbp	39295.1	26398.8	29436.9	21655.5	24957.1	21537.9	21155.5	24550.4	28440.6	32279.2	25513.5	18529	26224.2	20488.9	31378	18393.2	21720.4	25360.7	20094.7	21376.9	22015.7	19326.9	32778.5	15988	17519.9	25168.7	23082.9	20893.2	17156.9	29643.5	25946.4	21896.1	18788.2	21194.9	23244	17331.9	27768.5	22422.2	21613.5	22624.7	18070.3	23751.6	18422.1	23752.8	20421.2	23446.6	21848.4	22142.7
Smyd1	363643	329564	149619	144136	149118	182330	163375	182856	187739	287406	298117	213466	124642	190469	233404	126248	106671	157671	132777	189821	158402	196001	156462	222075	152134	144583	172370	161469	221971	141893	147789	231849	176773	192962	163572	165224	172092	162987	208144	260280	185238	140142	195675	176017	185430	161607	119902	152386
Pm20d2	18538.2	17500.1	15583	13768.6	15575.7	15472.8	17706.5	13802.2	13503	12384.4	12952.2	21873.6	12433.6	26098.9	17207.7	11925.8	12933.8	19441.1	14946.5	14392.4	16500.7	16006	11344.8	11917.5	14191.4	13260.7	10518.6	16417	11393	11821	16649	12692.6	11342.2	16043.4	13365.4	13897.4	18043.3	13139.9	14046	9544.78	19223.9	11208.6	16500.4	13711.9	13815.3	10572.3	33673.8	16031.7
Slc12a7	68817.2	62504.5	55922.7	52348	56297.9	67381.2	59457.9	69255.2	69177.3	57805.6	60177	64869.5	63982	53114.7	62740.8	56450.5	73389.8	59216.9	162596	56008.6	69724.7	71416.1	66449.5	86802.9	64447	156170	66308.5	35694.5	65831.5	88288.8	66952.2	53157.6	63563.7	81857.9	66772.1	63811.7	67756.2	67934.3	65240.8	59736.4	46742.4	91258	70896.3	70421.1	67087.3	71216.9	66894.5	69967.1
Ppp1r3a	41262.8	23511.9	27858.2	33981.4	44501.6	30233.7	38559.1	39019.3	36158	32873.2	39403.4	25542.5	38909.2	31793.8	39257.8	24975.9	44058.4	35524.3	55961.1	40469.6	29019.6	55534	41140.5	26578.6	41617	54562.9	43790.9	34190.3	59844.3	28335.5	38947.3	22785.4	31560.1	39473.3	37692.3	32125	29851.1	33487.6	29231.7	49025.2	34491.6	36926.9	25320.4	48304.8	39744	41086.8	27769.5	83064.1
Akr1a1	9596.61	8030.11	7042.32	6847.5	7351.32	10209.5	10243.4	7272.57	6287.06	8180.4	9543.53	7827.25	8001.57	9843.53	6554.43	8483.36	9817.65	7032.33	8107.08	7187.88	6893.56	8055.24	7325.73	6900.95	8185.79	8112.26	5197.06	7016.93	6402.54	8443.98	7416.03	7055.44	7883.99	7140.5	5700.82	6701.29	6495.42	9151.64	6334.76	6025.93	7624.38	6904.83	13283.9	7776.59	8092.07	6677.19	8849.39	7340.72
Ran	57370.5	224861	44380.4	30828.8	37505.8	64140.9	55267.4	36033.8	53362.9	81498.2	60183.9	91705	63872.7	55262.1	58022.5	90069	64241.9	36328.1	46719.8	43737.9	47255.4	44498	88893.2	64818.4	35365.1	53591.6	41064.7	61131.8	44896.4	35486.6	42250.4	48749.6	38106.5	70581.8	49390.1	55138.4	46428	62350.2	36593.7	55822.4	30569.6	81960.7	62108.8	33138.7	60711.4	52809.3	71597.1	62110.2
Kpna3	21828.8	25565.2	43143.9	22046.1	22404.4	28029.8	39935.8	37349.7	32148.6	50847.5	21718.3	33516.6	26569.7	39039.3	26750.9	17749	21588.9	27796.7	23073.2	31334.1	29739.2	25376.8	36909.5	22228.1	24788.3	17455.3	25329.5	14214.3	38383	23703.2	22383.7	21987.8	21074.4	20044.1	24505.7	41841.7	23688.6	17749.7	26535	16399.5	26409.5	21629.6	24390.9	21283.8	15351.8	26053.2	22379.4	24325.3
Dhrs7c	84666.1	82763.1	109860	52864.5	62195.2	65385.6	99047.7	105712	77174	205518	93167.9	91899	105444	90802.1	82176.3	58994.7	92334.9	60872.7	81876.2	73678.8	46771.5	81680.9	78045	113160	66056.1	57233.1	77348.9	53940.2	112534	56231.3	68554.9	81536.9	88193.9	85533.4	53596.7	71917.6	108961	78968.2	64193.1	93612.5	81678.5	92933.5	59940.3	86303.8	60255.7	69467.7	66189.3	66630
Apip	2684.45	2717.58	2685.38	2372.56	2849.94	2418.22	2324.4	2429.26	2910.29	3173	2233.75	3031.8	2457.56	2539.32	2685.11	2411.54	2553.17	2371.41	2451.24	2862.15	2770.61	2405.91	2414.59	2397.88	2376.15	2683.92	2396.85	2086.79	2087.84	2258.89	2987.9	2267.08	1969.37	2398.45	2365.15	2103.12	3060.94	2784.85	2720.62	2302.52	2779.81	2350.42	2321.04	2347.93	2500.58	2600.57	2013.74	2559.22
Cobll1	2.2869e+06	61488.1	50951.7	85361.9	189150	69590.9	46168.9	97083.9	62410.7	63670.9	34623.5	129441	146487	127480	90043.9	62358.2	62748	45417.3	62296.2	69000	70625.5	65231.9	78557	39210.3	32872.3	202816	62268.5	50150.4	45731.2	49471.1	95003.2	58909.8	101390	52674.1	63510.8	96152.9	55789.3	56774.1	44823.8	68994.3	59013.3	74520.1	76554.5	51017.7	76286.1	115026	64003.7	73169.1
Gda	46595.7	53059.9	29793.9	42610.5	50735.1	46240.8	51281.5	72173.7	50029.2	103927	42687.7	54597.3	57552.1	49830.2	44832.4	89768.1	58065	43190.6	56687.9	55927.5	41252.4	56880	44233.8	43536.3	33376.6	66692.1	41105.1	33881.7	43233.8	36089.7	38850.2	45016.3	40485.8	47607.7	48694.9	55346.3	268616	46555.3	37264.1	46328.7	36127	35555.1	62780.8	47279.5	57939.2	42549.4	30894.1	51312.1
Clip1	24439.2	23367.3	20995.3	25728	24896.6	25454.9	21827.4	26370.6	24482.9	27288.3	18487.1	30270	26049.9	24808.3	24886.2	25659.8	27631	22096.1	29649.7	24165.9	32467.4	23893.5	29411.9	27779.4	25795.7	26753.8	25224.1	32102.6	22795.6	23659	24401.1	26316.7	22904.9	24452.3	29761.7	36312.3	26829.9	22727.7	27102.1	26419	21623.5	23926.9	29257.8	26642.1	20504.2	28740.1	30496.6	25644.8
Prdx3	10707.2	8757.51	10616.5	12957.2	10417.2	12493	13242.7	12288.2	9113.83	10208.5	8817.9	11189.1	13768.5	11573	9396.99	11488.7	11235.4	11601.4	10275.2	13342.9	11733.2	11637.8	10228.3	10820.2	11913.6	11993.3	15794.3	15304.5	11179.8	12399	12450.7	10284.8	10455	11495.5	12287.5	15117.9	11428.7	10891.8	16201.2	10468.7	11348.5	12585.5	13447.8	12565.8	10509	12799.5	10337.4	13100.2
Acad10	2403	2137.26	2153.26	2359.05	2486.93	2883.34	2183.08	2677.39	2590.83	2225.86	2168.43	2617.59	2484.62	2692.05	2153.64	3109.18	2583.53	2904.67	2718.72	2366.79	2694.8	2683.4	2314.05	2779.66	2303.89	2708.38	3174.85	2987.24	2617.63	2757.24	2508.66	2027.53	2529.48	2660.2	2536.86	2796.42	2238.5	2674.86	2959.88	2580.68	2447.81	2743.79	3395.17	2765.68	2265.95	2710.37	2757.41	2923.68
Rps3a1	127004	243266	111745	120765	139126	161662	141608	137119	300232	689759	127741	157025	244458	122988	161733	175712	155068	171694	103321	119030	154487	180215	120926	218259	114147	182397	119757	81842.2	127412	113720	139790	164859	109679	172375	106378	166195	116849	130967	136772	182056	123124	156154	136495	143318	111506	134479	92714.1	119518
Lzic	11152.6	9809.99	13758.5	14630.3	10720.9	10845.5	8706.55	12152.5	11294.6	12365.1	9127.73	11033.8	11255.8	9948.13	11410.6	12291.2	11628.8	11215.5	9491.32	11760.6	13712.3	11505.4	12775.2	11828.8	13904.3	12791.1	13106.4	13601	9265.72	14200.9	13352.6	11293.3	8932.37	10911.5	12427.1	15196	15672.2	9622.38	12403.1	13191.1	11185.1	9368.22	11061.2	11560.9	11711	14960.7	9150.89	10027.9
Tmem65	4525.8	3521.41	3445.78	4480.7	3900.81	4320.89	4178.43	4002.22	4579.6	4116.36	3572.32	3684.13	4031.52	4094.34	3852.71	4153.86	3831.3	4245.24	4085.18	5184.1	3641.63	4150.47	4820.63	4770.1	4437.63	3962.86	4742.34	3528.01	3959.61	4378.41	4250.08	4565.65	4445.53	3914.22	4224.18	5168.51	4015.98	3800.74	4578.7	4166.48	4226.82	4274.29	4453.82	4287.18	3934.98	4651.45	4060.69	4324.43
Rdx	43701.7	46975.6	46352.6	44930.4	56090.5	43216.6	45838.6	66050.1	50234.7	49827.4	54245.6	54967.2	54645	44702.7	47012.2	48685.7	52305.6	38438.5	52085.9	47416.1	48628.5	37342.5	48632.5	55217.2	36356.8	42759.5	55003.1	50708.4	42972.2	40206.7	40149.6	50840.5	48941.8	43325.1	52038	45243.7	42821.5	51323.8	44507.8	51826.8	46036.9	53345.2	45402.7	45522.4	46154.3	45178.8	46562.4	52130.6
Mdh1	21680.6	16552.3	18825.2	20496.9	21499.8	20295.4	20929.1	18675.7	17733.6	24561.8	19678.3	19332.4	17527.2	19582.4	15920.8	19021.6	19752.1	15257.7	19478.5	16644.4	20088	15767.4	16036.7	19797.3	16007.3	19934.8	21249.1	19226.8	18499.5	16633.1	19995	17987.7	15113	18551	19768.2	17315.9	17050.2	16717.4	22863.6	20167.3	14836.2	16998.6	18896.8	19702	18512.3	22486.9	14515.2	18527
Apoa4	19942.4	21030.8	26166.3	26029	14917.6	21971.7	20079.6	17007.9	17998	25870.5	24913.2	17690.3	19780.4	24154.8	13037.1	18000.3	30138.5	16260.8	28269.9	38187.2	18401	30515.9	31010.2	22399.2	16471.9	28815.5	21331.2	8374.45	35559	36134.9	31166.6	22674.2	19322.6	21612	21130.5	22918.9	30164.5	14815.4	29472.2	19121.7	24321.5	29849.3	25993.4	23962.7	24449	20992.3	19575	23109
Msn	445188	838128	284090	379561	706616	724588	472054	589244	1.01433e+06	730054	681471	549549	775014	396098	410870	539455	527681	713426	460288	507558	399423	423963	467488	453928	329229	476065	409005	392029	441955	665173	560958	541527	702989	491332	503753	354327	428500	571860	494305	596175	441446	840540	574905	425727	397795	412969	439477	609303
Cat	97924.5	106360	106633	80976.2	117927	96111.3	86768.3	85061.4	120425	141820	127249	85885.6	95011.3	102089	92531.9	108100	110331	120394	145440	111787	130691	119447	81423.2	119059	97908.5	93911.3	124053	85740.3	137387	122810	98707.9	123436	85719.6	106169	138222	75370.4	133136	108871	171332	124028	107046	169549	113006	104554	71207.9	127726	102651	94199.1
Cav2	18517	20539.1	46187.8	14694.3	19485.1	14889.8	23435.1	17450.6	15308.2	22424.2	19068.2	14107	15499.6	24334.8	21151.4	16927	18079.4	18959.8	13445	24463.6	18418.9	14287.8	17510.5	15822.1	14279.6	21411	14558.8	10098.5	21411.7	11704.6	18955.7	16966.6	14752.9	16642.9	13749.4	16849	15825.6	13906.6	14681.3	11928.6	20345.5	14191.4	12089.7	16244.6	23080.3	13845.8	15531.8	16029.3
Tgfbi	13125.7	18410.8	31137.3	21002.1	13757	17785.5	27335.1	18410.6	17484.7	3245.82	30522.2	15494.7	17689.6	18566.1	19266.6	19595.4	27746.6	31287.8	19994.8	17338.9	18656.2	33896.2	18307.1	17973.4	17653.3	12878.1	17670.7	60803.4	15025.1	31536.4	20868.3	36872.7	23704.7	25987.8	22629.4	16825.3	19239.8	22862	23637.5	13819.2	56102.3	74217.5	31070.3	16427.9	27706.9	15247.1	74591.5	32543.8
Palld	29075.6	54420.7	63834.2	28821.1	40837.1	45763.3	40213.1	46927	27256.9	78522.9	68600.4	30247.8	58104.3	29091	59585.5	26355.1	34000.5	25290.7	64597.2	56478	35427.8	28368	43529.6	30140.8	29638	43644.6	26440	16436.5	35191.9	36610.9	40965.6	34247.8	27153.5	25723.7	35097.7	24489.8	25305.2	36437.7	54425.6	29841	27539.7	38678.2	60798.6	32420	23060	27081.4	37321.2	34511.8
Ivd	21563.9	25157.5	22319.8	24633.2	24061.8	24351.9	25196.5	23711.5	21546.7	36549.1	26495.4	24733.5	26816.5	21406.8	21127.5	31179.9	19912.8	29658	27970.1	25643.7	28196.6	23712.2	22435.3	27597.1	23021.7	29413.1	28596.9	44205	37569.5	22448.9	35778.7	25540.4	21488	36337	29454.5	33725.9	24070.9	30024.8	35379	43741.9	22340.5	26320.5	26348.9	22092.3	29257.3	23304.8	24761.9	21787.3
Cd5l	13677.7	28659.4	39953.5	41289	65209.2	15860.4	24693.7	21547.2	16222.3	76105.4	23903.4	18419.9	23924.1	12940.9	20419	17227.5	25536.1	6603.21	14069	20012.8	13891.9	13791.8	24644.5	19894.9	16018.3	33785.8	24086.9	10616.6	20218.4	19028.6	56429.5	11139.7	12441.7	16420.6	17289.9	29378.5	16450	28313.8	21068.6	19492.2	6639.2	27885.6	30252.4	7136.85	9007.98	14334.9	16602.2	18157.4
Txnrd2	29567.1	26651	30892.8	30746.5	29434.3	32579.3	30388.6	29372.8	32184.3	36242.1	33104.3	31267	27870.3	29918.9	30234.6	31122.4	29452.2	29788.5	30871.8	29866.2	29869.8	32335.4	24559.7	34065.8	28451.6	26738.6	29275.8	26043.6	30782.4	30554.6	29358	28074.9	29693	29755.9	28972.1	27547	29964.9	25789.7	27977.6	32842.7	27944	31422.8	30167.7	27186	27150.9	30408.9	28568.3	30401.4
Naca	170495	175207	168628	153620	209048	147584	129725	152934	171188	183283	144003	170681	177776	173347	178720	153071	171498	128336	176866	221005	179526	212184	203125	174310	185304	187392	185208	166003	170409	155380	162064	184280	181623	170574	199766	202481	178273	157065	188378	189354	164511	162728	172531	162432	166530	200091	180445	173065
Eno3	34435.7	60263.9	201360	50815.8	67715.1	71737.3	34275	51615.7	84412.3	85804.8	41483.3	72205.5	52085.6	58523.2	94829.6	38442.4	166066	252550	48799	86621.4	270089	46829.1	94279.4	53117.1	59426.3	44289.8	36861.9	79874.6	42975	195166	91583.5	146430	102673	68785.6	55124.3	30560.7	171234	46912.9	55113.8	42733.4	165938	70395.4	73569.4	67838	69289.4	85263.3	47738.9	67462.3
Pgp	14545.7	17244.8	11084.5	12979.6	11909.1	14867.9	17556	12497.6	13082.4	15645.5	17979	12953.2	14385.2	11934.4	12449.6	13571.6	12085	11806.1	12496.5	14718.2	13558.2	12506.1	12767.3	14289.2	14771.8	11233	11732.5	12247	11343.1	13020	12567.5	16051.7	12344.1	11175.9	11236.9	12839.6	11279.9	14916.4	13522.9	16546.9	15033.9	12983.1	15272.9	14686.2	11615.9	12383.4	12394.7	12089.1
Atpif1	128892	224666	163224	113662	314942	586771	339015	199338	1.1341e+06	192335	128386	301361	134194	210480	189095	136476	151910	186490	97250.4	127957	171329	156613	140652	320753	143608	103509	150627	347496	367455	154643	97029	150686	275041	137064	136221	228084	98133.9	225433	128305	159089	111244	189509	191502	209163	172590	129832	132060	164501
Tinagl1	26669.9	22368	35549.3	24886.6	31146.1	21895.8	20105.9	31178	25690.4	28885.5	29042.2	23186.1	22854.9	24534.6	35684.1	22294.4	29389.5	24118.1	32068.5	26801.2	28639.4	43953.1	31075.8	25141.9	21065.5	37714.2	26224.7	26836.7	25296.5	28464.6	35322.5	32769.3	36713.9	32827.4	43740.1	22568.9	30655.6	34412.6	21325.3	22657	29142.2	33500.7	24498.2	26798.9	28095	28832.2	23359.2	39881.1
Msrb2	13065.7	11541.8	13819.8	13676.7	13812.5	15180.5	16256.7	11808.3	12312.4	12430.9	12749.8	14390.7	11584	12991.2	13388.6	11356.8	11462.9	11215.8	10518.1	12853.5	14104.1	14892.3	10446.7	13702	11932.8	11937.9	13133.4	12202.8	11512.2	13007.1	11818.6	13277.4	14216.8	12680.6	11269.5	14849.1	10509	11030.5	11243	12314.6	14194.9	13009.6	13048.9	13224.5	13234.9	12629.8	13424.1	12187.1
Klkb1	492054	216307	216249	404827	319779	258805	340278	170560	185042	219501	207754	204241	174527	216141	514816	144984	103805	100350	221475	170611	356998	275717	224665	158006	197270	333060	355150	148319	197328	162373	190413	200334	205153	262849	340902	299398	162624	213001	202621	140110	183021	192600	262713	212020	184789	165443	225511	244340
Ndufa11	12036.7	10189.4	8738.06	10802.2	14304.5	12278.1	11083.2	11313.2	13298.7	13192.3	10166.9	13133.3	14171.8	12929.2	11987.6	14078.5	14067.7	18731.2	17547.9	12748.5	10524	14233.3	12484.8	13286.9	10866.3	10059.1	13245.1	11336	11652.2	13762.9	14342	14702.8	16834.9	14344.5	13717.9	11323	13188.5	11294.8	12286.1	13047.8	21764.4	10940.2	17175.7	11562.8	9726.93	14563.1	17307.1	13073.5
Erlin2	50388.6	87857.5	47297.3	49586.7	42386.4	36998.6	39248.3	88675.3	84314.5	46099.1	43546.5	40412.5	53912.9	57805.1	46091.6	74074.4	79352.8	51017.5	62932.8	63128.9	60601.5	100327	53632.3	44604.9	56861.1	86526.1	44732.5	73616.7	91909.1	55066.1	59828.8	47995.5	63640.8	59489.3	47358.3	73473.5	58541.2	73461.5	53329.7	67928.6	44811.7	70964.4	57537.1	64891.3	41654.1	43109.7	123039	73810.8
Acadvl	62126.5	44903.6	47844.5	51430.4	59160.1	52251.7	50540.7	100065	53164.6	65735.3	41099.3	56216.3	43077.6	57637.1	56152.5	51299.9	59185.8	47646.4	59540.9	65432	65024.3	47792.4	61601.5	67122.3	64165.6	60368.6	75199	53989.9	67512.8	55451.9	57644.6	64414.3	481305	64709.7	66324.2	59507.8	75236.4	59970.5	57977.6	63623.1	58957	53113.6	51322.5	63406.8	53622.3	58381.4	62893.8	57644.4
Rpl30	1569.19	1916.81	1585.29	1553.2	1530.38	1699.29	1546.24	1656.42	1796.98	1754.31	1505.32	1690.74	1595.02	1760.85	1866.12	1741.59	1680.54	1790.21	1564.02	1605.24	1411.45	1556.46	1685.44	1903.05	1525.65	1463.61	1238.87	1411.27	1546.06	1499.54	1439.36	2013.73	1744.07	1614.41	1528.79	1504.02	1633.94	1394.11	1482.5	1456.11	1544.19	1676.03	1647.73	1633.02	1546.3	1518.25	1566.26	1538.9
Me3	25615.2	23760.5	25089.6	26257.7	21043.2	21286	30538.7	22182.3	24357.1	24726.3	20182.9	25979.7	20930	25191.3	23164	22164.1	22539.8	22873.2	21084.5	26517.2	24441.7	21337.4	17711.5	24583.6	24311.7	17839.3	22642.5	23559.6	23481	22248.3	21599.7	22188.4	19657.7	21470	20803.3	20373.8	23801	21125.6	23960.5	21620.1	24502.2	23394.2	21910.9	19820.4	24933.2	25064.1	24243.9	21113.6
Mtch1	31821.6	25898.6	33521.3	30620.5	34005.9	25801.3	25189.4	27073.5	21969.9	22146.4	21161.8	20636.9	28127.4	27531.8	38908.6	35374.1	26051.3	23544.4	39042.5	42929.2	36830.5	26076.7	28413.7	26647.9	39826	32406.6	26820.3	26899.8	28818.2	40681.5	31785.6	27196.4	26837.7	30453.4	45262.3	24400.9	26408.1	24915.9	30686.4	22974.2	36512.1	31943.6	48364.7	20403.8	28035.2	33583.2	27866.3	28127.2
Spr	18532.6	22008.2	22991.1	22041.7	24554.9	23614.4	24118.2	21701.7	23534.7	27029	27928.2	23552.3	21569.1	23697.2	20545.8	22655.1	19647.3	26079.8	21023.1	20295.4	24497.8	25141.2	17614.5	22969.5	19810.4	21661.3	20331.7	18583.1	20105.6	22340	21386.1	26450.3	20729.7	21832.6	19649.6	22492.6	31189.4	21536.2	22765.2	22032.6	22496.6	22611.5	28833.6	21807	19362.4	19767.8	19975.6	18781.5
Eif2s3x	23878.3	28589.6	28194.7	17987.4	20297	31090.6	25749.1	21894.8	34550.2	38883.5	26133.6	18629.8	30161.9	22981	24832.6	33743.9	26447.2	24558	25020.8	26416.1	20628.4	26435.2	24094.6	21998	20400.9	18998.4	19434.9	24387	25308.4	29653	24898.4	19860.8	21420.2	22130	19538.3	20139.3	21332.4	20193.8	21818.2	26842	22826.7	21628.1	30086.1	25651.8	21049.2	25478.9	18267.6	22004
Ndufs3	95218.6	85418.8	61116.4	134395	60148.5	211697	65017.1	140834	72316.1	85218	365998	90162.2	49914.1	86305.6	78277.8	278547	85398.9	50038.2	99073.7	62697.8	38681.8	72891.4	133082	162934	56431.1	83622.8	72633.4	75785	73627.7	65935.6	148536	48427.8	64668.6	95961.8	58916.6	102434	69720.9	85018.2	59245.7	132024	63106.1	103170	123221	73765	60400.6	35777	110260	147794
Nars	18514.9	20386.8	15091.8	20211.3	19988.3	22912	22253.6	20032.1	24114.3	23506.6	24232.7	17135.7	17102.5	17062.1	20030.9	16915.2	15288.7	21942.5	17752.4	19576.2	18450.9	20107.5	15212.5	16213.3	18958.8	18585.1	15184.6	18461.6	19051.8	19625.6	17726.8	22713.7	16684.9	20287.2	16749.2	16171.1	18946.4	18990.2	17337.4	21719.7	16587.1	16616	18322.7	20114.7	19863.7	16671.8	15668.5	18462.4
Suox	37408.7	37608.4	26973.4	38710	32876.4	55005	36175.9	42839.1	53365.5	34743.2	47572.3	31393	40470.8	35325.5	28037.5	29912.6	29073.6	38799.6	32904.4	31435.3	34227.4	33719.6	25869.3	36313.1	34073.3	34020.3	30915.9	29623.5	37007	38067.3	35911.6	41328.8	31539.9	34215.2	29970.5	34538.9	34233.5	31404.7	34999.1	41738.1	30874.1	36266.5	35996.1	36713.3	26694.2	33683	27535.1	34619.7
Coq8a	315122	68217.9	81127.9	80004.1	61419.5	153403	127518	56282.2	181048	157031	97812.4	96665.8	204559	146357	116777	104428	94415.5	189810	101490	85464.9	300520	71039	93136.4	57986	60977.8	55340.9	79632.6	100510	72614.6	79263.4	71941.8	70051	66313.5	92957.6	95935.8	93800	60394.2	67826.5	89508	80474	226747	64311.1	55010.1	79654	67764.1	62094.3	535836	94287.1
Bckdha	26518.3	18771	44976	32488	26155.8	36923.5	29657.7	50463.1	31650	21508.1	43941.3	35114.4	19984.9	35619.3	21506.7	28063.4	32843.4	19930.7	26850.1	18583.9	20223.9	23362.7	26473.9	35049.1	30354.9	19186.6	25759.9	28709.7	34307.6	23727.6	33182.7	26179.4	34095	22265.8	27937.1	28440.3	22811.8	33418.8	28379.2	21640.3	39214.9	30036	21930.9	23729.1	22943.3	21602.7	26191.7	26119
Cbr1	18727.5	20870.1	20854.5	20038.1	20194	23562.5	22218.5	20989	19899.3	22523.5	22835.1	21665.8	19007.5	20463.5	19290.5	19234.9	18514.4	21139.1	19282	19803.7	21057.9	22428.8	18121.2	18135.7	19032.8	22353.7	18793.5	17544.9	19121.5	20509.3	21761.5	21072.1	19241.8	24125.7	18659	19600.2	18006.6	20201.2	20626.5	18870.8	20275.3	20625.3	20759.5	18261.3	19156.1	19406.6	21017.1	20093.7
Ighm	27034.8	27044.4	44294.5	45662.7	86229.9	19925.9	45053	19671.8	21280.2	35858.6	46163.9	13834.9	34867.3	18849.4	21546.8	21215.7	18897.4	5036.49	29679.1	17313.1	19712.3	10827.2	40158.7	25576.7	24290.7	40710.1	30364.7	12620.8	19805.8	18616.1	55423.9	30281.7	23663.9	18918.2	26230	45134.6	18634.8	34743.6	27534.1	24094	12534.8	26179.3	40787.6	14640.2	11947.5	16296.6	20388.6	11989.9
Fabp3	10467.5	3024.44	10696.3	11338.4	7082.55	7590.68	7346.71	6202.68	8281.85	11919.7	12225.2	6061.07	4219.25	4347.22	9222.6	7855.73	4138.33	11052.9	4220.15	7391.96	9087.39	5479.5	3569.11	4404.18	7725.65	4653.12	8689.58	8903.63	2960.36	7204.08	7420.96	4851.17	28834.3	3499.61	5971.61	3323.04	6707.28	7481.28	9706.79	8093.46	3574.05	4269.23	7017.31	5754.75	9139.03	7009.83	3763.63	5860.71
Opa3	37799.7	33589.2	25818.6	34982.2	30152.8	55572.6	32183.6	31733.7	36899.9	32762.1	28933.5	26345.7	24619.4	19612.3	42974.9	24320.9	33171.9	43695.4	28870.9	25042.6	30927.9	31394.8	28714.6	33988.1	51589.7	43647.5	27345.2	37096.6	41714.3	59150	44565.8	34787.5	27932.7	35853.3	35299.5	40696.3	38847	32927.5	31531.4	42892.3	29790.2	30574.7	41507.2	37188.7	33502.3	35739.2	30552	26709.7
Lamb1	232881	278258	272532	268029	233310	264900	235404	359621	237084	196731	295568	242315	247304	188355	289128	225846	313900	227470	275775	236596	328353	281335	201962	288856	263378	409180	293458	245575	261394	425171	237031	255773	273568	250963	318904	250765	315813	253794	240693	323077	210035	332678	235448	372869	326095	263517	263035	278175
Pcbp2	15049.4	19805.1	25173.6	13045.1	21131.4	16981.1	16852.8	15989.3	17527	16601.1	18766.3	16661.8	14319.6	16014.4	22927.1	15649.7	16881.2	21083.9	15130.5	13632.1	16789	18425.9	16081.6	12964.5	15277	21048.4	13165	11881.2	13266.1	14905.9	16197.6	19116.8	14560.2	15030.4	15071.3	14596.2	20846	14287.7	13661.9	13265.2	18326.7	16257.6	15927.1	16117.9	15931.2	16832.4	16204.6	15812.8
Mlycd	16423.1	20453.6	19127.1	22033	27624.9	24179	20194.7	19112.7	21545.3	24480.1	19574.7	20648	17198.6	24197.2	19472.9	23183.5	22859	26206	20339.7	25425.4	20373.7	22681.9	21948.1	19886.7	29208	21940.8	20751.4	21255.5	19903.7	24056.7	24056.4	22279.7	19098.2	32513.6	24304	20039.7	23181.8	25518.7	19705.1	16936.6	22720.1	20179.8	19813.8	17655.9	20924.2	25190.1	20858.5	24472.2
Lifr	115592	39698.6	153223	89014.8	54141.1	13958.7	285139	117466	46777.8	387258	21480.5	101851	136885	72083.7	171298	17073.9	80375.9	83211.8	81994.9	225171	834727	264575	462542	40272.5	90923.6	333965	237108	36670.8	86762.3	85451.6	109518	74353.6	164219	310439	136306	116740	85709.6	100488	113676	92493	164082	57305.2	93248.1	110253	355048	69082.7	50909.3	212116
Slc25a13	31187.5	36315.2	59899.1	35118.9	28243.4	33515.8	42620.1	111189	34226.5	51846.8	37599.4	32873.5	32879.2	32078.9	36316.8	33036.1	31303.6	42600.4	46909.5	67433.4	37478.3	42493.2	36206.9	45330	157214	35148.2	30720.6	100696	34122.5	74318.4	71416.4	35606.2	32279.3	37424	48874.6	41451.8	36559.1	45829.1	47595.7	39041.5	28805.1	33202.2	57078.7	51180.3	43634.5	41848.9	31839.9	34216.8
Serhl	6389.28	6408.6	7175.25	10460.3	8504.56	7608.02	7576.1	7802.72	6357.64	8503.87	7184.63	7582.7	6042.25	6847.36	7299.76	7198.35	6902.39	8424.12	7658.94	10022.7	6770.38	10032.1	5776.72	9831.71	8683.16	7465.22	7195.22	8142.63	6807.03	7480.98	9128.94	9965.21	6920.46	7637.38	7219.86	11721.4	7870.47	8916.22	6862.27	7320.11	7357.97	8154.34	7358.03	7772.43	6717.21	10161.1	8776.3	7654.48
Csrp3	20846.2	18741.8	13175.6	15299.4	12344.5	19505.5	17882.5	12362	15460.6	14608.5	14680.4	16507.4	13272.1	13360.3	19166.4	17829.7	14384.3	11391.7	13222.7	11443	16779.5	13079	12540.6	13356	15063.5	13260.3	11827.2	19062.1	12153	14724.2	13382.1	25347.9	21133.6	15257.7	20633.1	12401.7	14601.6	21253.4	15951	11677.8	19263.2	11259.8	12570.1	15540.6	19782.4	12708.8	17167	9585.03
Fundc2	9748.4	11164.5	10193.1	10052.7	12470.8	10902.5	10420.9	10075	11776.6	12123.9	10247.2	10510.2	10448.4	11089.5	10618.7	10780.4	10106.5	10421.5	10512.6	10893.6	9991.71	10192.1	9783.73	12335.7	10820.2	10505.6	11122.1	9216.9	10156.3	9492.45	9330.52	10944.4	10470	11178	9631.27	11462.9	9416.37	9732.88	10472.3	11124.4	9474.93	9529.49	10677.5	10358.3	10113.7	11250.2	11925.3	9653.9
Hspb8	18276.4	14001.5	22149.3	13552.1	99399.5	37578.2	15034.3	23372.5	13833	14496	14538.2	21401	13178.4	17163.7	13679.9	14927.5	38859	17191.2	78172.1	15256.8	45029.9	14619.4	17099.1	18393	26359	31607.5	14568.4	22910.8	20934.1	14067	41636.3	67495.8	47539.8	24704.9	15890.8	17232.6	13346.9	11893.3	15665.3	48994.9	19915.5	29514.4	19085.2	18243.1	13821.6	625393	17190.3	22483.2
Atp5j2	419.524	386.021	458.809	354.747	438.86	538.869	400.923	329.611	428.911	425.353	401.064	441.659	444.905	458.851	444.926	540.243	496.107	503.594	536.665	463.954	450.678	457.774	418.409	440.656	434.477	469.504	398.259	453.207	392.608	438.115	511.028	453.177	472.618	528.538	455.663	462.467	473.46	394.002	426.917	409.849	499.34	450.021	509.492	383.362	456.954	497.394	582.255	449.633
Dctn2	72813.6	55738.8	47028.7	44009.1	68917.1	44323	54507.3	48725.8	61051.7	58336.7	39187.8	66445.6	41781.4	104271	59235.8	103077	56368.3	55755.9	54892.5	50220	56300.3	33077.5	54867.9	59643.6	56355.8	45892	61431.5	71617	47145.2	28072.2	38729.9	50249	55743.1	46697.9	46504.2	50127.8	107622	95320.4	52099.9	38082.4	42377.4	52405	50872.6	52999.8	47155.6	45519.7	64656.7	55917.5
Ahsg	18013.8	21869.8	28374.5	22690.5	12473.3	15009.3	30426.7	22350.5	15290.4	26612.6	21892	19383.1	22172	20612.2	13460.5	32760.5	26224.5	13675.2	21129.6	21446.5	14808.6	24655.2	17133.9	16932.4	12197.3	22451.3	16464	12058.7	16181	19876	22498.6	15627.3	16063.2	15447.2	16581.6	16319.6	17577.7	21659.4	18320.5	13386.4	15565.2	23446.8	27571.4	15183.9	22300.2	20684.5	14788.1	20285.9
Mrps35	33872	32765.5	41245.4	36009.8	35476.7	36490	38745.7	69760.1	44583.6	37134.2	37622.6	32165.1	31373.9	34733.5	40167.4	28058.8	35732.2	33473.6	44654.7	51576.3	85375.2	43005.6	39762.3	33830.3	35626.3	35191.1	42130.5	40831.1	60198.2	81950.2	29755.8	34288.2	41416.5	40335	48410.1	34919	34730.6	29904.2	28689.2	47453.2	41013.8	46873.9	43731.2	48808.9	36893.8	36726.1	39621.5	47131.1
Slc25a3	92933.3	391095	240284	68191.8	101580	379242	229078	171529	241452	931489	300014	1.36396e+06	145800	306904	88917.8	285526	109667	179765	69298.7	690673	187910	150404	250046	109857	410364	43792.5	51597.7	386521	187447	65626.3	180569	138768	230112	112436	98061.8	264352	205036	164867	183956	333921	141391	59620.4	25440.6	182613	309178	132837	94188	112641
Rpl13	27535.2	50250.9	28876.3	39711.3	42412	37723.7	36319.6	40509.3	48210.7	75988.7	37172.4	41408.8	42198.9	31304.5	38968.8	47496.6	47301.3	66443.7	48499.7	46627.7	34683.8	77533.8	53710.4	37084.3	29134.8	42430	41666.8	36220.4	63833.5	46911.9	39134.2	57771.5	33289.5	39664.9	45763.1	62419.5	39281.3	45082.1	48648.5	48223	55456.2	35611.7	54967.7	50958	41661.4	44406.2	42975.5	39769.3
Myh6	310198	418190	298523	229449	292350	182079	290051	231898	302226	334652	255017	374004	260635	272554	254621	519672	691460	277757	243321	318383	404741	281333	1.00032e+06	282729	362963	332185	453842	410068	273366	231561	266840	295835	291318	248929	250208	282720	446539	496671	494159	391255	693555	334683	517936	297795	525760	302030	282746	317857
Tango2	10293.1	9305.96	13637.9	9119.92	13361.6	13937.6	11962.7	11873.8	11810	11964.3	11118.1	12112.1	8314.8	10849.6	10312.4	9138.28	9192.93	9029.59	9455.72	11311.4	11141.4	12156.1	7074.27	9319.49	10229.6	10685.5	8562.48	11250.2	12426.5	9560.06	12829.8	10149.4	11181.5	11857.3	8931.25	10385.4	8836.02	10395.3	9040.35	10747.6	10743.1	10968.8	9318.36	9442.03	10448.7	10580.2	8531.85	10214.1
Acot2	24532.7	20691.2	26049.4	27574	36200.4	32571.2	28566	21416.8	28785.2	29459.3	25019.7	29882	22429.8	23920	30367.1	24936	22248.4	20557.6	32667.7	36723.5	32351.5	29797.2	20138	31582	37239.7	30327.9	42518.7	44471.1	28504.6	23318.4	32876.3	25697.4	26898.6	40051.3	28873.5	36716.1	37160.4	30802.3	31719.8	38569.9	27250.3	31291.9	21758.7	32211.2	25941.1	34573.8	31296.6	29163
Nagk	9971.24	7783.87	7763.69	7249.97	8085.98	9096.96	8089.09	9821.63	7820.41	8435.82	8595.72	9787.45	10526.4	9927.57	9534.15	10322.8	7810.72	9178.58	8442.97	9584.16	7508.1	10751.5	7906.71	7365.28	9268.72	9082.74	6630.54	8893.74	7705.25	7296.21	9572.68	5805.54	6627.32	8757.97	8465	8435.72	7544.22	7428.92	8132.59	8628.32	8453.55	9614.43	8598.37	7143.95	7575.87	7050.2	7322.86	11536.8
Cndp2	9744.07	10309.6	68559.6	8122.93	10035.8	9401.77	8768.78	10670.2	9994.88	14180.5	16662.7	10737.6	10172.3	22755.6	9924.85	9879.84	9523.61	229059	11098.6	12020.9	9591.93	82839.4	1.63007e+06	12298	10448	11330	8202.37	11437.4	10567.2	10141.9	156180	9126.62	11614.3	11639.1	8562.73	15040.1	8891.41	8962.05	12826.2	47218.9	11297.3	9225.8	10965.9	149466	9470.28	9861.32	10480.7	15650.3
Usp15	712569	104654	124079	211456	139478	272297	369607	360525	187408	272908	170661	266426	224652	193061	257058	172005	170605	264890	178252	225655	119492	669141	352263	302582	334012	146360	366142	1.02125e+06	245997	263597	390019	611642	771101	273525	680488	546480	110621	561821	1.16435e+06	290289	500581	254906	287173	362711	267139	240293	386881	202135
Gars	17524.1	15234.9	17767.3	17293.2	11957.7	14312.2	19715.6	19181.5	13384.9	17348.9	12462.5	16284.8	14241	19045.9	18299.8	16288.1	14560.2	13858.3	15578	31559.7	14418.4	17139.9	13938.8	10866.7	12789.2	14591.6	13489.9	10369.8	11201.6	13326.1	15205.8	14795.2	16976.7	12877.1	12478.3	11379.1	14958.7	12375.6	19591.5	9649.06	16438.3	15278.7	17101.1	14159.3	14967.1	12494.2	21879.2	20362.6
Tagln	27461.3	25734.5	29045.3	27533.7	30583.4	29858.5	17433.9	24553.8	27287.7	50480	33039.4	24206.7	34400	25165.1	22011.3	31693.9	39512.4	37530.4	32393.5	40634.6	31335	33576.6	39174.3	31593.9	20083	33088.6	34225.2	18062.4	21424.7	46750.4	53988.1	26693.6	19735	45058.4	34935.3	17389.6	39266.3	18524.1	24500.4	38370.6	28867.9	56153.6	27592.4	20479.7	17098.9	60086	15080.9	59249.8
Sfpq	21435.4	20398.5	18702.3	23242.6	23858.7	24472.4	24656.5	20872.5	29683.5	41682.5	20429.8	21303.9	24157.2	18161.3	19640.1	19118.3	25566.5	22726.2	20120.1	21999.1	18989.2	19491.2	20646.4	16089.6	16034.6	19102.3	20257.6	18062.2	27954.7	25276	20365.8	20374.6	25674.9	17274.2	24034.6	17949	19282.9	20854.4	20113.6	19913	15914.7	17900.3	17507.5	18967.4	22454.6	21264	18923.9	20441.8
Ywhae	44471.1	54373	52622	43226.3	57456.5	52757.3	42829.5	41353.7	47915.2	51799.4	41483.4	48120.7	51305.2	49994.1	49990	45702.1	48425.1	41614.5	44440.9	56104.3	48189.2	43471.2	39676.6	47844.4	41858.5	53322.8	47379	42820.5	52301.7	41126.8	44130.6	40720.2	43704.5	45326.4	47648.7	44013.4	43605.6	42138	45802	42632	40429.6	47572.7	45315	43735.8	49776.4	49979.8	39283.4	51365.6
Chchd2	4884.94	6014.47	3604.82	3684.91	3652.54	4760.54	5925.19	5286.15	5174.05	7470.01	4248.3	5919.68	4845.8	5528.63	6121.52	5209.54	4694.94	5822.03	4235.93	4597.58	3210.04	4946.75	5956.59	4773.33	4147.39	3175.92	4063.47	5084.23	4837.1	3847.01	3774.13	6447.18	5628.02	4474.38	8203.64	4610.15	5548.75	4506.38	5533.55	3446.62	4457.37	3869.37	4802.88	4251.24	4913.94	3630.13	4786.6	4885.22
Atp1a2	76628.3	42220.7	60477.2	38665.1	52380.6	80187.9	43521.8	64731.7	37889.4	93514.6	59158.7	38477.2	40999	39670.3	93369.9	54094.7	37537.9	51493	30132.1	69311.8	28089	29949.9	56346.5	45663.7	25686.1	44931.3	121966	51465.4	36605	63541.3	52264.7	31485.8	56026.7	43823.9	63817.5	50333.2	61460.1	62015.2	70957	45515.4	32733.5	38007.7	27535.4	92505	48339.9	20940.9	82924.6	51291.8
Cct5	96268.9	95058.6	104035	111356	151301	83936.6	228531	91105.2	79261.1	202922	200619	124346	97250.7	99127.7	328329	88887.2	62492.8	142457	160516	155542	84404.3	123988	107218	99920.3	154879	90959.3	76457.7	60448	110310	92451.6	94900.7	79973.4	98054.1	93405.9	74938.5	96970.7	80806.9	1.81697e+06	67321.5	72085.4	100889	150769	161166	72461.9	83608.9	75709.2	111855	97305.2
Entpd2	45063.5	86427.1	40602.6	30418.6	59682.3	37864.2	56698.7	26972.5	45722.9	103217	126744	39627.3	70379.2	34876.5	21182.8	56673.2	76543.5	25333.6	63123.8	53737.2	36978.8	70540.9	47723.1	144239	120148	44581	83789.7	296359	87715.9	40144	120976	26148.5	54889.7	124506	25339.5	41080.7	34908.1	397188	30652.2	291352	30858.2	84416.4	62607.9	41029.1	73507.4	137305	25997.6	81180.3
Cald1	280334	295030	726542	199173	400301	548774	164318	170566	470961	406414	284035	266237	448495	610090	291596	397053	384835	341163	409361	694780	321515	423574	297536	1.29295e+06	314902	390285	329719	262862	599405	342941	709553	448913	554993	810090	325054	580334	344200	339834	245443	475951	360154	875673	352676	208042	280525	768163	202285	393762
Cilp2	11188.8	17030.7	103330	29156.3	25363.9	22403.8	42253.3	22631	38737	2417.41	25448.8	18699.2	8058.87	11387.4	38362.4	14270.5	44915.3	39659.4	16338.9	4456.37	81005.6	52208.6	12763.9	16726.3	38213.1	16014.7	92162.5	95196.7	14488.4	47274.1	44131.7	51058	42945	44161.4	154199	10257.4	23938.5	11652.4	52408.1	19051.8	132587	72700.5	18138.5	13000.4	12292.9	80059	127375	70180.3
Dnm1l	357745	147714	296425	159433	198779	226829	250004	181081	314201	129566	208719	122484	174364	352604	258733	465170	258297	577952	326560	177853	174884	258387	166133	702674	202827	275850	369154	1.1134e+06	247101	129883	228075	333462	323744	243126	237210	1.11856e+06	602425	194846	201807	295987	360354	250754	281707	470981	305343	458153	678447	187795
Apoh	88377.9	111080	99111.2	78511	75442.6	83257.6	80434.2	105641	82608.8	111547	89213.4	96537.9	79765.6	74812.2	81187.1	79309.7	68463.2	64229.9	74283.9	88272.2	65232.8	126501	88166.8	69857.7	66223.4	87077.3	74620.4	46329.1	92760	126993	100663	57448.3	85356	74470.4	73580	94249.7	87379.7	62180.3	61051.6	95938.4	69241.9	83173.3	99457.4	60776	65512.8	76080.9	73865.7	72844.5
Cox7a2	2028.97	2354.99	3591.68	3050.74	2620.66	3530.12	2721.76	3532.5	3132.9	2284.21	1888.59	3441.09	2187.75	3186.4	3243.71	2593.35	2677.05	2008.85	2712.49	3141.48	2260.99	2495.48	2903.04	2544.28	2692.84	2728.49	2994.37	2247.04	2142.76	2505.45	2026.63	2707.82	2080.79	2812.05	2715.49	3335.26	3318.96	1884.59	3227.3	1514.2	2116.51	2799.59	2291.78	2873.9	2525.28	3013.45	2750.17	2805.01
Aldh7a1	102297	125210	150716	188188	87825.7	201733	165062	261777	161946	123249	162792	210719	119060	183625	71564	191946	154713	216294	274148	191100	94150.2	91549	186174	191405	180146	216279	177663	143050	166327	214740	246189	191975	144531	195855	147998	416927	398740	115222	269687	153467	86577.3	133100	180558	184824	202649	153790	411018	115706
Cfl1	89217.4	120336	117658	188382	57571.1	92805.4	81229.5	257865	109197	113604	211356	98233.9	125308	89336.8	76542.3	113903	165397	117081	191981	103102	210449	69217.5	240584	217152	125126	130647	175010	108745	73767.1	114979	212543	108388	100871	108477	96241.8	127167	87476.4	168235	129296	198288	119332	78510.5	69627.6	235261	85905.7	149902	200860	194270
Ssbp1	26276.4	20264.9	33503	117602	155230	78643.4	216890	36190.6	34540.8	93083.6	24249.6	95589.4	33888.8	63436.4	98722.7	51672.8	63475.5	29084.5	25231.2	50580.2	206448	83133.7	26484.6	19409.9	28164.1	42690.8	40982.1	86194.2	21355.1	30394.6	24704.9	38096.8	106709	90587.1	29849.5	27881.8	31833.6	33602	17389.8	20594.9	39410	55448.1	138524	24666.8	43126.3	26557.5	37359.6	158546
Ilk	43578.6	43594.4	80965.9	36223.3	39516.4	60990.9	47894.4	50394.7	47591.1	192446	71784.8	43565.4	56654	47253.9	61604.8	54517.4	52002.3	49067.8	60496.2	48231.9	38800.7	59928.9	51918.8	48117.6	37386	41328.2	38158.8	38023	51769.3	45697.7	51567.9	54900.3	93321.6	55328.6	46727.4	40992.7	47383.9	49308.1	31689.2	43911.7	33982.8	46538.5	43352.9	37197.8	35084.3	59256.2	47257.5	48027.7
Pkm	70611	43755.2	50686	40899.4	45469.5	56140.7	56407.6	49661.4	48848.1	54192.7	52247.2	38697	60273.1	48414.3	45708.6	92261.4	148417	40667.2	116442	47272.4	56418.2	46959.5	55406	54654.8	51957.8	81604.8	35563.1	61943.5	51949.8	43954.5	76012	108066	66741.4	82214.4	52044.1	52314.4	44518.3	55508	37609.9	61260.9	100876	51928	73275.2	46305	68470.5	68547.7	71253.8	49586.9
Eif4g1	126128	86737.3	118694	89420.7	179258	96186.4	156869	127376	126991	93166	89383.9	119220	129932	143731	116182	134547	189598	119553	110365	292738	137552	98737.8	267718	125519	143564	142408	239809	107498	81312.3	155395	93042.1	99646.6	77705	88110.5	185751	97501.2	112942	148204	408807	76897.4	232387	155023	387769	126667	325855	121883	72645.5	191556
Adrm1	33354.9	54650.7	49955.5	37046.2	61130.4	48910.1	44613.9	45125.2	67090.1	80121.6	60556.6	32263.9	49198.2	34980.6	51649.3	96607.3	58635.6	99736.6	59152.1	49917.9	58570.1	45988	49862.2	112498	44371.9	71865.9	46173.6	67500.7	57179	38537.2	64957.6	60447	49853.6	48063.8	32582.6	134905	48324.2	67997.4	27010.4	104937	43458.6	41764.1	122764	53470.3	81924.8	53934.4	58589	47161.6
Dnm2	29616.4	31597.3	33095.6	28842.7	39095.7	36800.6	25932.3	30269.6	39728.9	44005.4	32361.6	37029.9	34847.1	32056.1	36455.1	24012.1	34455.3	35511.4	30835.9	30079.3	31045.3	32968.2	42118.6	26473.4	30508.9	25635.8	25412.2	26747.9	30833.9	31269.7	22391.7	36200	29791.4	27676.7	25521.7	31031.7	29300.8	32036	25892.4	28299.2	32728.8	27926.7	25130.6	31388.8	26448.6	39308.5	29902.7	26490.4
Rab2a	16997.9	15171.8	14883.1	16327	15392.6	16388.8	14135.5	14611	15700.8	19268.6	15554.6	15331.5	15078.9	18828.2	15872.1	14465.8	16716	20760.1	18487.8	17403.1	15703.3	16372.1	17987.2	19942.3	14939.9	15583	14442.4	13532	16529.4	15806	16690.6	17542.1	17313.9	15096.1	16805.9	15628.1	15351.6	15145.4	15929.7	14119.1	13893.7	15383.5	18713.2	16520.3	14867.3	18594.8	17080.9	18567.4
Ndufs5	76433.9	81105.1	111034	45075.1	47620.2	45001.9	50590.3	42218.8	76922	174452	47825.7	106930	39992.9	110723	89543.7	82452.1	93636.3	156047	63925	45284.6	84527.8	77492.4	61418.9	1.26084e+06	110048	76283.1	138025	40611.3	118770	55534.4	115631	88232.4	69732.8	79671	101069	195504	459233	43966.4	66521.2	155843	58620.8	83409.5	99480.2	97964.2	71990.5	142313	48129.1	59645.1
Pfn1	83181	165990	91800.2	105986	67752.8	162308	223195	66486	147415	195658	162184	107747	183730	94128.2	80944.8	336401	230930	130827	106739	91715.2	55632.2	76715.4	125622	165894	96208.7	80880.9	126547	73008.5	57864.1	113620	82179	140720	69867	77849.6	92128.7	109917	204368	286950	62859.7	52729	100880	124179	94250.2	131279	152531	223711	48272.4	98966
Rab7	11149	11427.6	10738.2	11711.7	10465.3	14414	13976.9	10873.7	12286	13527.4	10592.2	12475.5	12657.6	11487.1	11716.7	12411.7	12069.1	10710.3	11487.2	13054.6	10864.3	10842.6	10630.1	12509.2	10558.8	10376.8	10900.6	11185.5	12738.5	12677.8	10838.5	11451.4	12468.9	12556.3	11572.5	13683.4	9674.06	11221.7	12076.5	10733.6	12301.9	10847.9	12115.4	9898.43	13689.9	9552.78	18581.9	10379.2
Tpm1	126455	87869.7	104763	119849	241866	119787	136946	153572	132329	165030	119419	156085	114651	129026	120291	190857	208058	90343	151525	99069.9	115610	92556.9	131665	92951	90099.9	163291	191872	133849	94725.8	75935.9	127678	91713.4	158527	170694	114098	80262.4	144233	130767	96458.3	123867	110840	101988	144160	88996	134665	123273	115018	225480
Lmnb2	15665.3	14153.1	15778	11334.9	13669.2	13108.7	14091.7	14899.5	12994	20820.8	16150.2	13911.7	17953.3	14852.6	13378.6	14694.8	14537.5	12436.9	15892.3	17266.6	11863.2	12069.3	15061.1	14223.2	11699.2	12601.3	17195.3	13268.8	16010	12296.4	12798.7	11234.6	13963.2	11638.4	12724.2	14539.4	14897.6	17191.9	13483.2	14768.4	11942.8	13018.8	13463.8	13559.1	14352.1	14282.8	14186.4	13680.5
Rab3a	4407.44	5929.05	5839.91	4308.02	4601.22	4538.65	5186.57	4543.58	4418.92	5949.25	4968.38	5037.55	5679.63	5227.97	4435.31	5170.92	4566.47	4208.94	5075.88	5217.7	4897.65	4800.73	4741.02	5588.24	4610.37	5050.76	4611.92	3557.83	4348.76	4717.18	5249.77	4403.02	4819.98	4621.58	4280.86	5215.81	4072.83	4289.52	4929.76	4736.95	4451.29	4170.12	5843.54	4424.12	4537.31	4983.78	5379.33	4098.54
Wdr1	89343.2	65671.7	89183.9	114712	70093.1	88852.1	89390.6	90239.8	97668.4	90495.4	141509	74704.2	94183.8	82122	79655.8	81403.8	70138.9	70138.8	134387	79263.3	85780.1	87651.3	68461	91054	72073.5	56665.5	72294.8	104003	73444.2	67777.6	92909.3	80239.4	61626.3	56149.9	87547	82189.6	60897.9	102818	78942.9	75806.4	128875	62360.8	106349	70909	77340.4	84568.5	66520.3	81910.5
Ahnak2	137131	752219	22960.9	133364	84189.3	26924	353727	351702	6.18577e+06	2.64571e+06	59742.5	58522.2	1.351e+06	86195.2	88422.8	362032	158960	102940	104868	205012	133819	125880	42881.7	346627	56404.2	61372.9	172397	97020.2	124625	46858.4	80198.5	307818	95949.1	91565.8	327775	274076	151985	630567	56767.8	161724	32912.1	142960	58251.2	45446.8	53144	219770	67165.6	149373
Thbs1	117993	669944	310191	329829	413961	1.16719e+06	279361	70080.4	669921	259494	709640	281858	357955	232671	210389	372037	359102	186814	701828	158149	779848	78367.3	141841	312170	195112	268109	176101	167689	200342	282410	240109	209062	247785	284495	211240	192622	218171	352905	122122	184135	146265	188647	248843	352679	212307	265874	479171	225346
Aldoa	45865.4	70202.4	89797	25244.1	34331.9	53525.6	52226	41385.1	40712.7	147291	60878.8	51740.6	43082.6	58082.5	100101	159236	71875.1	34344.9	64413.5	29469.3	69360.6	58550.7	33217.8	72115	28733.9	76570	20557	48762.5	24003.6	22146.5	47596.7	119728	113274	149582	26585.2	20356.3	54197.7	32211.3	22320.2	60753.8	46383.5	35225.6	119231	34624.8	92365.8	51053.3	33430	39076.5
Pgam2	85120.7	131512	175476	96508.1	131844	74290.6	165784	100708	78810.3	168960	64542.1	86240.2	72759.7	88610.9	93077.6	227577	185182	99291.8	106200	120528	229891	100235	70673.2	188369	103732	106811	163876	161162	93247	93044.9	130769	329649	127569	116072	128312	160527	206046	77810.8	75681.5	160009	139240	118164	153804	109643	103631	415824	90733.6	94873.5
Ptpa	8276.38	9897.16	9039.76	9882.85	12122.9	8600.74	8855.08	10357.1	8801.98	10821.2	8804.11	9120.12	9297.53	11337.8	9836.5	8233.77	8641.78	7011.85	10159.6	8846.33	10371.9	9637.55	6984.36	8926.46	8508.32	15253.8	8874.43	6904.96	9776.22	5471.55	8112.21	8876.91	8555.55	10689.9	8459.97	9030.55	8296.58	8267.1	9375.98	8358.01	6420.49	7359.64	10165.7	8760.68	9347.67	8140.29	8110.02	10366.3
Emilin1	103949	86687.4	176058	210860	201245	80197.9	118266	81897.3	497210	51124.6	146263	108517	75205.4	128088	121402	63254.1	146821	206117	114372	59888.7	606887	147796	115059	169923	240004	69048.7	125159	469086	91080.3	239061	167773	152291	106731	120541	270155	81098.7	176217	218054	126419	119722	270435	150498	118849	130785	165211	153024	155741	137952
Phpt1	3894.18	4107.08	4253.88	4006.63	4381.84	4602.62	4075.04	3952.62	3948.91	4444.38	3586.79	5045.28	3726.36	3920.18	4171.49	3763.6	3845.1	3690.62	4012.51	4625.3	4023.83	3510.93	3618.78	4172.42	3826.08	4466.32	4238.37	3375.94	3855.5	3443.45	4001.09	4238.49	3948.48	4012.04	3784.9	4300.42	4187.7	3836.61	4109.37	3717.02	3771.53	3751.62	3449.18	3896.3	4720.93	4653.15	3814.25	3832.22
Clic5	19834.7	41358.6	36340.5	17463.4	20470.9	22325.3	19942.9	30436.4	19596.2	24680.7	21099.9	30398.2	23404.6	24662.4	29709.2	26349.6	21245.1	24748.7	21940	21399.4	18470.6	27460.3	25520.4	20162.6	19413.2	29241.8	19239	25651.1	22815.6	19218.3	23674.3	21151.1	23572	23686.2	19019.3	22510.8	24797.3	27743.8	21060.6	18525.5	17002.1	23025.2	29195.9	24529.6	25129.2	25469	20930.8	24070.8
Rab5b	20040.1	18791.5	19403.9	16620	20490.3	26080.7	14665.6	21752.3	20106.4	18255.6	15508.3	16652.6	21457.9	19380.5	16416.5	20421.3	23586	17990.8	21592.9	18705.7	23240.9	21219.2	15380.3	18954.8	17829.6	35636.4	21657.8	18666.9	22681.1	16466.7	19286.3	25354.4	23536.7	19656.2	21681.4	27013.1	16203.7	19011.5	24587.3	18152	15697.1	19531.6	26294	19383	19708.6	30373.3	20801.2	20450
Mapre2	129325	69529.1	75325.7	145474	96746.8	54269.8	96001	159397	137956	38915.6	66975	100948	148269	115255	94966.7	114636	98449.9	78424.8	195660	106761	78935.4	115821	158927	111202	154775	85142.9	115502	142656	125244	136746	114649	78789.3	109941	75848.2	243772	126094	70297.1	135996	180949	76824.3	169836	117345	96412.8	121384	102419	92120.2	126852	113200
Ddb1	33665.6	29868.4	36350.6	30743.9	33406.1	36828.5	30260.1	33972.6	34277.7	34096.5	35319.7	34151.4	40224.1	26241.1	50986.7	33471.5	33941.6	39770.3	44357.7	34798.7	33623.8	44872.1	33586.1	49503.9	29319	37420.3	32466.8	33807.4	29144.5	38691.7	38180	46731.3	40627.1	35635.9	37169.2	31966.7	31454.7	35954.4	35514.1	38203.4	37265.4	63089.8	38792	41454.6	33124.9	55200	29157.4	37806
Itgb3	105233	181819	152232	151582	344353	1.42136e+06	183946	45937.2	380076	839793	2.12253e+06	194381	466922	349384	115140	348179	158844	310692	1.03583e+06	173018	540154	47979.8	126541	350312	125405	219002	115391	50391.1	149840	80765.2	337345	134642	250220	128082	223258	243765	111002	177897	99735.6	164575	84013.3	60822.7	141120	232006	63996	186160	315010	288985
Eprs	381648	391710	250008	81147.4	201652	141709	190526	226251	137748	177238	155024	183160	225297	104254	139412	168055	398481	117128	282223	351219	94289.6	220638	306621	184097	160612	208491	231500	293671	278302	321944	129486	304422	202914	120681	170826	127196	112706	131494	217368	517414	190775	314447	221142	350094	547915	1.32133e+06	116579	159197
Gapdh	173649	123065	219700	72762.9	74702.6	108679	196873	130368	236982	109647	127498	83574.9	106606	115416	118675	190363	167630	76163.1	103883	97952.1	196662	184670	73902	66611.7	84368.8	168282	71395.4	104188	69863.7	76175	135681	142681	147863	105935	70284.7	82696.5	140029	90126.1	72410.5	115863	228939	91271	162771	90708.4	274166	108283	85415.4	119326
Col1a1	33569.7	13147.1	129246	37977.7	18856.1	10471.5	87436.1	17665.9	29068.1	4471.86	36965.9	31375.5	17609	36472.9	123970	20954.8	53373.8	58705.4	28854.9	8894.8	109846	73612.3	219243	33112.2	192859	14503	50716.2	246436	9184.98	26780.1	10724.7	157147	44659.4	45684.7	37661.2	30089.1	23253.1	40256.8	128330	24822.4	104725	111908	24507	55902.4	60745.2	81037.8	262131	28201.7
Akr1b10	13650.4	21546.1	72775.6	14463.5	23255.3	16701.1	26421.7	17709.4	15202.3	15169.9	21243.9	18288.6	15912.9	18870	21250.1	15780.9	16218.4	15738.8	16641.2	14875.7	19220.5	17509.9	14539.9	17035.5	18713	24382.1	17651	11879.8	16900.8	15048.4	20518.2	16333.1	14722.3	19688.5	14211.2	17190.1	16462.9	14439.1	16427.1	14481.5	16338.1	22796.3	15422.4	15441.1	16554.5	19917.3	17374.8	15839.8
Hibadh	19034.9	17294.3	18182.3	18236.9	20834.1	24103.3	18264.8	18278.2	16417.3	18229.8	22478.9	18935.4	17523.7	18793	15311	14302	14891	14803.1	15075.2	19755.1	16190.3	19030.1	14102.5	17601.1	14862.9	16914.3	19019.5	20438	16854.3	16727.1	19900.9	21117.8	17100.6	19685.5	15032.7	18941.6	17230	19268.3	19776.6	19284.1	18801.2	20138.9	18891.8	17775.8	16437.4	16792.6	16005.2	17277.7
Serpinh1	922368	427738	268053	170353	512680	234067	390772	254184	243355	168897	350537	141273	751109	157774	396590	327818	188296	257263	369729	336131	150400	163449	295693	125503	216190	258488	225339	327583	315309	579953	194221	173060	255616	157711	165703	148889	149576	321617	130688	472449	208138	576395	146886	554813	217219	383863	190233	188386
ND5	30978.3	22965.8	14387.8	23571.7	19425.7	14231	18002.5	17366.6	14093.9	33100.2	20327.9	27053.7	14921.1	14485.7	18548.7	19667.6	14813.5	14381.8	17520.4	13536.3	15119.4	19199.2	18267.3	15753.4	13024.3	31278.9	14132.1	11990	28265.8	13617.2	26206.8	14210.1	19134.9	17405.3	12474.6	16848.3	15361.9	19403	13086.6	30310.9	13981.8	19166.3	11809.3	15758.6	15582.4	14696.2	17163.1	14545.8
Acads	25570.6	36192.5	25139.5	17490.4	30323.7	23548.6	72913.1	50499.2	22840.3	63381	24435.8	30189.9	35583.1	31745.5	20760	67871.4	52613	79883	36077.8	35536.9	23323.8	43097	25770	31883.3	27626.8	40382	67327.3	156708	46875.1	16338.2	122168	27778.5	14198.6	193831	35505.8	54173.7	32917.5	57978.9	44803.1	60960.4	64495.2	51980	34446.3	23593.4	32030.8	40827	51179.8	83408.8
Anxa1	66058.8	80345.3	64195.1	70051.3	71269.2	66928.6	71273.8	76086.9	71166.5	96284	89298.4	67211.1	85158.2	52084.5	67075.1	75811.9	97941.6	98295.7	109010	81541	71611.5	78616.7	90944	57864.5	48427.6	78020.5	79940.3	63505.4	85775.9	102117	73202.1	81971.9	65742	71349.9	78570.3	53825.2	83027.9	84333.7	55812.8	83788.1	95024.7	87159.9	86965.1	74629.9	87758.4	101202	61324.9	91260.5
Tomm70a	27544.3	43695.6	25877.3	30815.9	36172	35028.7	36025.9	35942.2	34293.1	110866	25131.1	47165.5	32957.1	27234.1	39599.7	27718.2	31553.4	30472.2	26790.4	40480.9	29229.5	31535.6	41041.9	27619.4	26261.2	30623.4	25063	24380.2	29840.1	32165.1	32039.9	43993.3	50082.2	44172.1	26500.1	29518.5	31898.1	29988	26114.5	34357.2	22842.4	27397.7	29474.2	26439.2	27001.8	30908.8	31885	27233.3
Glud1	39737.4	25592.5	29970.8	39269.1	36587.8	45018.5	30961.9	32432.2	28151.7	35710.9	43499.5	30343.8	27319.4	28066.6	31328.4	26656.4	25252.8	61574.7	29183.9	30544.1	32076.3	44210.1	28226.1	33222.3	31343.6	35092.3	46234.9	34683.6	38334.2	45356.2	34966.4	45696.2	39025.6	36616.3	33213.3	36234.7	31097.4	42841	43089.6	39374.2	30810.6	48596.1	30362.1	42643.5	25704.7	47083.4	33205.8	31757.5
Hnrnpa2b1	232556	169563	222194	261720	178195	264512	220242	210023	347013	158672	318893	161563	189770	161747	271218	163046	236084	191927	151252	340470	161763	272968	386002	290262	657198	164287	326780	429173	191906	299576	158991	202651	216356	189287	233165	255024	226068	415314	300706	274603	163945	416852	177623	201105	409474	330772	197072	343431
Dcn	30270.1	33391	63996.2	36679	37889.4	32053.1	31602.8	35707.5	27331.1	23741.2	49640.9	29496	35958.5	23873.7	46744.7	40774	54816.8	41274.5	46325.1	40019.6	41260.8	33248.3	44364.9	28172.7	27864	33352.3	37280.9	51273.8	31464.3	71853.1	49959.3	29801.2	39960.9	25197.2	38685	22356.2	48607.7	39103.1	34038.5	37464	47340.8	69545	60148.4	32959.1	36162.5	32163.3	51475.3	49445.8
C3	736146	501318	1.19055e+06	778016	761301	507343	564737	544572	348484	435677	377515	389019	352700	522989	665191	367776	344742	313866	541656	574198	482251	569851	308851	245403	325102	764041	794787	332126	591125	588641	520196	259389	276931	382354	337094	331844	460336	258893	1.50116e+06	382856	412437	475329	1.13087e+06	444431	453157	449432	495804	490743
Rps9	30811.5	52234.3	25417.5	34838.4	73579.7	51552.1	576215	33539	47569.8	51664.9	46911.1	43092.3	53561.3	42600.2	26320.5	32849.5	44130.3	34667.7	31834.7	36720.7	32889.5	30761.8	29183.9	39107.7	41434.2	23278.3	50590.8	29658.6	28731.2	52845.6	30943.8	83452.5	42694.7	38873.7	46193.5	43777.3	32495.1	37434.4	28945.4	25775.5	49540.3	52537.6	52895.5	52719.5	26439.4	47627.4	32072.6	37594.6
Mcts1	13085.9	15166.8	13942	17368.3	14521.8	15319.3	15748.5	18477.3	17327.4	16099.3	15729.2	19121.8	14524.4	16317.4	14258.8	14325.7	14884.1	14848	16264	14299.2	15011.4	16050.2	13480.9	16939.3	13369.4	13597.6	15203	16976.1	15718.8	13591.7	12761.8	15950.1	13377.1	16204.3	14175	15176.9	15093.5	15110.4	15693.9	15302.6	13600.5	15453.9	14792.3	15956.5	15251.9	15217.8	14983.3	15716.2
Vim	69187.1	61918.5	114869	79205.5	81670.3	81762.9	71919.6	64255.1	72826.8	110605	173666	61403.5	131937	50744	71456.1	93483.8	148063	135403	97137.6	79934.6	100390	68781.8	114038	59453.6	172153	104761	89427	74271.9	74408.5	128951	108397	64421.8	209932	62485.3	99913.2	58242.2	73072.7	102691	69247.7	98149.8	118238	154114	100719	59949.5	63284.7	103799	75851.9	103851
Tnpo1	18829.9	18874.7	16058.7	14462.6	20594.5	23857.9	20343.7	21360.6	1.02777e+06	20678.4	18156.6	15435.2	21609.2	18111.4	18876.4	15604.5	16311.2	19275.2	18361	16415	16653.7	18981.4	19587.1	15152.2	16822.7	13883.3	14490.8	13252.3	15942	18108.3	18759.4	17726.9	18319.7	20105.2	15067.7	16188.7	20295.5	17656.4	18296.9	19169.1	15499.1	17260.6	11982	14424.4	20110.2	15047.8	15764.6	19073.3
Hadhb	62388.1	37341	60588.7	76668.4	52266.3	64796.8	58440.6	45210.4	53459.2	47291.2	45137.4	80677.9	54223.9	46780.5	61765.8	47129.3	78671.7	40838.3	119295	59951.5	76713	60499.2	45290.9	61357	80381.8	42948.4	55656.9	57229.1	58328.6	82283.9	59687.2	49665.2	61452.4	53172.7	66722.7	37183.3	52500.2	56271.1	68803	57378.9	115252	66447.7	50975.9	65573.1	43576.7	92062.9	46832.6	65127.3
Vapb	90768.8	66918.5	78220.7	84669.9	41882.9	97456.6	106935	112596	64702.4	63447.9	89028.7	51483.9	169190	106698	77737.9	191330	67752.9	62992.7	87984.4	55059	66413.4	285185	34738.5	51674.3	82139.6	64534.9	70700.8	52896.3	121051	95524.5	34818.3	48218.5	73971.8	70159.9	74954.6	69837	37995.5	35258.7	62780.1	73909.2	88083.3	65215.6	66076.1	84623.5	38495.6	92231.1	80700.5	65256.2
Purb	16029.5	16574.6	16664.3	18626.7	16342	16029.6	18677.7	17289.5	17228.4	19232.2	15754.6	14368.4	20685.5	16507.4	16201.9	16330	18654.7	15575.3	19288.3	18580.7	16604.6	17880.9	18416.4	18364.4	17772.1	18876.7	15406.1	16439.8	19946.6	16855.3	18116.3	16858.3	14968.9	18091.5	16193.5	24553.5	15596.4	16344	14807.3	17441.9	15087.9	17729.1	17594.8	16959.5	16022.6	17517.4	16737	17482.1
Timm50	13481.3	10146.8	14105.1	10603.1	17075.7	12170.7	12801.2	12461.2	16077.2	12271.1	9450.1	8305.35	10493.9	11003.6	13500.9	10249.4	14140.9	17430	11024.1	11095.5	9926.35	12871.4	11340.5	9474.33	12290.1	11748.1	9291.18	18869	27243.8	19551.5	20625.6	11661	18859.1	13647.5	15010.1	12154.4	14054.2	13170.8	9873.65	12579.8	13505.9	13082.9	11410.5	12651.4	13711.7	8979.58	11808.8	11155.5
Ckmt2	38099.7	20630.1	39653.3	23630.7	19089	38862.9	53502.8	24457.2	39082.1	39981.2	21447.6	21656.4	27666.7	25841.1	37781.5	126235	173835	26269.4	44157.9	33507.6	42393.1	50959.5	24580.3	38243.7	29404.5	43602.4	23548.3	113260	26320.9	24991.6	40307.3	99183.6	122201	70343.5	23987.4	23280.7	50670.8	35157.9	23489.5	48704.1	77943.3	34759.5	88941.1	31037.9	158135	48387.8	40589.4	37869.8
Slc25a4	75555.6	101302	23694.2	55696.8	129361	21033.4	151699	37764	64860.9	175059	96576.3	52962.6	34442.3	32148.3	37032.3	637131	23270.7	28572.9	63780	61042.8	20422.7	38219.5	142701	49877.5	33490.3	41376.4	80072.7	88264	94831.7	30529.2	57005	32382.6	47851.8	89528.9	19510.3	40624.8	35154.1	113871	36937.1	495465	30223.1	98261.4	73182.1	53779.4	86769.4	30066.6	18690.8	28880.5
Prkag1	49962.4	58518.7	37467.9	41895.5	43306.4	33576.6	34899.5	32616.2	45265.7	91545.8	49331.2	31293.2	39594.6	37143.8	47954.8	39252.8	42283.7	35975.9	42613.7	43513.3	43462.2	48546.1	78418.2	55880.3	37151.9	26925.4	44544.7	322200	63547.6	68689.2	50449	46726.6	34475	60357.5	76882.3	45369.6	72988.3	49643.3	41063.4	117231	23550	41592.6	80785.3	46750.2	60387	41090.4	31767.4	43226
Gja1	26993.9	21459.1	36138.1	35329.6	28591.4	27337.8	23757.5	37972.5	29374.8	36338.7	29710.1	45867.1	37244	20723.1	30827.3	31135.7	32533.8	22332.5	35698	36298.7	24043.3	20668.9	39756.4	22530	26086.1	20335.8	32339.5	33425.5	26398.9	29187	27084.8	20067.6	31957	17488.6	22501	23863.3	31772.4	39297.7	30322.6	31287.3	40403.3	26988.1	19694.4	24077.7	27377.3	29626.7	29897.5	23515.7
Pura	3516.33	3587.26	4432.97	3881.63	4029.41	3950.04	3498.14	3979.89	3992.76	3671.99	3332.9	3820.07	3810.86	3959.92	4130.2	4549.36	4399.99	3788.31	3940.05	3612.68	3679.26	3811.24	3494.06	3902.05	3316.05	4368.71	3415.81	3829.97	3378.18	3267.25	3775.81	3665.29	3765.44	3606.31	3466.77	3860.64	3666.44	3240.78	3497.23	3334.28	3401.09	3719.75	4176.95	3701.25	4029.51	3989.53	3802.88	4106.66
Ndufs1	33913.5	40989.6	52687.4	42092	38955.8	33077	36639.5	53023.7	27601.4	42725.5	60668.9	32178.8	42977.5	39886.1	47689	56913.8	51493.6	52823	31666.2	30129.7	43390.3	32144	63081.1	33455.7	29832.1	30982	39381.9	29184.1	27127.3	27049.4	38917.8	52380.8	49621.2	30895	41815.7	27707.2	104141	25995.5	27526	37920.7	50486	35617.1	29535.5	34811.7	27830	30074.5	33981	84757.4
Slc25a12	41071.3	42676.7	41464.2	43060.7	42688.8	37499.2	55371.7	40227.6	43764.1	49092.3	49125.5	39681.6	39592.2	39815.4	42864.6	38689.6	40523.9	42622.7	44409.6	42280.2	40496.6	50347.8	47756.4	47162.6	41626.1	38308.4	48330.5	49864.5	41837.2	46588	43991.1	52881.7	48837.1	50663	46387.1	45541.6	43366.9	44264.2	43078.3	50941.4	40313.8	46337.7	41052.9	48224	41355	45750.6	56754.2	44128.2
Ddx39b	28761.3	22345.7	17205.9	19443.8	22855.2	23782.1	24695.8	22224.5	22560.6	25373.5	20412.5	22149.9	26250.3	19979.9	24276.2	25581.6	26209.4	26875.1	23236.4	28251.8	23557	18752.4	25217.6	29541.3	19674.2	27738.5	24063.3	24222.7	24305.6	22069.1	21363.4	26156.4	25454.4	23225.6	21927.5	26911.8	20909.3	25382.9	21190.3	29764.1	22255.8	27291.1	20565.3	31889.6	32356	21109.5	22424.1	25108.1
Naxe	34527	25088	30983.6	28732.7	29353	25292.9	21991.7	27123.4	22412.6	20998.5	25948.8	27897.5	23049.9	28828.9	26546.5	29032.6	23490.4	23554.2	23131	28584	25802.5	33385.3	19356.5	26933.5	23416.1	22548.8	24716	29597.9	20667.9	26133.6	24152.5	25456.6	24692.4	19518.1	28103.5	23152	22066.7	21351	23321.3	25102.7	30026.5	25607.2	24783.3	25712.2	25314.7	34156.2	23805	27959.5
Hnrnpa3	286352	250509	341621	238077	685395	289150	358155	182896	491119	326507	301029	326753	242250	301158	287021	523972	236998	332663	250816	355270	507825	198962	299301	476269	191383	177942	318574	209196	202179	309842	297824	258972	186218	215626	318810	201341	188568	218063	428835	283521	421673	736039	326021	224683	167822	248267	288176	321942
Dnaja3	99050.9	232978	172107	88775.5	125162	100700	132850	122714	251265	176699	422879	93244.3	115097	111730	105093	146739	184128	70957.2	186552	99447.5	121602	116429	133176	162702	118123	79300.6	112945	80069.3	138018	95969	98038.1	176671	84808.1	83781.5	292691	94391	118383	156563	99313.5	119352	175552	117906	84335.5	87142.3	101102	127755	111995	115164
Hibch	38728	47899.4	48269.7	63367.8	49186	39640.5	88187.7	74580.4	47678.1	157593	56288.9	57967.2	53872.4	46959.6	50742	42918.7	41221.4	59833.2	54156.1	49141.4	50351.9	60759.1	45853.9	58145	41876.2	46017.7	50681.1	44302.9	51686.7	46248	44469.4	53069.5	41134.2	52474.6	48108.4	43438.2	42695.3	73274.8	58051.4	52703.6	41807.6	53759.7	47185.4	56250.6	39785.6	48260.4	35756.9	48488.7
Dhx9	8510.24	12452.5	7994.91	7855.35	8894.88	11250.7	10793.4	8485.23	8485.43	8509.46	14112.3	6959.39	9804.57	7332.94	11477.5	9989.89	10142.1	11597.9	11561.4	10593.2	7641.01	9793.96	11740.5	8692.88	12319.3	11669.6	7879.33	9316.49	9635.27	11189.4	9295.16	11930.5	9235.22	12129.9	9343.4	8870.22	10321.8	10017.1	8747.88	11718	9552.62	12136.7	10961.6	10388.6	10880.7	8516.74	11647.9	10637.9
Apoo	25548	32123.5	18237.8	20573.1	27134.4	18480	25160.1	17520.5	29534.5	35218.4	22639.5	21845.5	23117	21610.9	18242.4	19237.6	19181.2	22997.9	16931.1	17095	19591.9	18770.5	18420.3	41705.9	16914.8	18577.2	21228.8	18873.9	27131.7	19688.9	24554.3	18756.1	15147.7	22805.9	17247.8	19665.2	14336.5	22518.9	18793.6	34990.9	16101.9	26715.4	16483.9	24903.6	18114.1	22228.2	13380.3	19916.8
Ndufv1	24716.9	19690.1	25544.4	21907.9	21611.8	24740.3	26581.3	19560	21598.6	23095	26596.4	20601.9	23255.2	22667.7	24327.3	32340.1	24377.9	23869.8	22048.1	21911.7	21512.9	22694.9	21858.1	20990.2	23633.4	23086	22095.5	23505.9	20933.2	22468.8	21942.6	22232.5	23631.9	21663.5	23881.8	21856.4	27811.2	21508.5	21241.3	21865.7	21480.9	24221.3	22989.9	20668.5	26960.3	21965.9	20921.9	22388.6
Ndrg2	3852.31	3974.93	4401.86	4786.39	5537.3	4926.67	4674.53	3655.78	4654.82	4606.29	5134.04	4872.12	4093.03	4383.44	3981.75	3767.85	3352.26	4385.25	4548.19	3751.07	4674.42	4148	3772.04	4901.29	4062.93	4058.32	4269.73	3789.85	4660.63	4432.61	4431.11	4246.44	3613.12	4529.37	4494.79	4496.01	3502.31	4571.87	4495.67	4138.09	3951.1	4401.86	4261.48	4010.99	4013.74	4388.92	3830.37	3699.35
Crk	381389	312889	308591	257446	156670	287124	564128	305438	174861	121509	206747	146372	246177	251951	205408	347729	130099	288369	185713	159052	128456	150087	83813.7	398460	235123	425507	380868	150141	215743	149475	344559	162451	299522	165335	89354.7	135248	116458	103695	756106	353025	91607.3	407321	578890	444842	129049	272130	160019	279417
Glrx3	12234.6	12687.3	9448.54	13292.8	13941.5	54154.5	12244.4	15739.2	16650.6	17841.7	22379.8	13323.5	11355.6	12022.4	13741.4	9583.12	12357.7	12213.4	11958.7	13578.2	10492.9	10484.9	23846.8	10582.9	11894.1	11806.1	15262.6	11851.1	13272.4	10666.3	14705.6	10399.6	11253.6	12278	12297.6	12138.2	9101.34	49521.8	11434.9	9532.13	10359.6	13329.8	12266.9	10859.4	8344.92	12609.3	9581.3	40100.8
Ighg1	46525.6	11637.1	77637.5	47143.8	13455.8	29360.7	23493.4	78974.7	19185.9	46662.6	23598.5	23952.6	12949.2	86037.4	46608.6	16596.3	17749.7	18245.6	17270.3	51885.4	17702.3	38767.4	17468.8	17962.7	30534.1	23420.3	26766.2	12462.3	23616.7	13139.7	44454.3	41010.8	118031	41265.6	16298	10859.5	36135.9	15298.4	54497.9	11083.1	29155.7	13161.5	33147	20654.2	20494.5	7532.36	47980.4	42402.7
Xdh	34765.1	53896.6	87164	75868.8	50244.4	40748.9	34317.2	65885.1	40361.1	51853.5	54155.7	104427	43546.6	53650	40178.2	51328.1	64026.3	31748.3	40868.9	53303.4	47404.9	62843.8	26407	60543.9	29505	40804.5	48071.6	47841.1	27145.3	53955.1	94551	30072.7	41327.7	34259.3	40825.1	39004	101983	54518	40143.1	39853.5	46495.7	54280.4	58409.6	35389.6	36856.7	37046.9	63273.3	65368.4
Cdc37	506903	531535	541712	178994	521359	440722	586947	231390	209971	479279	342550	354456	317767	479304	284665	178986	208693	175527	433413	255503	157686	205160	631721	230258	246414	563752	261416	68882.3	307140	569531	934225	154488	380400	330827	504262	230563	198936	506028	238495	85985.7	153881	247584	474768	233413	209131	328871	216104	286359
Anxa5	101398	480682	72638.6	123575	72787.8	88523.2	157318	147033	416162	129728	84644.3	193872	98145.2	73561.6	79502.2	274431	123741	361953	73347.7	69902.2	148547	93385.9	80572.8	97618.6	55971.1	95402.6	67923	73263.3	171643	92250.9	126436	115991	56671.5	72216.4	67543.9	224814	100639	94723.4	59094.9	133644	139571	222407	61459.2	91061.8	70171.6	93407.9	350658	95454.5
Orm1	13279.9	52865.5	11112.6	11426.2	43376.9	18613.5	25439.1	30965.9	21313.8	18232.8	6084.65	48832.6	39914.7	25095.9	26560.3	16318.2	8677.17	16968.2	33058.9	105584	68223.1	30775.2	26408.9	25944	33385.2	67597	51303.3	14930.6	27185.2	24725.6	25207	14666.5	61794	50499.7	21401.4	68929	20358.7	19380.1	23007.9	36656.1	41451	15836.5	95304.1	60041.2	25349.5	18940.6	19010.5	36848.4
Osbp	58828.6	56760.3	164244	50520.8	67441.6	49708.5	71790	64287.7	48976.4	93402.9	55654.6	50747.8	54196.7	63280.5	69028.6	48070.9	57284	47732	60357.7	48289.5	62183.3	63325.9	62255.2	43534.7	44087	95323.7	53529.9	39896.3	61814.6	57371.3	63491.9	49329.6	52930.3	61484.6	49665.4	56979.1	49080.6	46040.3	51126.9	45994.5	45916.2	46942.5	49779.6	63067.5	56619	61257.5	52900.7	45828.5
Prdx1	37757.8	41111.3	33538.9	44108.5	36167	37047.3	36359.4	36459.5	45140.8	39020.6	31756.7	49726.8	44465.2	36574.2	33168.4	33713.9	34395.9	37081.2	40649.7	46427.7	37957.5	39182.6	43241.7	50604.9	45352.8	37021.2	54180.5	32273.9	37660.6	48157.6	40319	34765.6	32155.9	33341.5	52659.4	43259.9	41400.2	38746.3	71987.1	38906.8	32563.3	59239.4	43980.9	34325.5	33263.1	59038.4	32307.2	41120.7
Col6a3	194648	192851	269362	316345	740753	172990	259548	172015	301527	73521.1	282467	160077	186560	177238	260434	147930	374865	304648	189779	222768	205337	284691	209136	169976	759869	387445	143513	325679	199949	326124	285481	261981	227327	312512	233753	170261	305685	257501	186788	228432	281511	387157	194654	237925	1.78513e+06	192680	319596	322109
Flnc	363994	768759	579789	353234	359300	346605	418630	356008	322020	442555	482014	311611	301444	352259	712769	366106	420456	318959	334082	367061	363190	427750	346260	421622	373288	300505	331645	480046	401453	366117	298589	401013	524483	320080	452699	226055	306560	290421	304316	414853	412418	323865	325345	415164	350001	332962	442771	439425
Bckdhb	18163.4	15521	24447.4	26783.4	17171.6	17131.9	15275.3	24739.5	14540.5	20074.7	19245.3	21550.6	21089.4	17906.1	15198.8	19475.6	24341.9	24721.3	17773.6	16829.3	22327.1	20016.8	20624.4	16374.3	14500.6	21758.3	18269.8	23767.4	25440.7	19457	26057.1	22326.8	22113	16488.5	21879.1	18055.1	18399.3	16181.7	21843	21206.3	23506.5	16998.2	18875.4	17058.9	25682.8	24262.4	13003.9	20075.2
Atad3a	44279	40589	54869.6	41028.8	48712.2	57171	52727.1	25358.6	47293	59809	45183.5	64525	90166.1	53507.1	45437.9	85271.2	46787.3	66918.9	106013	37344.9	34245.1	35620.6	103711	131781	78507.8	36083.5	218604	54289.9	85939.5	55632.3	58478.4	33296.4	57249	41614.1	103768	111860	134026	44069.9	66076.5	79674.6	47156.1	38725.9	30807.8	136285	32565	146304	43559.5	39815.5
Aldh1b1	7710.34	6041.94	5922.61	5515.56	6415.88	8514.84	7496.41	6487.33	5875.6	13698.6	11372.5	5904.26	7483.1	6069.26	5833.18	5751.37	7958.48	8519.57	9809.66	11447	6496.69	5550.69	13210.4	6993.84	5935.29	7164.5	6768.71	5143.12	7561.06	11016.2	8612.87	8884.35	8194.55	7250.64	8998.76	6804.49	7161.59	8101.73	8563.71	7865.84	5917.63	9259.64	9431.45	6572.17	8022.19	6185.07	8669.58	7421.24
Mapre1	10249.4	9710.62	7517.03	8104.58	7520.34	9098.96	7070.44	9126.42	9352.9	9493.68	8391.99	9387.63	12543.6	7603.16	8804.56	9250.5	10471	9161.27	10651	10399.6	9516.82	9696.79	8828.71	8914.05	8915.04	9235.3	10914.1	9223.18	7405.52	9986.71	9273.59	8314.34	9704.96	6752.02	11164.7	11493.2	9989.7	13347.6	9017.64	8474.3	9810.01	7826.15	8570.34	8857.6	8148.85	11298.9	13989.3	9320.15
Acy3	6505.64	8497.74	9655.69	7995.5	6570.65	13809.8	9406.73	11345.6	7901.23	11584.8	9440.77	15421.7	9803.4	8213.8	11712	9315.61	6909.57	11588.8	10219.3	8007.16	8734.16	12280.3	7537.23	7451.04	6855.04	6467.7	6054.38	12620.7	9250.51	10317.9	7884.59	8285.35	8969.65	8837.53	8975.83	8595.34	7584.13	9001.49	7640.76	7161.76	8000.58	8810.36	9038.88	10236.9	7732.5	9337.62	6822.91	8517.53
Arl8b	6967.49	7918.62	6583.83	5905.47	6834.54	7439.93	7215.67	7461.83	7624.33	6774.75	6593.16	9132.69	7823.28	8048.31	6479.98	6611.02	6717.17	6630.33	7381.63	7068.23	6282.95	6805.73	6149.24	8942.05	6786.25	6372.85	6320.57	6066.36	6698.89	6887.68	6143.39	8501.23	8035.98	7421.01	6756.38	7291.32	7170.75	6415.76	6520.56	6677.54	6569.34	8030.62	6732.8	7093.31	6618.36	8030.46	7066.97	6228.76
ATP8	883.795	825.649	1091.33	1045.25	1019.47	1132.45	986.066	1070.66	909.939	824.565	796.9	1180.72	829.945	1166.31	1224.19	1015.99	840.251	1085.53	927.875	1073.52	967.828	1038.75	912.184	985.005	992.366	1103.41	857.029	716.427	743.711	914.844	917.118	921.03	874.034	968.139	945.231	1144.52	957.524	685.244	972.817	684.913	1037.87	831.47	920.913	1117.47	1001.26	849.686	1032.96	999.705
Igkv6-17	59088.2	30039.1	124791	381277	55320.3	50256.3	80822.1	350967	79078.2	15767.3	17217.6	77521.6	80931.6	92345.3	72564.7	43893	37027.5	46052.8	53958.2	3897.78	71327.4	1932	78578.5	101560	79378	51738.4	150612	19975.9	180907	56718.8	84026.9	22860.1	51977.1	109531	22230.8	41390.7	60910.5	17773.2	60395.2	40258.1	72280	27841.5	26917	52644.9	8123.81	25460.6	27225.9	15393.5
Adsl	24983.5	27463.8	26074.9	29500.8	25514.7	29111.5	30091.4	28544.3	27712.7	35637.5	31910.8	25037.6	26937.8	27542.4	28059.4	24910.9	23806.7	24782.3	28336.7	27682.8	26800.7	24745.3	24639.8	31344.9	25299	24986	31442	25345	29731.3	26295.4	28352.6	26161.4	25008.5	32568.7	30045.1	22946	27205.6	29598.9	30376.3	28005.6	22904.5	27617.4	28643.6	25372.5	23559.8	23737.1	24449.9	30373.6
Abcb7	6048.32	6095.27	5703.41	5946.1	7240.16	7155.37	6202.82	5546.46	6280.03	6622.9	6328.05	5670.45	7038.46	6528.77	5613.09	6341.67	6388.24	5504.64	5774.57	6724.38	6411.28	5804	6520.48	5376.77	6679.26	6864.4	6487.49	5378.15	5390.68	5242.24	6287.4	5461.93	5793.21	5917.14	5601.88	6835.16	5555.77	5458.57	6398.05	6206.25	5810.6	5469.99	6416.51	5521.82	5211.75	6138.53	6736.21	6842.26
Gmpr	10518.9	11906.1	15438.6	14557.3	13033.1	12973.5	13818.6	12970.1	10885.4	12802.1	8545.82	15275.6	11810.5	12359.5	14704.1	12862.6	11488.2	11979.6	10829.2	13827.1	11175.1	8901.92	15672.3	13830.1	10359.4	10847.3	13509.3	14212.4	10297	10561	11071.3	12098.9	12648.1	11535.2	10485.8	15263.5	10016.6	10054.2	10482.5	9639.58	11075.3	9407.61	13612.5	11528.9	16969.6	14675.5	11053.3	11987.6
Crip2	6983.9	7488.07	6139.22	6626.07	5691.12	6845.72	7172.71	6327.34	7081.29	7044.67	6733.01	6613.36	6831	5888.56	6792.08	6445.57	5900.63	6314.35	6768.82	6437.33	7733.55	5594.45	5801.13	6384.97	6661.34	6956.98	6391.1	5321.76	5734.75	5936.21	6449.52	8089.15	6984.83	5433.81	7566.42	6779.21	6892.29	5803.15	7870.73	6524.22	5966.16	5740.34	6695	5993.03	6141.33	6595.98	7840.31	5711.78
Fah	67126.7	167976	81510.3	251084	75630.2	40608.3	59767.6	105236	119348	73095.1	149912	81336.5	133665	107843	83026.3	101697	88460.9	150636	53270.5	85535.6	103495	112685	110307	401428	182567	74179.6	144722	132700	68683.9	152142	171386	115925	210640	123829	64928.1	51746.9	393343	113041	82187.3	315134	125739	81778.5	116808	242934	84175.6	60353.9	41009.4	136308
Psmb2	7399.81	8530.76	9345.26	8696.67	8180.96	8203.76	8405.59	8708.53	7467.97	8809.91	8450.23	8604.28	9651.49	7872.43	8261.51	8243.54	9021.09	7045.4	8821.71	8529.14	8143.4	7494.84	8077	8686.88	7482.8	8147.05	8835.4	7895.02	7549.48	8034.98	8217.41	8573.09	8584.03	8497.29	8157.32	7992.81	7677.28	8291.95	7958.77	7773.2	8430.23	7976.6	8940.73	6961.21	8696.15	9055.5	8650.87	8038.23
Lum	12402.1	14886.9	24698	14059.8	17122	14847.9	11800.5	18975	13429.6	9808.7	16738.7	13516.3	16324	13234	23447.4	21113	20891.7	17663.1	18520.7	19602.3	15587.7	13921.1	17105.3	13249.4	30308.7	18306.1	16261.4	24869	12502.9	17335.3	19016.2	11917	17722.2	17887	17379	10666.8	21138.5	13680.2	18975	18498.7	16593	20477.2	19964.5	12759.8	19254.5	15171.2	20050.3	23818.3
Asrgl1	13448.2	24309.6	14419.9	24352.2	16222.1	18212.2	15455.2	15347.1	14491.3	11126.2	14128	21059.6	11800.3	16278.6	14442.6	15034.6	14990.2	12883.6	11211.8	20449.5	12996.2	12107.6	12930.8	15712.9	20363.4	15840.3	16201.3	11728.4	11631.4	10783	13721.3	21027.4	11263.2	16184	11499.1	12146.6	16899.1	12637.6	21573.7	13235.2	17553.3	17843.1	12996.4	11326	16788.9	20057.9	14271.7	16761.1
Myl3	20094.1	15053.2	14576.8	17791	15590	14278.7	15095	18368.8	17159.9	17265.5	13944.6	21402.6	20378.2	15883.5	14931.2	22715.2	30015.4	14642.2	27414.5	17384	17731.2	16736.6	17679.1	19832.7	15964.1	19778.6	17556.4	18047.9	17646.6	13622.9	20699.2	16387.3	17927.1	17231.9	15333.3	17169.7	18831.4	21490.7	17524.9	22917.8	27696.5	16748.7	18210.8	18410.7	19082.3	19735.4	20071.6	20042.4
Sgcd	27410.3	25001.2	25481.6	27019.9	27895.3	28891.2	22934.3	25693.8	30564.1	28974	29352.2	26220.7	31689.2	27044.7	23312.1	31071.8	28387.8	24187	31853.4	26278.6	26133.4	24429.8	23193.1	30103.6	23370.2	28032.6	29247.7	21239.8	26650.1	27617	23233.6	24829.9	29982.1	22320.9	29514.2	26551.4	25373.5	24640.2	23300.4	27247.5	22548.5	21791.1	28433.4	24637	29804.8	32430.1	25544.9	25005.8
Dpp3	20890.9	21107.5	24574.3	18679.3	29475.4	23856	19536.2	25742.5	32541.9	40933.4	28238.5	22985.6	27177.2	23817.9	25737.9	20536.7	22061.7	30214.8	40428.4	23226.4	30608.1	45630.3	25173.1	21844.6	27358.5	24162.2	16467.8	24310.2	28264.9	58852.3	26349.4	26064	24076.3	28817.1	54475.1	22453.7	28956.4	25322.2	22558.9	23484.1	18548.9	24813.6	34020.8	24557.8	18578.2	32969.2	19505.6	21307.7
Mpst	30220.1	27418.8	28236.4	34004.9	31691.8	21677	34057.5	15507.5	31236.4	21890.9	18801.8	18962.3	29490.7	35784.2	27771.6	27137.5	16785.9	29828.6	20021.6	34683.3	18503.5	28056.9	26488.5	18033.1	18433.8	21013.6	39151.1	18684.7	29679	19935	17540.2	32029.4	32814.7	33190.2	15880.1	21732	23182.9	19056.4	31883.7	19719.5	30681.9	29411.8	19105.6	25021.3	24932.3	26638.5	29633.9	21833.4
Igkv4-57	11762.7	20087	25312.4	21050.6	12308.5	13152.9	16256.5	51442.4	10021.4	14217.1	14071.8	22166.9	12140.8	21843.8	23433.8	8916.77	17213.2	9006.14	13459.4	20982.4	8978.06	16082.7	7604.59	13424.6	29869.2	16485.9	2952.39	9508.71	9625.58	11445.4	19189.1	44269.5	14307.6	14869.9	7536.58	12365.7	48905.1	19877.3	19498	5945.12	17138.5	19320.1	9203.13	20346.1	8248.05	5922.23	12101.1	7258.21
Itga7	101846	116567	98054.4	100561	78770.5	81692.1	78039.9	109079	76045.6	88758.1	117848	65298.9	101359	80248.4	113745	91754.6	84277.8	90994.7	173642	64063.4	74232.6	105476	113508	101134	136091	162181	136755	74251.6	154176	84811.7	93816.6	82967.5	107954	78745.2	121812	124437	102719	175709	89824.8	92152.9	97287.2	75510.2	142504	103142	83155.2	145044	97197.1	92907.1
Nudt2	12933.3	15196.2	21612	20574.8	22706.1	14857.4	16461.5	15842.3	15602.2	16336.6	13217.3	16120.9	16203.2	16937.1	16703.4	14070.9	12392	15640.8	18714.7	28418.9	19835.7	18741.1	13397.9	18478.2	18123	18777.4	16816.2	16154.9	19242	16278.6	23539.2	15536.4	13155.4	16911.4	14631.6	19007.9	16521.5	15518.2	23123.2	16539.9	18705.8	16571	21173.6	17483.6	16427.2	17975.4	11718.3	15930.1
Tpm2	215503	159842	205902	212752	313779	86936.1	77163	318756	353125	214945	189392	79640.5	535923	173806	216952	365782	423933	233635	435991	531075	307576	95298.7	1.4154e+06	192356	231294	191737	431767	148441	134872	284638	229032	156127	157316	132160	168124	82516.1	302150	234586	498602	381734	463973	462674	341159	350585	86614.2	231101	108209	451871
H2-Q10	186762	56706.8	145263	128007	119488	64002.2	88131	66992.2	60489.5	101162	91465.9	57458.6	64001.5	134598	55267.8	39090.8	53313.2	26001.9	65516.8	97870.2	93493.7	117125	75326.5	49622.7	82378.9	85556.5	59369.4	43227	104224	96240.8	84132.6	44241.8	47115.4	58289.6	51271.6	114865	50442.4	50855.3	63118	73193.6	59639.6	54554.8	54366.3	78273.4	59190	68848.7	69655.2	44506.9
Cav1	18220.5	25268.9	21240.3	16643	18147.4	15878.2	15258.6	18783.4	18119	22547.6	17986.7	20902.3	20203.4	21510.1	16249.9	14409.4	18374.1	17103.9	15878.8	15384.3	18160.4	15795.7	18647.1	24108.1	14815.7	18969.6	18733.4	15024	23153.2	14001.5	18232.4	14663.9	13912.2	18968.6	14981.5	17138.5	17641	15692.5	14846.1	21095.3	14894	16955.2	14410	17373.2	17270.5	20737.4	12761.8	19230.1
Fgb	311957	271955	128446	95572.6	407262	237922	313603	896825	252929	308206	229398	1.201e+06	872643	132325	240754	109558	120668	249492	301647	110763	213984	137175	200077	145898	252334	1.26746e+06	128790	113158	164637	109363	641797	231399	334942	537257	118984	532660	340187	194072	195852	1.4692e+06	148284	235538	121593	150279	117752	155755	319121	147817
Pgm2	53826.8	65704.2	104814	77823.5	65696.4	87327	64599.9	83951.2	52668.5	89209.4	58918.6	100687	77914.7	87244.2	73584.2	69629.4	51675.3	71804.2	79726.2	140739	912230	68004.4	67248.9	95878.5	81582.3	75491.9	99820.3	102632	64648.2	86869.7	76079.1	65768.3	71815	89527.3	70634.1	135139	72722.5	70788.4	105207	78291.9	65111.3	70583	114135	84679.8	70753.9	87509.8	84079.5	68159.2
Fkbp3	32619.6	31780.2	26505.3	36081.4	20539.6	13399.8	11742	30754.8	22485.5	16753	23361.1	23333.4	58864.4	27530.2	20850.2	50856.5	31190.6	18727.3	45751	63031.8	70022.5	19189.4	77659.4	13611.5	30004.8	38055.1	50605.6	53759.1	17644.9	26842.2	15993.1	23420.1	30786.1	19350	26999.5	35310.5	31629.4	63429	72021.3	31321.7	25745.1	27267.1	28633.3	24582.6	34251.9	26830.1	161980	23391.4
Hars	6075.76	6262.44	6111.98	5909.2	5486.14	4646.19	5967.73	5050.49	5701.96	5528.78	5268.66	6375.14	9172.26	6227.49	5496.37	6373.73	6995.98	8189.98	6919.99	6860.37	5089.24	5678.17	8833.5	6090.12	4983.54	6066.11	5480.82	6226.09	5468.48	7022.03	8973.07	5110.22	6668.95	6679.77	6829.84	7223.98	5484.21	5112.49	5840.06	5934.47	6660.91	5920.77	5755.45	4948.92	7772.71	5128.43	11612.3	6527.18
Ranbp1	60855.2	33041.6	38233.9	90487.5	89746.4	44629.8	44936.4	229311	107989	46138.4	56269.2	75517	40399	60437	39363.5	40146.9	54290.7	70339.8	54981.5	40079.2	64874.6	40916	27864.1	57401	75063.3	75381.6	48276.1	40536.1	51945.9	39089.1	35869.2	41391.8	42304.2	18571.5	43725.3	29054.6	24117	71029.4	198547	56738.8	40806.2	29326.4	89164.9	100999	68993.3	44862.3	23580.7	50037.3
Fbln5	24081	13654.3	89458.1	34449	24021	16441.8	20901.2	29698.1	29835.9	47591.6	62403.1	16907.8	21481.2	43701.2	26591.2	13379.8	29562	60613.3	34200.7	29934.6	57488	42613.9	57373.4	34050.1	26965.4	14432.9	20712.6	39522	17482.7	44183.7	61715.4	32546.1	29265.7	36384.9	55986.4	11685	23082.4	21059.5	22743.6	22246.1	36268.3	28090.2	20231.5	29032.5	18803.8	62054.1	15283.3	56730.7
Ndufs4	12395.3	17487.3	12326.1	11468	13513.1	16215.6	16847.9	13495.2	16125.7	16475.6	12472	17486.6	9465.58	17598.9	12476.2	11838.6	10634	18082.2	10714	10735.7	10883.9	15242.1	12483.8	18764.8	12264.4	11846.7	10486.4	9473.41	13824	13288.5	12700.7	17637.9	14551.9	19135.4	11270.8	13960.3	12174.6	10135.8	10384.6	11740.2	11098.2	14032.5	13141.9	13428.1	12006.1	14517.4	12407.7	11844.1
2020-09-07	23125.5	25177	31525.5	27076.2	32538.1	34735	27801.6	27222.4	27733.8	26960.6	28144	31971.9	27350	23590	30091.8	26864.1	26862	31840.6	25938.3	27945.7	28543.7	22464.8	24684.8	24695.3	23455	31204.4	25952.7	23444.9	29707.8	28087.1	29361.5	25753.2	29787.7	28602.6	24957	27417.8	24201.6	26498	22294.9	25075.2	29384.4	26842.6	25326.5	24560.9	35663.4	25435.6	24394.6	27341.7
Krt42	13358.4	6543.34	7787.53	11426.3	9652.14	2055.97	6432.61	7745.97	4685.5	16431.8	3382.78	12357.5	8927.93	7143.67	7324.23	4482.24	5110.29	5931.11	2844.86	4336.78	7251.83	6796.71	8250.74	11441.8	4649.65	7852.13	11456.8	2912.59	4694.39	5137.35	6338.63	5236.96	4591.72	3526.22	5596.06	13780.2	7912.04	4870.64	6966.68	8464.57	4918.07	5093.67	4703.59	5934.59	4842.79	7511.89	4351.32	3289.99
Rala	43932.3	33685.5	45010.6	31192.1	45721.5	51793.5	32273.9	34503.7	33977.1	95406	25648.4	39857.6	42415.1	32428.4	46487	43788.4	45555.2	36892.1	31574.2	44422.1	40474.4	35206.6	29965.9	30899.4	29075.9	71746	35658.1	25074.6	32326.3	36296.4	38664.2	26488.8	34134.2	40305.3	32322.4	45907.6	31464.8	34360.5	36645.4	34478.7	20598.9	28527.6	31656.8	35443.5	43679	41352.3	40893.9	31273.7
Hnrnpf	14547.2	23642.7	15062	12612.4	18025	17754.4	17164.8	15511.7	16388	16491.9	17117.3	19538.3	17199.4	13190.2	13455.2	15736	16393.1	16969.7	14289.6	14452.2	14519.3	15526.6	14687.2	12980	12625.4	20378	15869.5	14621.9	14886.7	13782.9	19871.8	14139.7	13228.5	14996.5	13524.6	14538.5	16491.6	14826.4	13784.9	18202.6	12399.9	20958.6	14780.4	14646.8	13753.3	20588.5	11934.6	20884.2
Uqcrc2	24713.9	32628.5	18864.7	19324.2	61237.3	34662.4	37751.8	18308	38769.8	50264	31459.4	19014.2	19490.9	28271.4	16716.5	44423.9	29011	21718.8	19637	32114.1	18970.2	20802.3	24312	25899.4	13666.5	21254.1	48263.7	24485.2	20885.9	20023.2	36499.3	30356.5	25545.6	34799.6	35402.3	19519.4	23246	26183.8	23102.5	26048.3	21446	35409.3	34904.6	18224.8	19456.6	30090	17722.6	49533.2
Dhrs1	12988.6	12084.5	11120	13995.6	14102.2	10755.6	11347.2	12925	15310	14069.4	13471.9	10891.7	13646.4	11753.3	10730.9	12350.3	14131.5	12620.2	15608.8	13229.3	12971	15068.7	13137	11528.2	14012.5	14638.3	12705.5	9946.07	12593.5	11629	16019.8	12814.6	12497.2	11517.1	12019.6	10968	11984.3	12436.9	14547.9	15766.1	15196.7	11176.6	13830.2	12546.2	10467.4	15850.1	11045.9	14398
Hist1h4a	6359.42	6482.07	6205.39	7273.29	8198.16	7996.55	5841.72	6426.43	6736.74	7525.59	6685.95	7368.89	9636.78	6592.04	6209.27	8188.64	9586.74	9013.07	7745.53	8714.52	7167.37	6714.82	7620.34	5919.42	6218.93	8690.57	7145.31	8292.9	6501.07	8199.41	8427.35	5765.67	6152.46	6775.72	8446.32	8575.11	7572.68	9594.15	7665.51	6054.91	6992.98	7310.96	7661.51	6349.9	8346.08	6861.77	8638.31	8568.45
Tpi1	6293.08	8704.32	7487.97	8989.95	7850.22	7968.07	7800.51	8119.36	9058.3	8483.16	8190.02	10647.6	8137.93	8235.84	7375.7	47935.9	7775.79	8005.92	8101.19	8802.06	8334.92	9439.96	7325.8	8623.98	7741.49	8021.84	7819.56	7044.81	6964.53	7198.99	8552.46	6778.72	6300.88	7149.06	7765.27	7966.26	7429.97	8311.77	11416.3	7545.81	8218.36	8033.98	8727.97	7990.3	7757.9	7021.2	7444.63	8884.06
Dguok	6718.86	5943.25	7224.64	9859.96	7308.82	7376.91	7255.03	8036.25	6102.41	5637.29	6719.49	8247.84	7595.24	7727.96	5760.94	8450.99	8015.49	7263.55	6915.05	8778.16	7377.34	7766.4	6839.15	7897.85	7512.79	8437.26	10400.7	7372.57	7027.13	8452.08	6815.37	6122.73	7091.31	7210.79	7486.6	8704.91	6917.51	6986.13	8028.05	6807.44	7268.42	8293.1	9891.8	5901.35	9974.77	9299.43	7319.51	8921.27
Cox5b	9648.19	8913.23	13111.9	11851.1	8720.76	12816.6	15640.1	13642.5	9685.27	12146.4	8926.17	14688.5	10906.8	11019.2	16200.6	8929.87	8962.71	9662.8	10885.4	10405.1	9679.66	9681.33	12266	14623.7	12060.3	8459.74	11834.4	9834.48	9455.07	12246.9	9393.05	11053.3	9009.32	12907.9	12612	12717.4	11050.1	9001.81	10873.2	7654.88	10547.5	11187.4	9395.36	11885.8	10186.2	11270.1	8987.65	9714.66
Sod1	28539	34479.7	40198.5	30310.8	33354.5	33752.6	26845.2	41876.6	31513.1	35373.7	28550.4	39391.8	35255.6	29329.2	37415.9	31802.3	38842.4	26756.9	34325.2	43265.4	36701.9	34905.6	29880.6	41760	33514.4	34168.5	41775	41579.1	28243.9	34810.6	41364.9	31651.3	34512.8	34326.3	43778	33276.4	35555.5	37442.9	40031.6	34286.4	39751.5	31216.7	35522.4	32138.5	38640	38056.5	32605.7	39709.5
Hist1h2bb	3736.77	4861.05	6123.78	3402.04	5184	4855.26	5255.64	3313.54	4499.6	6793.51	5292.6	4937.71	4205.04	4299.32	3767.28	6887.26	8023.51	4097.63	4572.5	3939.38	4089.99	3438.89	4525.12	4027.06	3541.33	5271.31	3790.47	4564.13	3387.98	3298.74	4881.9	4890.84	4354.34	4009.84	3297	4498.74	5787.6	5178.5	4637.46	4222.86	3552.29	4407.12	6406	3276.79	6092.04	4038.35	6833.18	3608.06
Grn	26222.7	27053.9	17531.1	24385	31589.6	24045.1	47822.2	26961.2	32285.2	14165.4	31460.6	29628.7	20933.4	20893.6	22103.7	21649.3	29769.3	18274	32806.5	26012	21584.5	42477.1	21778.1	19459.6	32551.5	26558.3	45385.6	50095	21152.5	30811.6	25143.5	36008.5	29157.8	33707.5	26148.9	26891.2	50433.4	39440.1	33362.5	39382.8	44928.2	33908.6	36819.9	36671.1	33870.9	27600.2	46619.4	30983
Hp	9859.86	37011.1	48065.7	32555.8	5182.94	107087	30813.8	32551.3	14494.6	20961.6	6273.1	37881.1	15235.1	28485	20719.2	3793.13	14126.9	419710	31575.5	871351	23070.9	97285.4	9598.43	4112.27	21055.1	15211.3	21796	6244.05	118464	792119	18214.1	9198.72	24584.9	20233.5	5656.86	13901.9	99349.3	10681.3	52195.4	4743.3	22286.9	249197	38809.7	71533.7	10971.9	125574	106916	48460.4
Ndufa10	133102	101939	104593	113875	127683	126930	166919	102245	183169	93108.9	135212	133234	99571.5	112989	123846	109317	123260	94454.6	180335	81682.1	135676	128035	145309	128368	258444	142406	175152	218349	121381	84374.6	106617	151580	125355	170275	117299	141882	155971	165824	159772	180787	162964	92205	98727.1	183191	194808	153610	123090	101224
Coq5	26643.2	20685.3	23258.8	27465.1	24979.2	19281.7	19336.6	21024.1	21347.7	23287.5	18789.4	23391.6	21702.2	26319.6	24211.7	19856.2	20218.2	21328	24527.8	23154.8	25992.1	92010.6	25301.9	22558.8	23416	24355.9	20132.6	19931.5	24627.6	23275.1	24137.4	25110.3	27185.6	21973.2	24275.6	24217.9	22776.5	20237	21885	20987	23391.3	20249.6	23971.9	23252.4	19982.9	25732.9	21937.1	21436.7
Ktn1	98906.5	84370.9	68992.1	81837.3	100821	50098.7	62493.8	65711.6	79559.3	116705	78050.6	59645	73914.8	53957.7	72509.9	77633.7	64029.6	58598.7	67808.7	94552.8	49298.1	86119.6	83360.9	65748.3	65965.7	69730.7	79484.7	58503.7	55388.3	66350.2	70984	74683.8	62170.2	49606.4	56247.2	53510.1	65465.9	63513.2	65374.6	120388	59995.6	59192.6	64406.4	76577.1	77109.9	143678	37264.7	65952.4
Stom	115729	151443	100216	117421	125471	217382	130693	116459	226178	112058	187008	97844.2	99061.8	137569	91417	117256	152491	138311	120616	120598	167701	132029	201898	115814	131900	93323.3	169890	244910	104654	178112	132676	185357	207356	141823	96849.9	146870	154667	274141	102947	129411	219247	88104.4	282761	177879	127845	144758	183305	151645
Rpl5	164318	186904	127503	124868	140131	345546	119809	91271.9	186896	124695	204907	174829	372611	162178	117539	566342	116762	158900	274030	121018	308062	66549	242441	84232.2	103396	151915	64541.1	195828	174906	108440	105443	273051	169883	80736.3	150168	281900	175849	129411	118638	146277	126321	161544	116928	214258	104573	135835	102511	74513.1
Add1	63418.8	57751.6	64695.7	55607.9	55204.1	95127.6	78870.4	72052	74180.1	111954	73763.2	143797	57761.1	56844.5	79839	47811.6	74229.3	56078	64700.1	80259	43825.7	82956.1	82045.4	53592	58610.8	57187.8	84106.6	51680.9	88717.5	61863.2	57491.4	44303.4	110649	56509	71207.1	57917.1	66083.2	82800.5	65302.6	56669	45634.3	77096	55437.9	43414.8	89470.2	75625.2	67064.2	97821.6
Timmdc1	149002	185703	244135	189484	214107	174818	112898	111301	129255	72283.2	84676.4	152763	195826	264464	116098	194703	181621	269202	193938	125758	240468	83403.8	115904	252710	198792	143484	175006	285910	701401	75471.2	275001	146224	229451	128419	234269	146934	75682.2	98385.2	251149	162719	444764	131665	120804	119667	121546	377934	141438	234713
Ndufa8	48978.3	47715	38469.1	37616.3	95721.4	42719.5	37303.1	31579.7	47654.9	62670.2	49451.2	41951.1	41047.7	51561.7	51684.1	54647.2	38705.4	65859.1	32106.3	33718	40488.7	48334.7	36005.8	58910.8	37341.8	33672.6	40035.4	50895.1	38147.3	55275.3	55442.7	32070.1	42383.2	60173.4	46417.6	43808.4	55591	42306.6	24683	54620.3	48151.5	35288.6	49648.7	33854.2	37907.2	31030.6	51401.9	42532.6
Mapk1	16810.9	10000.1	10611.3	13097	12578.7	14015.3	17669.6	10448.4	11218	36401.5	14771.4	14388.4	12189.2	11880.3	13695.6	14486.4	11804.7	14284	10889.9	13236.4	18257.2	11097.7	10520.2	16642	9402	17474.4	10249.6	8914.66	11150.1	9795.25	11493.1	17479.6	15596.3	13765.6	12262.7	17771.5	11160.3	13504.2	9932.86	14801.4	7831.18	10864.9	10195.3	13442.1	19633.4	9633.96	12087.7	9495.23
Cbr4	179100	218490	135532	306434	379531	189909	266276	125876	246873	276354	240248	227912	311140	170263	371833	96523.9	199156	371864	234579	313132	326176	255942	336820	278721	224902	204392	525312	111721	512333	249834	185836	160370	359271	157813	269584	173540	154447	530902	409015	189940	284914	447939	239391	220127	162115	144703	283082	439061
Mb	53921.6	67580	68620.1	81485.7	163640	45508.1	80816.6	131538	90517.5	69780.3	57906.1	110091	69305.8	77432.4	66453.2	62907.6	63619.3	52632.3	150621	172300	43013.7	76700.7	96151.6	147945	120894	88314	312468	115793	112811	47584.7	65871.4	57209.4	61330.9	64903.6	61412.4	120072	127469	119748	367839	158186	58286.2	86737.4	118741	206895	107401	101486	59955	91315.2
Fblim1	38060.1	54933	78134.8	45952.1	66952.3	40111.1	42652.1	63463.1	72743.7	100115	48300.9	67807.4	87425.3	49092.1	72342.4	50854.7	70000	70690.1	53463.3	61366.5	55404.2	52630.1	80720.3	49650.1	43758.5	56274.9	41873.4	41745.3	44391.9	44161.8	56796.1	39202.9	50930.8	46463	40832.5	45555.8	54236.7	45545.2	43391.9	56245.1	43003.8	55041.6	50305.3	40828.1	53426	49690.6	39806.3	69622.2
Rhoa	34119.1	37088.6	26671.8	30260.8	34300	40306.9	30984.4	42214	37023.8	45216.5	31476.4	36000.5	29612.8	32761.8	31921.3	28497.7	32070.6	34985.7	34284.1	35361.4	28033.1	30785.2	34296.9	34580.9	26574.5	31980.3	29559.1	26977.8	37263.5	30352.6	28889.3	40159.4	30439.6	29449	29708.8	31372.8	30408.2	30951.5	31270	31789.9	25877.5	33517.1	32937.6	38726.2	28213.9	39777.4	26247.1	35989.7
Ndufv2	2846.15	2325.89	2552.79	2611.03	2350.04	2524.36	2580.3	2742.5	2454.09	2551.5	2364.77	2777	2749.57	2766.69	2594.91	2575.09	2590.58	2495.01	2550.58	2760.58	2429.5	2470.37	2590.53	2597.33	2582.04	2389.82	2526.88	2533.43	2502.06	2462.05	2640.29	2246.23	2749	2322.91	2547.79	2606.55	2582.39	2287.3	2545.13	2519.56	2575.68	2406.14	2572.1	2404.11	2531.41	2433.02	2666.7	2719.67
Prune1	25026.4	29027.8	31995.8	22926.4	35491.3	30274.9	26875.3	25457.5	26303.1	29865.1	32303.1	23946.8	26068.9	24940.4	36458.1	22818	24261.6	45626.9	36270.6	26434.8	23027.2	27144.9	52388.8	25085.1	32254.7	29512.4	24223.4	23067.9	32802.4	40738.9	25739.1	33392.8	24010.8	32274.4	31995.3	29187	30832.9	25834.3	26708.8	26098.3	21949.4	39217.6	25488.4	34024.1	22833.6	33430.8	31672.1	24597
Idh3a	91284.6	100056	652918	47719.9	97634.5	75712	137312	67759.8	119206	141510	124585	99720	111141	92035.6	124595	76399	160749	111824	71063.7	77402.4	114970	98144.1	73437.3	97355.7	104592	76312.9	109383	53924.1	87804.7	60988.2	106727	92508.9	84779.3	67010.3	60637.4	82884.6	106328	88355.1	91709.9	88301.5	239937	86970.7	73232.2	63389.6	88259.1	134511	78800.8	69542.5
Txn1	15630	18060.3	19077.9	13861.7	18236.2	12073.4	17760.4	18479.9	13073.3	22919.9	13495.6	13248.5	13264.8	14248.2	17712.3	16677.3	13838.8	13706.9	13571.5	18682.5	15090.7	14022.9	12703.9	17257	12558.9	16689.2	16840.8	13242.3	16100.3	11152.9	15682.9	17844.7	12908.1	14307.2	12837.8	15502.3	13032.8	17100.6	16611.3	16241.8	14608.4	15669.6	14191.5	17463.2	13671.5	14858.1	13509.7	13779.2
Rpl13a	8642.57	10248.5	8423.3	8665.97	10101	10541.2	10846.7	8981.39	12041.6	10771.5	8734.43	10494.4	10212.9	8591.53	9982.6	9011.02	9440.92	10569	9867.42	8536.45	10250.8	10062.7	11869.4	10823.2	9316.34	10448	8727.07	11224.2	9683.26	9732.7	10830.2	11625	8807	11470.7	10085.3	13632.7	9165.84	10412.8	9905.62	10396.3	9095.86	11311.1	10337.5	10723.9	9271.62	9397.17	9414.43	9326.44
Hrg	15286.1	14846.4	15021.5	9277.32	13138.8	12467.8	11216.4	12653.4	11294.3	14079.4	14515.4	13431.6	12485.8	13826.1	13155.5	11060.2	8851.01	10032.3	9877.42	15234.5	12143.1	18623.9	13724.5	10394	12553.4	13206.8	10043.2	11305.6	14635.5	13026.2	11505.2	10227.7	11852.9	11075.7	12444.6	16455.8	10482.6	11751.7	11765.1	13614.4	9984.9	15064	14705.9	9475.63	12200.9	10431.4	11913.3	11233.6
Myot	53272.7	67033	39940.6	29107	71889.8	33857.3	41495.8	46786.6	65066.9	46582.8	46040.2	56723.1	30839.2	45433.1	63415.7	58586.7	63356.6	49881.4	45453.5	41870.5	32521.6	61184.1	68691.9	42257.3	46483.6	78676.9	128665	58836.8	57782.8	42861.4	35676.8	82064.5	74614.9	121059	114248	31338.9	128032	67444.6	86054.5	67632	74066.3	36925.2	26431.2	69547.7	294569	45777.6	53563.9	45741.2
Acyp2	17563.5	15098.8	16597.7	18391.4	13522.1	21784.1	17522.7	21286.8	18489.5	21639.7	14260	23342.7	17838	15495.4	16384.1	19100.9	20049	16129.9	20665.7	20724	15695	18597.6	16841.9	27658.1	15550.1	15620.3	17978.8	24401.9	17618.4	21382.1	21252.3	19230.1	18065.1	21365.8	18158.9	20999.4	15183.3	20509.2	22516.1	18602	15328	25847.7	19518.1	17492.3	18284.5	22083	19654.4	17681.2
Fahd2a	20737.6	18367.7	25884.6	34133.4	20299.7	22058.5	26838.1	27260.8	20515.9	19654.9	20456.4	19661.2	21897.1	21659.1	23265.5	26034	23887.6	21721.9	26348.3	23546.1	20969.7	31380.4	21892.5	19509.3	21450.1	23001.5	27983.3	30521	23545.2	21749.6	27665.3	26751	22615.9	22850.9	26965.4	27920.1	22750.6	21330.5	29480.6	20139	27482.7	22651.4	31538.2	21567.9	21139.3	27742.2	25508.9	28019.8
Cenpv	35107.8	28458.4	37333.5	44317.5	39155.5	32759.1	32641.5	30914.7	31916.8	31622.3	41716	41839.1	35464.4	33919	34135.3	39825	45116.3	31071.7	37750.2	27168.3	36790	27995.4	37327.2	37179.4	28159.3	33101.6	43222	36204.8	33456.1	26527.9	27621.4	30885.9	37593.4	21597.9	37923.9	36259.9	41211.7	34301.1	29001.5	34227.7	36017.5	30449	39161.9	27148.4	49954.7	36342.4	36652.3	37651.3
Nadk2	6279.56	9005.74	11459.5	8281.12	9972.67	9145.78	9477.07	8476.96	7561.18	8999.08	7910.94	15229.7	8572.14	8133.74	9432.26	8610.43	7247.67	7135.52	9337.25	8973.27	10115.6	9009.65	6329.41	8143.64	9724.09	9868.6	9227.09	7964.04	8621.31	7178.14	10019.3	6150.43	8461.87	9536.65	7320.59	8184.42	8952.65	8067.89	8595.9	8955.97	7567.63	9197.68	7830.29	7085.31	8051.54	10069.3	7513.38	9085.67
Fxyd1	7028.63	6698.51	7102.34	4659.88	6069.41	8233.41	5898.65	5820.88	5597.06	6260.34	6900.66	7074.65	6811.18	5959.48	8046.39	5914.74	7098.26	6522.67	8737.33	6857.93	6771.92	6809.57	6438.39	6947	7183.02	8291.44	6612.12	5186.44	7467.54	5872.62	7207.57	5948.56	6369.43	5649.3	7110.36	7666.19	6890.81	6810.36	7146.67	6656.5	8336.24	5785.4	6860.92	7542.11	7059.97	6846.53	7886.72	6688.53
Cdc42	7231.27	7402.38	7055.15	6900.78	7096.52	8411.19	7244.01	9802.75	8797.71	9168.51	7014.2	7379.39	10319.1	7740.57	8099.15	7065.64	8617.84	9170.72	9031.61	10464.5	9867.89	7625.83	8069.41	8320.33	6300.9	7337.28	7648.57	9189.9	7608.56	8164.33	7182.87	9285.35	7067.55	6920.25	9259.53	8588.39	7626.34	7319.46	9201.77	7486.1	8785.78	7603.36	10999.3	9200.68	8130.52	7854.75	7181.7	9354.88
Pdlim5	47876.1	56166	42597.3	46144.9	39841.5	41805.1	84990.9	128493	44171.6	419679	48969.3	154173	97096	35890.5	54050.5	59817.8	135552	46250.4	124335	41084.7	124033	314469	84156.3	39976.5	74943.1	224922	53779.7	56831.4	171893	38588.5	193709	49877.5	129326	48145.1	66173.5	188776	76224.7	110472	65687.5	207181	61617.1	44862.9	93432.2	80725.3	36581.7	83630.9	42911.7	97908.7
Tln2	228463	365850	356172	283866	174108	245396	290574	247448	211891	226968	296639	198563	217286	205548	269812	278676	187399	209665	207666	153891	273896	309998	221450	206214	289686	212515	203788	285559	239047	280769	220103	252910	250002	192432	253411	315918	211403	199229	173977	243765	239788	171237	294827	259357	187937	247968	229032	183967
Cox5a	2714.46	2594.45	2397.63	3574.94	2619.28	3114.61	3249.64	2560.01	2685.01	3063.19	1915.88	3307.22	2621.98	3726.26	2677.65	2336.04	2353.81	3053.88	2397.49	3593.4	4141.24	2217.93	3839.69	3194.11	2915.45	2276.44	3746.74	3696	3222.76	3593.4	2298.51	2814.4	2176.84	3549.73	3466.79	3420.19	3508.64	3205.51	3192.2	1967.85	2567.99	3294.26	2477.6	3772.95	2725.28	2910.08	2060.76	3147.81
Rps16	240649	301163	108880	289738	324824	170663	104490	105695	172859	151287	90136.1	139484	167334	150722	196479	224918	242254	158962	114732	130457	110236	114883	87702.9	200718	162430	197374	128920	211720	144020	127083	197786	122445	68455.5	133819	138974	103970	125139	113086	270812	197859	139129	140514	162899	161880	131611	155234	163237	143785
Gc	83549	132335	88890.9	84326.2	80872.7	77275.5	91193.4	78271.1	63512.6	123345	69224.2	95021.8	87464.2	74930.4	72814.3	79027.9	89819.7	47052.2	89811.3	97264.2	83970.1	78051.5	100905	61877.6	58002.8	91831.9	79565.6	49843.5	93722.4	101119	89671.9	57921.1	66165.2	73357.8	84991.3	77570.4	58873.8	72851.7	75154.7	65852.4	62906.7	82849.9	77376.9	73494.2	65648.5	85625.6	91348.2	77716.3
Rps10	8867.25	9923.5	6635.4	9059.45	7695.2	14724.5	7441.6	6605.9	9653.81	8290.27	7692.62	11448.6	9134.8	10229.8	6820.35	13733.3	8170.85	8704.9	9120.36	10093.9	8018.76	8801.13	6285.88	6587.72	6774.37	6340.38	10219.7	7959.31	10659.2	7562.93	10417.6	7857.65	7472.59	6579.92	8052.88	8360	17096.1	7573.16	9472.85	8021.07	18147.4	6621.09	11323.8	7239.87	6425.21	9676.2	6291.83	8776.02
Tuba8	9670.77	8937.41	11900.1	8818.09	9828.87	9133.87	10669	9529.02	9279.41	9196.09	8971.45	8115.63	8645.22	9362.18	12128.9	10521	8752.69	8075.75	9677.46	11863.8	10034.6	8430.79	10133	8021.76	10134.2	10466.3	8217.22	8308.26	7297.24	8832.3	8940.99	10229	9284.05	8803.89	11397.8	10740.8	10784.6	8176.52	8399.47	7240.13	8075.22	9333.89	8287.66	8881.3	10255.3	8497.58	10960.3	9331.91
Rpl4	163828	138397	122638	75697	84753	113836	426492	44416.2	74495	312188	191996	214018	90277.5	126029	81643.4	179039	69823.9	179041	244519	133055	473422	127518	119873	230079	246332	96003.5	121725	101928	220567	93075.5	1.03372e+06	103183	107186	151902	88482.2	190923	105578	309656	148881	310192	270100	192578	177743	104609	71414.1	85853.7	183842	86968.9
Atp5l	1513.63	1615.38	1803.28	1197.31	2316.93	1948.16	1653.55	1105.34	1810.72	2008.34	1947.55	2284.01	2173.33	2230.8	1747.37	2104.89	2037.88	2894.54	2678.28	1891.89	1841.14	2073.35	1609.42	2108.23	2041.54	1980.35	1550.17	1511.14	1723.8	1831.85	2249.2	1819.6	2811.27	2747.52	1730.68	1403.61	2401.58	1754.12	1719.43	1986.33	2102.36	2101.42	2590.86	1349.62	1987.18	2123.21	2256.66	1880.4
Npepps	102652	666907	144970	153426	308471	198615	298667	92583	157087	161724	229374	179180	158392	113502	211451	201047	128792	102361	189878	169540	204729	93573.9	266315	143945	198567	236554	168054	101960	157985	99666.3	221580	149965	128347	174690	144791	154494	97308	137875	161317	226414	124621	168893	160355	157591	147699	131566	214308	201511
Hsdl2	178649	94116	98884	109810	452162	114991	173842	104336	129041	158900	94067.7	88982.4	105577	103631	113447	97434	148437	100005	115365	169650	124163	99278.7	101233	132649	154602	152938	164044	327743	134005	153372	191159	159913	113786	166748	190109	146049	160698	186808	138195	184234	158507	130557	94334	204104	166115	134449	99171.9	115688
Aldh1a1	124442	186348	143637	179081	228014	269129	208297	183027	145041	306914	504423	202141	346603	148025	185800	176162	191367	126718	154394	211969	159107	305430	155545	166520	204670	213003	140937	109911	157444	138528	114554	513221	389187	161807	177692	237499	206098	198996	182840	217253	135625	294681	247597	126966	128855	144382	127587	194258
Psme2	6572.58	8269.19	7898.93	7062.5	8766.89	10086.5	5810.25	7979.4	9515.85	9015.32	7071.93	8985.53	7892.04	7123.52	9224.82	7332.64	8574.13	9034.49	7209.05	7416.05	6988.6	10190.5	5840.55	7588.05	5524.63	8085.54	6506.56	6168.55	7319.11	8742.64	8830.25	6688.08	5982.35	7187.04	9110.3	7870.94	7244.66	5756.85	7759.97	6804.13	9382.68	6598.06	8132.98	7150.52	7196.13	6646.84	8172.47	8122.51
Csrp1	37596.6	42217.1	47845.2	36857.5	46392.1	44121.3	31759.2	40633.1	35719.3	99354.3	44582.9	39942.8	70424	43058.1	39778.7	60509.9	78189.5	51788.3	55742.5	69237.7	54657.3	46186.7	52429.3	71508.2	31104.6	53639.9	47768.6	35705.6	30510.8	53805.5	60900.1	51180.3	36831.3	55753.4	45990.9	32764.4	50393.3	44588.9	39356.3	51913.5	47721.5	62665.4	49519.1	55022.1	38979.2	76908.3	23421.8	67326.4
Sptan1	1.24474e+06	707955	831640	605610	715531	752230	623059	656048	628278	848576	825524	831084	1.10994e+06	877102	743465	736628	1.51383e+06	1.21191e+06	692086	680765	767923	834825	771768	944762	731500	856154	639712	912017	753090	988696	945083	748950	715111	727251	844181	620372	831640	951670	830209	703864	1.46875e+06	1.00454e+06	701695	830844	950301	834205	802474	883813
Sgta	25265.5	27693.3	20463.5	23676.4	29888.7	18014.9	25409.2	29079.5	28568.7	32702.1	20642.5	25194.9	26243.7	23607.8	24573.3	21052.2	21252.4	26327.7	25126.4	34667.2	28464.2	31409.5	26030.8	26583	22476.1	26413.5	23475.5	34134.7	32352.3	20252.2	31699.5	21307.2	18632.1	26921.6	23053.8	27517.7	18434.7	38291.8	21685.2	31542.1	23524.4	31339.8	23860.8	27009.5	25371.1	26798.1	15610.1	37364.2
Twf2	23123.1	25468.3	17703.1	23578.9	24863.6	23557.8	22337.8	23078.1	28535.4	27390.6	24526.1	23993.7	22730.5	23473.4	21550.2	20798.9	22193.4	26817.8	19746.5	22175	22216.3	21059.8	15932.1	31766.2	25865.7	20081.7	20369.7	18295.3	23995.5	26222.1	23185.1	17918.5	18301.5	19595.8	25365.2	18430.5	22406.5	27089.1	22567.8	21924.4	18787.6	24298.2	19312.9	22898.9	18497.8	19225.3	18376.5	25163.6
Pam16	56481.3	37033.1	34923.6	59000.7	50724.9	48827.6	39061.9	43692.1	50861	44179.2	29539.8	50399.8	45263.6	44708.7	49368.3	57428.5	45503.3	38871.5	51332.1	60534.6	55205.2	52483.3	46546.4	59092	35774.1	84093.9	46829.6	41624.5	46169.1	41110.7	46918.9	56659.1	66438.2	43205.7	41841.3	92285.5	58781.3	44841.7	44420.1	47127.8	37030.8	63746.9	39558.3	95481.6	42031.1	41774.4	46103	49987.9
Rpl10a	46372.8	93129	27770.9	32571.4	41675.9	39995.6	33423.2	39613.5	35928.3	42886.5	31306.3	36596.2	39505.4	39082	38488.3	34977.3	29316.9	27561.3	33702.9	45282.9	36546	32237.2	37635.3	35629.4	31023.8	63995.9	35924.3	27203.6	37528.7	36052.6	36803.6	35477.7	26524.3	45652.6	39871.6	46391.7	36737.3	36233.6	36595.2	34999.5	22843.3	40612.5	39473.2	39848.8	30947.8	32025.7	37269	37753.7
Epb41	63961	60109.4	54919.5	52778	138780	79913.3	65326.5	519653	64869.4	110157	89352.5	43198.9	145316	69371.2	51782	67161.9	72428.8	71735.7	71086.4	58685	43882.8	54329.7	51003.3	46866.8	50346.1	106176	61094.2	51195.3	218373	41782.9	124101	53754.1	48990.3	60201.6	76764.6	75622.9	54885.1	60955.7	106517	71771.2	44335.2	50726.7	51037.2	60851.7	41182.4	46482.7	53631.2	127310
Pfkm	35055.3	36471.9	41335.1	43168.2	44181.3	45256.5	43113.6	40374.2	40009.4	43966.9	44268	37890	39705.3	38309	40197.5	37181.2	37448.8	35534.6	47241.7	42594.3	50968.4	37181.4	39379.6	40166.5	40034.5	41749	42087.4	49592.8	49558.1	41655.1	43213.3	39653.7	37049.6	47672.4	42868.2	43828.1	41791.6	42496.3	39509.7	45905.4	39698.5	40955.3	42550.9	41081.6	38473.9	36514	37569.9	41024.5
Myl4	68698.5	62008.8	69645.2	24786.7	31905.6	27509	21791.7	22222.2	25472.3	259556	49364	17278.5	99690.2	22510.6	34643.6	45594.7	271889	22470.6	119339	71961.4	39420.4	22445.7	143598	107193	22723	57015.4	33625	19314.9	91247.9	39622.4	127766	33484.5	29825.2	18279.3	66987.2	40555.9	34327.7	71752	29802.6	50991.5	21187.4	55364	25369.8	97553.6	24618.6	84798.8	34158.5	55224.9
Ces1c	9063.81	99767	201416	10501.5	132289	1.41262e+06	29736.1	18413.4	90344.6	107284	20002.8	11977.4	26717.2	26149.5	2.92628e+06	19897.3	1.6218e+06	872187	119827	668938	27930.6	18799.3	22493.5	24478.6	75433.1	24185.4	53742.1	539338	379824	23958.2	195172	231087	316293	670342	13479.5	8224.11	1.38979e+06	25542.9	27961	34017.5	182426	103056	14935.5	146718	23398.4	59124.8	1.7182e+06	793602
Ndufaf3	18165.7	20832.4	16571.7	15874.6	12698.2	16894.4	11396.8	15250	18013.1	16607	13582.9	10630.2	14549.9	16846.2	15868.7	22487.2	20533.1	15269.4	14680.2	14396.7	18176.5	9107.04	17004.5	49510.4	12335.9	13714.9	15878.5	30889.7	19071.3	16225	30434.4	15726.4	16430.9	19315	16984.4	16198.9	14809.9	19276.5	13481.5	22167.3	16962.4	15707.4	30244	17548.1	19231.7	12109.9	12068.5	19454.6
Idh3b	52212.1	48113.4	45525.2	47608.2	56540.1	52410.5	52973.7	45395.8	42679.3	61603.3	54457.1	46552.9	53880.9	49603.2	47843.9	46441.2	45015.5	42322.3	69050.2	63054.8	43235.1	46769.5	58626.4	50784.2	62118.8	46850.9	47973.5	60795.1	61076.4	62550.3	56347.7	41393.5	39760.3	69400.1	53090.3	54483.9	48048.5	55190.5	45231.4	59056.9	40824.9	58103.6	46980.6	46394.9	44403.5	51387.2	53780.4	48487.5
Eif2s1	61175.5	57047.7	84470.4	29690.2	66123.6	69620.3	34142.7	59553	39747.5	64139.5	56651.5	80666.4	66786.2	67198.7	64920.1	36205.9	35174.8	39466.5	39620.5	98084	53461	42670.7	57436	39511.8	69811.8	67382.7	28149.7	46684.5	44857.9	43836.8	81956.5	44868	44895.9	75579	50948.2	54905.8	59703.7	35077	57277.7	61893	67767.7	32395.9	31879.7	41020.1	86460.7	31031.9	34047.3	36553.1
Lama4	31266.2	28316.8	39359.9	31301	37812.8	31882.7	30861.7	34110.6	27669.4	29671.8	34592.2	28603.4	30656.3	32488.9	32972.1	31854.7	35471.1	35451.1	32775.2	27415.1	31385.8	46656.2	32885.4	27153.6	30100.1	40668.4	26840.6	35409	35084.4	36666.1	37701.4	32002.3	32054.5	31837.8	33082.8	34971.2	29265.8	37167.2	31425.1	27506.7	32594.2	37183.2	37163	36403.2	29976.5	29838.2	31597.6	32541.7
Dnaja2	91842.7	160196	136892	136174	122478	171340	36801.6	162364	71065.8	126764	72118.3	49006	78648.1	199686	75134.5	35651	172059	220777	89648	62605.1	181983	512130	46788.9	50096.1	94233.5	1.40875e+06	81225.1	29268.9	120130	319280	66295.2	226288	292998	296787	78259.9	55066.6	62687.7	43257	204101	49083.9	37936.8	64438.8	541277	94835.3	84314.6	330829	343852	97511.7
Cnbp	1.6944e+06	276472	236778	866890	422378	748732	469785	444794	342247	848121	551315	589868	535563	308131	469380	214177	4.49734e+06	277531	1.51178e+06	389030	227123	686486	594682	1.08767e+06	953770	548416	468790	695165	289801	363951	404951	1.39127e+06	480013	419031	390278	239183	329650	3.14959e+06	737806	455462	470944	954219	532157	343298	790210	5.6395e+06	853583	668964
Fahd1	65649.7	150241	124156	71500.1	193786	101905	67100.3	163202	111283	177874	65481.9	194946	193787	128945	130462	343904	157076	391946	103370	511692	133180	250091	101175	177334	196851	234112	210063	40089.5	70667.7	235918	120449	133333	289770	131971	116582	153828	174833	143851	268156	123876	391868	217414	169722	181490	119978	116796	235602	141380
Atic	22045.1	23275.3	21060.2	25573.4	25144.8	34068.8	26006.9	27011	29259	32735.8	30586	22333.5	25011.3	24010.3	24975.2	22650.2	21484.9	25921.4	27121.2	26769.2	24232.6	26286.6	22589.3	23736.8	19095.7	26197.4	23047.6	23329.1	25037.9	23105.8	24792.5	30501.2	25092	30119.4	24923.1	24801.5	21134.3	25824.2	24487.7	23496	21821.2	23518.7	29226.4	23984	24624.6	22226.2	22161.4	28000.3
Gstm2	50290.1	62412.3	59123.5	89818.4	68311.2	62156	72268.6	70527.9	57985.8	55758.1	72175.2	58805.5	56078.4	56423	54343	56727.7	48546.3	53097.5	57466.1	51706	48567	57893.3	50407.7	59395.2	78468.3	47943.8	62332.9	63666	86064.4	58990.6	66922.4	53022.2	52948.1	48149.8	58818.6	52436.6	58966.2	60355.2	71680	65064.1	54390.5	76343.9	62642.8	69792.8	43567.2	52742.8	34899.7	58343.8
Hadha	45476.8	33612	46093.9	39656.4	47818.2	52090.4	49304.4	33729	43258.3	38157.2	48746.7	38939.7	43351	43057.5	48573.6	81348.5	50051.3	46039.4	85520.7	52056.9	42049.7	52930	37569.5	45998.2	47025	56126.5	51632.6	42780.6	37291.4	40360.1	54926.3	52043.6	58549.5	56082	48866.1	44925.1	50180.1	42728.8	49675.2	46199.5	58335.5	50730.8	55816.3	42083.7	46745.4	60703.3	64030.4	54870.9
Hspd1	88979.6	68269.9	75135.5	120402	113501	102916	117469	71324.4	102693	78508.1	136834	66602.7	76633.1	80987.7	84225.9	85209.2	94365.2	96941.1	88954.2	76060.2	110595	81183.9	94447.6	88202.5	109337	81451.2	91112.9	362182	83457.3	105890	82553.1	125343	94582.2	92333.1	96715.2	81480.4	81328.7	124893	87615.9	99618.9	111372	79581.8	94380.1	132288	100693	89556.7	74764.3	85166.9
Crat	63521	44747.4	44849.4	45474.9	53795.8	56248.5	51286.8	45830.2	62798.2	41670.2	43952.9	41774.7	41617.2	53612.3	54564.8	52327.4	44950.3	55562.7	50357.4	40464.2	73255.9	47444.2	43848.4	53671.8	45642.7	50691.6	129618	56316.7	49895	46390.5	48781.5	66048.6	53140.9	64755.5	278287	44487	50586.5	49327.3	55858.1	52473.2	170081	45954.2	57315.5	49514.8	50998.8	66264.8	49554.9	111199
Ncl	42772.4	70384.3	56674.4	52121.2	62534.3	73196.4	48398.9	59072.3	52956	54966.9	46074.1	54275.4	48497.1	58482.8	57885.5	79164.1	69952	56236.5	57434.5	86267.6	54352.7	62251.4	54170.8	57043.2	48410.5	49632.6	61440.3	82148.2	64225.2	79214.6	55683.1	48732.7	57069.4	61650.2	66890.8	57278.7	52104.8	50584.4	51054.2	52916.8	59186.3	58910.6	74705.9	61600.1	57783.6	58846.2	78247.6	77846.9
Bola1	31983.1	29162.6	23721.3	33949.5	56393.3	36226.9	24456.9	42147.1	31628.4	38215.1	23952.2	28118.8	31598.1	27320.6	48595.3	34457.9	23420.2	45131.6	19347.7	52393.9	21839.1	45204.4	19948.4	27696.8	19626.9	36597.7	32662.2	36828.5	22193.3	20725.1	41580.4	27962.5	19044.1	19414.8	32085	50210.2	32003.9	70620.9	32683.8	18279	34171.3	39712.7	43207.4	29826.8	24280	21227.1	20115.1	56807.8
Gstz1	11748.8	12322.5	13612.7	14230.3	17355.1	14602.6	13606.7	12512.9	13890.6	13066.9	12627.1	13467.4	12889.4	14420.5	13660.4	14438.3	12051.2	15238.1	14003.9	14942.5	14377.6	13704.9	13479	12855	13032.9	14585.5	15872.9	15604.2	13391.6	13193	13626.3	16125.8	14649.3	17850.5	13263.2	15105.6	14423.9	14158.4	15209	13040.2	13414	16310.1	15474.1	12536.4	13374	13905.9	15925.7	13716.8
Zadh2	37480.8	24409.8	26398.1	33469.5	34459.1	24320	34452.6	41077	26842.6	43132.8	35123.3	33337.6	25667.4	31967.1	24939.1	24296.8	25268.9	29084.8	27711.7	29347.1	32453.9	41859.4	22540.1	24575.3	26729.6	28062.9	36435.1	29607.5	25892.1	24184.1	31243.7	28860.4	21970.1	27205.9	32926.8	29080	29422.8	26540.7	32947.9	34076.7	29264.2	26872.2	27017.7	25318.6	20962.4	35318.7	29768.4	34194.6
Hccs	4659.69	5034.7	4919.55	4143.93	4333.41	4989.16	5183.03	3969.84	3949.24	4104.94	5143.34	5358.67	4833.59	5006.1	4619.31	4285.09	4143.32	4271.55	4469.53	4166.84	4920.2	3777.63	4924.2	4498.85	5495.66	4526.26	5052.11	4619.71	4652.92	3908.67	3934.27	4175.19	4391.94	4436.57	4728.72	4761.75	4983.95	4281.2	4612.48	4586.42	4201.2	4163.9	4080.16	4330.98	5019.88	4813.11	4481.52	4401.37
Bphl	77075.6	107155	44639.6	83880.6	79931.4	100929	60039.2	56967.4	65709.8	99094.5	123427	77699.3	42067.4	53895.1	84339	85800.2	57388.8	73639.9	59913.1	67194.6	54780.2	90219.4	81398.7	46113.9	54522.2	59809.8	53831	71281.2	103525	56520.8	84818.8	77954.3	67853.5	79023.7	44741.9	50422.6	63910.6	146715	56392.9	92075.1	102270	92812	81541.9	46853	56734.5	56161.8	79641.9	74498.2
Sacm1l	13211.5	14938.7	16744.9	14314.5	13573.2	16065.6	14318.2	15036.4	13263.9	15835	18519.5	15631.5	17479.8	15131.8	14283.9	14800.2	17875.7	12329.8	18780.5	14665.1	14201.5	16928.1	15076.9	10646.7	14674.3	13524	10098.2	13520.4	14759.9	14840.7	14604.5	15678	15429.9	13242.2	15408.1	13000.6	14475.5	12377.6	14348.5	13428.3	14996.5	14933.7	13922.1	12410.7	11322.8	13447	18922.6	14406.2
Myl2	15304.4	15170.9	17379.3	12036.1	12307.1	12360.6	12797.2	12597.8	16842.2	15645.8	10815.9	15455.3	14299.5	17329.6	15692.7	19966.4	22082.5	12282.9	18730.7	16611.8	21086.8	15063.6	13897.7	14968.1	15572.6	16470	12194.8	16037.7	13199.2	12212.6	14962.3	18697.4	23850.1	18550.4	13036.4	11643.3	24695.1	15326.2	12194.6	13998.7	17444.8	14129.3	15259.5	14392.4	18554.3	17994.3	15716	14741.6
Cs	12900.4	12800.4	10764	10791.5	18855.1	19184.8	14685.2	8494.01	10238.4	11656.7	15479.2	11621.2	14290.6	14752	13185.6	13679.9	12072.3	14916.3	15192.7	15855.1	14299.5	26401.4	11098.5	15901.6	18450.9	14678.4	12014.6	11972.8	11628.9	13830.1	13009.8	12030.2	11879.8	18552.4	13592.9	13476.3	14835.7	11473.3	11025.6	13147.6	13157.1	13626.4	14325.9	11664.2	12572.8	19633.2	18430.2	16326.2
Arpc5l	7685.22	8680.66	6261.36	6629.03	6819.91	7024.49	7836.13	5999.49	5656.95	7321.83	5767.31	6977.26	5725.98	6941.76	8570.16	8210.12	7145.33	5547.95	6165.51	7125.06	5826.12	7188.45	5636.35	7781.57	8397.35	6641.92	6505.64	6381.44	7659.07	5868.97	6985.33	5095.41	5874.63	6519.47	7423.14	6450.93	6114.83	6348.9	5758.24	6626.76	7538.97	5336.79	6687.23	6531.97	7434.67	6307.27	6345.07	7378.59
Lpl	8602.79	6684.42	8180.61	6829.8	9326.62	8367.18	10347.2	7808.13	7007.28	7942.95	5987.64	8518.57	12361.5	8300.94	10094.3	6685.59	8168.31	7612.57	6888.44	7582.67	4661.29	7181.99	7788.69	9210.65	6447.01	7445.81	9253.61	9032.47	7748.71	8705.82	6124.24	9377.64	8360.17	10269.4	8100.78	8212.3	10026.2	6104.99	7468.74	7237.59	6963.58	10291.4	7580.12	8446.55	10179.3	8220.17	5482.2	6645.17
Gps1	10948.2	11647.3	8682.84	9013.17	12451.8	13455	14791.4	9339.91	9368.14	11589.1	9120.66	9960.6	10055.5	9759.35	11617.9	9957.43	10579.8	9758.47	11637.6	22702.2	9249.19	11036.8	9901.05	9776.01	12522.1	9259.82	10865.9	12984.4	12549.9	13012.1	10145.3	11772.8	11082.7	10903.2	11567.4	9951.81	10903.1	9618.69	11680.4	11702.8	11700.9	12023.2	10317.6	15761.5	12665.1	11835.5	9606.08	12775.6
Psmd7	13275.9	16708.6	13056	13351.9	15311.2	16123.1	13077.3	12824.6	22787.9	20733.7	12823.8	14600.8	14821.6	14284.7	17745.9	13650.2	14217.1	15259.2	14488.4	18970.4	13624.7	14339.7	14832.9	15656	13672	14678.7	11985.2	11410.2	12956.4	13858.5	12846.8	16330.9	15999.3	14488.6	12588.5	14980.3	17470.1	13223.9	13766.8	14077.3	11228.2	13194.1	14907.6	14182.9	15742	13157.6	16159	13730.1
Myl12a	21695.9	28421.9	19196.8	33045.2	15770.9	52641.2	15293.7	24317.2	50449	19995.4	22930.4	29912.2	32613.2	29637.8	34358.9	119631	30481.1	31677.8	34780	27343.3	22636.9	28090.6	17813	45960.9	20076.2	15645.5	24079.4	27588.4	16532.7	20414.5	18616.8	35695.2	31090.9	19721.8	36921.1	58857.3	26909.2	21629.6	24716.6	18948.6	44296.6	20599.4	23925.4	21593.9	18393.2	22808.6	119415	23506.4
Glo1	27533.6	71885	81791.1	80210.1	49092.9	90551.9	34423.4	90997	33560.6	132017	33481.8	188358	63136.9	48644.8	47139.4	177270	305847	110526	110220	88369.6	117500	33131.1	105473	113955	25442.1	111300	106709	137200	31938.9	50490.8	129967	50107.7	26036.4	22799.5	87794.8	128396	96855.4	183217	257067	39272.1	52748.7	58924.8	279340	120702	87261	110528	98723.8	131951
Rab1a	18105.8	24353.7	21760	22283.2	21533.3	55455.6	19664	28455.8	21670.9	21747.8	28603.7	28679	24071.9	22641.9	21530	16593.2	20545.3	21321.2	22618	22870.1	19201.6	19455	15429.5	22979.1	32905.5	23253.1	18785.6	18158	30412.8	22372.3	20520.5	22665.8	25185.8	20886.4	21250.5	22690.4	21160.6	20535.7	24053	21178.8	18335.8	20402.2	21429.4	19898.2	18124.8	25017.4	18495.3	21699.3
C8b	80570.8	80895.4	111273	252345	558256	40107.7	132232	308376	60915.6	201857	121005	106025	47625.6	98036.1	109535	44705.1	50913.2	86705.3	80816.4	113386	288046	99540.9	48422.2	106788	71429.3	150993	67952.4	38820.9	111750	66674.1	92833.7	105235	94686.8	74777.6	59376.1	56389.1	264196	68799.1	44331	114283	57140.8	70964	61956.7	95292.4	69637.7	41744.4	48357.8	96007.9
Atp5f1	24518.8	22638.5	27600.9	29054.2	29607.3	33507.4	29676.7	28734.5	26055	25375.5	27366.2	30985.7	27290.2	29176.6	28994.6	32287.5	28638.6	26841.8	48560.6	28768.9	30240	27775.4	27064.8	32099.1	28710.5	32654.6	31053.1	27516.6	26956.4	25353	31141.2	26472.8	30589.3	32940.1	30467.3	30867.1	26612.3	24946.4	28177.8	27152.2	27833	28623.6	29513	31038.8	25162	34245	32926.5	35924.6
Gclm	5699.89	7242.07	4973.39	4345.74	6093.46	8085	6316.63	6722.06	4781.33	9574.08	7346.81	8098.26	8691.23	5996.45	5622.76	4713.61	6571.28	5062.04	7755.88	6118.47	5561.51	6173.51	5756.99	5234.72	5177.03	8257.57	4560.53	4689.5	7925.69	4624.89	6179.75	5404.18	4997.4	5916.65	5979.9	6862.52	5693.61	5619.72	5546.04	6521.11	4432.97	5572.79	5937.49	6257.25	5407.52	5555.56	4767.32	6646
Jph2	54328.3	47266	56174.7	52261.2	63989.2	51361.5	58509.8	53526.1	46981.5	55474.5	53298.7	69073.5	51996.2	55896.2	45591.5	54232.5	55524.1	60862.6	47937.8	46985.7	45118.1	49153.7	54493.5	54136.1	49475.4	44582.8	49187.6	55023.6	59853.9	59295.5	54923	48236.5	62871.3	44988.3	55896.7	54290.4	48600.1	50486.3	49826.8	54004.3	49644.3	61663.7	49376.2	49484.9	51527.7	50790.1	53231.1	47028.1
Mug1	380008	282911	454007	680601	508893	489635	358767	403923	161796	435247	275843	234991	162891	270891	277550	117064	390636	159094	128235	355993	264737	328513	483884	252446	227304	424828	214486	152486	311690	259024	309330	226754	527203	376076	147640	346372	283290	180719	130654	416398	198097	253973	212328	231450	622549	142609	195481	278888
Pdia6	23747.8	31535.1	36925.1	27286.5	42984	33452.1	32089.4	34120.2	46970	33410.7	28798.3	28902.1	43090.3	29340	42318.7	32596.6	31381.1	35513.5	35653.3	31501.2	31806.9	32973.6	28145.3	32711	27857.5	32164.8	26213.4	32808.5	38527	30305.6	33203.7	29296.7	34285.4	32809.5	34443.2	31949.8	29956.6	27582.2	24407.9	30348.8	33273.4	32025.9	35597.2	30145.9	31750.9	26205.2	24229.3	36760.4
Cdh2	47457.2	39748.4	54167.1	57581.5	39449.3	47876.1	38831.5	50376.9	50125.8	50027.7	39257.4	49949.8	39720.5	42638.1	46056.2	42967	52345.3	38165.2	55632	40354	37798	73680.7	42407.2	47455.9	55146	46989.3	47290.1	39030.5	51884.7	52985.5	54700.3	51576.5	49279.5	37947.5	38876.2	51589.3	70990.4	47725.4	46303.2	46562.4	56683	38489	56066.9	49556	37182.5	86334.8	37845.4	37505.9
Rap1b	42825.6	36026.1	30959.7	37932	76210.1	208549	41452.2	24424	38508.7	111200	36290.6	64468	33610.7	50755.6	45718.8	38928.1	52800.1	48077.4	52503.8	69072.8	64652.7	18948.2	23392.7	58119.4	41308.3	36235.4	27586.2	28379	38965.8	29877.9	39421.8	59332.7	57309.9	50574	31002.8	37610.5	24360.6	30974.5	28857.8	33730.2	29929.6	35156.9	36397	34669.6	24703.8	77275.4	61687.1	48988.2
Cpa3	42394.3	34919.7	45906.5	25638.5	61139.8	66715.3	35031.3	85898.2	22188.9	88279.4	68277.2	28279.1	32937.6	21300.9	42696.6	23033	108411	38183.6	45181.7	34123	39160.8	40654	49216.4	54444	22720.4	110362	52995.9	49892.9	80312.3	47606.5	143846	15036.3	23337.8	53530	27691.6	57151.5	32006.6	53652.9	19947.2	101344	30886	64435.8	68093.4	58810.9	28758.6	26563.5	36262.4	148246
Ppp1r12b	324394	206756	400989	305975	175945	253667	171356	251982	308985	284269	274146	284720	297131	214047	287297	243218	267414	180450	836667	356807	241192	227709	462993	203751	237172	173743	340672	577686	518831	245847	216236	264957	325988	216383	495872	211257	239318	374736	340098	247107	261913	175043	171863	225653	345323	781615	297142	266002
Clic1	5708.53	9339.51	7407.29	6708.15	8437.42	9450.19	7400.99	7192.18	8889.68	10689.2	7488.91	8457.57	8278.77	6281.65	8880.14	7873.87	7758.08	9104.7	7740.13	8300.53	6871.66	8236.92	7261.7	6385.25	6190.24	7892.45	5669.44	6319.95	9438.59	7888.7	8514.43	7198.69	7007.87	7427.98	7595.54	8113.18	6854.47	7406.09	6822.96	7011.65	7366.83	7623.15	8021.02	6299.29	7363.11	6352.21	7472.9	7575.9
Xirp1	113797	190930	92848.8	102841	139696	72528.4	115961	133834	135655	212901	104726	94249.3	137363	85084.6	246896	122197	149449	110761	151407	110661	117656	113641	104963	107924	117376	120668	92863.4	122674	105665	71181	112599	111538	104214	81578.2	127891	75465.6	110393	291351	117925	102116	102475	108383	97909.2	132950	73471.4	86450.1	152722	157945
Elavl1	17108.9	14543.6	15089.6	18283.6	15018.6	22694.6	26586	15240.6	18069.5	23275.5	22840.7	20250	14576.3	19240.1	17902.2	17827.8	21688.4	29127.7	15768.2	15498.1	21807.8	33136.6	16954.7	22980	19554.6	17832	19363.8	16810.8	15889.5	17731.2	16203.6	27177.9	27525.5	15856.8	21223.7	23268	17691.7	17674.1	34553.7	17928.3	19099.2	21915.5	28341.7	20830.9	15863	16093.2	39554.7	21197.9
Tmpo	46307	80999.3	61633.7	69497.1	54912.1	22721.4	128578	23842.1	55651.1	112193	65651.4	44393.3	98996.6	20640.8	68389.9	133312	38498.5	57781	109328	45428.3	226786	100262	52329.6	34201	119934	140052	84897.4	66523.2	44469.2	37910.9	117935	79892.1	86042.8	59386.9	54109.7	48610.7	53865.9	412345	95628.6	92977.4	67518.1	69377.5	51067.6	75734.9	50900.6	160131	31623.9	39187.1
Lonp1	225698	215393	162950	257054	166120	223440	225122	190168	242500	160268	248503	166789	245904	179149	233602	157461	175433	225997	198778	190071	170188	217463	163215	187305	235936	168664	162088	156275	206456	205246	210347	211748	215447	176810	203752	162012	174107	181195	205469	197585	444186	212151	176647	185239	143437	150462	224004	216041
Fabp5	20214.3	17975.5	23737.8	21510.1	29733.9	21458.4	22642.6	35587.7	28812.3	45728.4	16246.4	24875.8	33254.3	20505.2	22266.5	16381.6	23261.2	19325.9	24502.6	22968.3	22477.8	17267.8	24247.1	20733.7	16401.2	23581.2	21292.7	15801.3	31359.4	28501.2	25240.7	19722.7	31549.4	26991.2	19660.5	21868.9	16997.8	27392.8	16919.1	19687.2	19726.4	19975.3	20535.3	19559.4	18673.4	20521.2	15542.5	17209.4
Psma1	61102.3	78280.4	77627.2	53563.4	70669.7	84011.2	68438.3	62299.4	62041.6	226114	75634.6	80566.6	76436.6	71226.5	62357.9	60757.8	72058	54456.9	73101.7	91104	69068	79643	69337.3	67017.8	57548.5	71491.2	69052.8	50028.7	70639.9	66515.8	70574.4	61109.2	57141.2	67816.6	61566.5	74186.1	74245	65391.8	72437.5	71857.6	53027.8	65937.8	76933.6	62734.9	54008.6	83149.6	62138	65738.8
Vwa5a	14044.2	18118.1	17895.9	15149.6	18720.6	19435.5	13978.7	16451.6	14716.1	26524.8	17105.9	16084.2	17472.4	14151.6	18645.6	17922.3	18590.6	17587.9	18872.5	19459.1	13473	16528.5	15376.6	14031.6	14512.5	17627	13951.1	12148.7	18442.4	18156.2	16050.3	15060.5	15536.5	15486.6	14580.7	14277.1	17356.9	15288	13519.6	15488	13357.4	16690.6	17599.8	13545.9	14118.7	19860.2	15617.2	15889.5
Dsg2	34002.2	35755.3	31087.8	20786.6	32339	31302.6	21503.8	25168.6	34352	39958.2	28793.5	31422.4	42344.7	31582.2	33059.2	23175.9	30513.1	25770.2	32698.6	39531.7	21347.9	28720.2	31428.3	22321.1	21995.7	38114.9	29402.4	22663.4	33806.6	22217	29919.3	29303.9	38592.4	33676.7	27485.9	23733.1	37581.2	34688	29009.4	26050.7	23283.5	26590.1	22386	24598.3	39972	29208.9	28847.6	31159.7
Fdxr	16360.9	27689.3	15105.4	21173.4	17493.5	25636.4	19671.2	18882.5	17763.9	18586	18705.8	16275.4	18518.4	20087.6	26949.1	13365.4	14094.8	26631	32132.5	25341.6	21318.1	20379.3	13598.1	20414.5	19873.1	16476.9	14779.1	21578.3	377273	14803.5	21067	22413.3	22169.5	18208.7	23929.3	25869.6	22290.1	21891.6	16405.5	21457.1	30247	20516.9	21875.3	20413.9	16053.9	13050.7	15791.3	23733.1
Pgls	44738.4	60189.4	115190	45110.9	40882.4	48183.4	52693.6	83122.6	43710.9	62862.5	52614.9	63404.7	49016.9	50787.1	59974.5	43493	40061.5	44603.4	91234.6	55600.7	44255.7	56664.3	45088	50368.4	51178.6	41840.3	49470.8	46570.8	54430.3	50021.8	45725.8	55323.4	42217.4	50076.2	58785.8	47198	54095.8	47245.5	49963.9	43225.5	42766.2	51433.1	43197.4	43037	40739.3	124015	55646	43704.3
Atox1	6505.69	10623.8	7894.81	7656.39	7092.54	7572.47	5833.73	10558.5	6251.1	8721.13	6056.2	9980.92	8107.01	7879.01	8355.39	8168.3	6939.01	6862.25	7127.71	11001.8	7223.28	6918.85	6438.25	9802.47	6548.88	8590.97	7408.1	5789.37	5891.23	7549.43	6749.3	7979.38	6248.11	7963.63	8671.43	7607.54	7182.2	6634.32	7557.56	6004.88	5832.87	8269.94	7410.46	6593.2	7877.17	9291.88	6768.4	8290.94
Ankrd1	12777	16485.2	18307.6	28337.6	7742.71	9070.77	10978	15386.6	11307.4	11044	11471.6	12180.5	11854	10979.9	12075.2	15609.5	12671.4	10647.9	12810.4	10265.7	12765	12448.6	11240.3	13611.8	12979.3	14176.5	9465.05	6063.53	14987.1	11462	11005.3	13277.3	10912.8	8510.01	6771.12	9998.41	7196.38	14120.3	13790.1	9913.88	11480.1	15971.1	9729.46	10526.2	9168.76	18128.4	12352.9	8506.37
Hc	82321.6	114435	192631	158333	155470	377877	121292	124522	43173.9	511827	376491	1.32286e+06	252666	76897.2	101682	100602	393848	261730	103862	292589	51988.3	290870	103904	98393.9	97989.8	110191	37137.8	112149	113620	317148	120698	54208.5	102932	81970.2	77357.8	187832	410002	97371	143853	241085	65017.9	457849	78124	79544.7	407040	48871.5	251004	105474
Ighg2b	30690.7	29792.1	17649	59139.5	16981.4	21938.4	62084.1	43114.2	7215.29	18677.6	14647.4	30561.7	27359.3	33894.9	28725.3	17518.3	10756.6	18207.3	14149.7	44117.1	33927.1	13109	26055.3	20554.9	2081.47	17143.2	36872.6	17003.4	74043.2	18835	12767.2	37925.8	77015	13705.4	5839.44	20152.6	27310.6	13558.8	10080.9	18420	53136.3	36543.1	105124	89387.7	34588.8	5455.1	5054.66	38014
Mt1	27165.9	57646.9	47241.3	17735.3	31120.7	21428.5	28844.3	40854.1	21658.7	30965.2	23619.6	30322.4	21348.8	34797.2	38669.3	25157.6	27180.3	24217.9	18780.9	27959	23834.6	44526.8	28309.9	33713.4	18273.4	31796.7	37556.5	16512	22338.7	37465.8	23927.9	23343.6	21777.3	37222.3	26050.4	17476.6	22181.2	29833.4	25028.8	17003.3	29631.5	45839.7	49761.4	25342.9	23363	33149.6	25052	36641.8
Hsp90b1	147493	276777	176666	127781	778848	301369	141034	148909	1.08404e+06	640213	171016	261774	241119	204679	236368	147019	173280	242538	200655	263509	408897	149248	282977	170768	139426	157730	181555	267448	313633	159463	207242	157243	215024	143633	205610	199606	132748	367104	201413	203072	144856	205953	214300	173667	121796	195999	151511	264808
Opa1	144560	154833	164194	127559	129797	134567	199668	234099	132969	152523	123359	113545	170804	134010	136906	447921	138718	179751	119310	136360	129186	125426	110880	137379	167987	182378	136591	136844	209940	111248	156529	145625	140136	133338	120319	178119	133963	122876	133565	418069	122228	137356	131969	133015	128097	162502	184707	147391
Tmem38a	40343	46683.5	85493.9	36863.3	58417.5	32587.8	45038.3	43743.3	30537	41811.3	46684.4	81098.6	36944.8	58571.5	42397.4	43262.7	34470.3	39948.7	45201.3	41438.4	39487.5	56966.2	48308.9	39416.4	37816.4	52478.2	38645.9	34349.7	48084.9	32902.1	52077	43746.2	63826.7	37507.2	36660.7	44761.3	44557.4	38461.2	40942.6	42287.4	40647	42551.6	43405.7	47035.4	41637.1	47941	37341.4	39372.9
Rab14	26242.9	25355.2	20571.7	19688.1	23020.7	25840	22289.2	25716.7	25294.3	26806.3	21805.7	23752.5	23365.4	21107.3	21529.9	24139.1	23929.4	20885.1	23465.2	24777.5	21066.8	21124.8	25045	21377.2	21015.2	23850.4	23211.1	22136.3	23142.9	21726.4	25722	21793.7	23085.4	21167.7	21425.6	26260.5	21575.4	27664.3	20590.4	23117.1	23149.5	22655	25189.9	20692.7	21559.8	25154.3	23602.8	24426
Adh1	31239.7	33097.4	50233	37154.1	35173.3	43119.9	23991.7	74861.8	35642.5	62074.7	44071.1	60822.7	45252.2	28985	49783	36268.3	50832.8	52409.1	40167.2	49285.5	43284.4	43599.2	37955.5	61781.3	31666	43834.5	49082.9	53703.7	45052.8	34280.9	51327.5	47837.7	64331.4	38008.3	42674.9	42858.7	50058.1	33220.5	53159.1	85697.4	44587.9	40135.9	38666.4	49093.9	49171.5	42981.6	35993.6	51647.9
Alb	282502	337962	8.38492e+06	1.39579e+06	580552	1.0168e+06	412997	551932	801206	850150	5.20844e+07	579624	680370	465152	444387	532668	807681	466254	536529	412229	768188	1.40192e+06	629201	485353	416743	452197	664067	936365	167196	1.15131e+06	1.42099e+06	616197	400768	564114	526733	523049	4.80059e+06	779013	287745	1.05321e+06	444912	443804	748914	321316	3.33842e+06	646704	321141	671266
Spta1	5.64286e+06	1.2335e+06	1.04816e+06	1.09758e+06	1.76238e+06	6.61219e+07	1.34976e+06	1.95596e+06	1.73854e+06	3.52881e+06	2.07964e+06	1.45968e+06	1726677	1.30969e+06	3.84613e+06	2.29519e+06	3.6775e+06	1.25932e+06	1.99629e+06	952755	1.15215e+06	5.90317e+06	1.27598e+06	1.11895e+06	1.52552e+06	3.44033e+06	1.45341e+06	966821	3.92937e+06	1.31104e+06	1.27543e+06	1.71087e+06	1.63682e+06	2.36879e+06	1.56761e+06	1.96689e+06	1.27468e+06	1.27482e+06	1.59169e+06	1.8805e+06	1.90427e+06	1.39386e+06	1.76728e+06	2.30826e+06	1.45178e+06	1.80016e+06	1.45985e+06	2.20905e+06
Sirt5	71695.2	68792.7	61319.1	73654	81694	102583	99713.8	67812.7	82628.5	74426.2	68169.9	87989.6	69611.7	66394.6	65983.7	71300.5	72045.3	60205.7	63202.6	56695.9	77652.6	68113.8	64462.9	66588.2	64046.2	140620	69999.1	77047	71763.8	55384.8	76063.7	65798	55014	83928.3	60353.6	108228	68051.1	73161.9	68801.3	72504.2	55346.7	72799	79700.8	75298.1	98499.6	62824.8	52827.1	72963.8
Atp5k	4348.83	4683.1	4671.16	5449.52	5505.29	4831.29	5054.1	4012.55	6577.08	5073.53	4356.1	4755.47	4748.89	5178.14	4677.26	4670.99	4586.87	5035.07	4150.05	4334.2	5208.32	4408.54	4693.55	6002.08	4418.53	4853.33	5500.87	3723.06	3770.54	5074.73	4286.72	5164.55	4531.29	5259.27	4655.05	5493.73	4817.44	4266.22	5236.14	4230.02	3989.17	5076.5	4638.36	4773.33	4439.67	4467.8	5906.9	4235.65
Ap2b1	75287.3	116400	109319	97559.4	49186.5	111354	37896.5	95403.6	125883	150748	185671	76082.1	132995	80807.7	67811.6	132375	111501	144598	82157.1	93884.4	274111	82561.9	297141	88953	63219.6	87415.8	98641.7	57429.4	102575	257536	157877	77800.1	136478	72048.5	168394	77054.9	115637	83848.6	131861	134886	97706	142096	125347	70807.9	45436	56852.6	92122.8	130691
Psmb1	15566.5	20785.9	26956.5	21124.3	24089.2	29680.2	29691.9	26063.2	40035.2	30433	31646.3	21570.6	32296.2	19778.7	24553.4	28348.4	16784.2	23601.1	29097.4	28166.4	28802.1	19933.2	21063.6	20330.3	21391.7	20280.8	33564.1	32616.9	25495.7	19240.1	30186.4	17249.4	18994.5	37198.2	21541.5	24927.9	22500.9	23432.6	22165.8	33472.9	22782.2	23655.7	19967.6	18981.9	19474.9	23388.6	18533.4	30592.2
Slc27a1	62268.6	52125.6	56130.1	54963.4	63425.6	60069.6	58039.5	49561.9	52196	47378.2	60894.8	61307.6	57271.7	47491.8	52764.4	57685.5	42696.7	42053.9	66755.7	62362.2	76351.9	60021.4	51210.3	46048	57253	66306.9	77403.7	59859.5	47716	92518	61189.3	59392.8	81609.8	69874.1	76519.5	56916	63054.8	62285.5	59169.5	67155	66014.1	48414.4	52528.1	65453.1	70108.8	64502	69091.1	42640.1
Cpt2	121042	86031	86118.7	101041	123387	99079	104547	83231	126436	113710	99875.5	79315.4	114981	107214	96576.4	98914.5	77195.1	110609	125763	129799	97076	94504.5	108699	105522	129146	86246.2	159878	104036	97358	116867	96558.8	112111	102696	126287	117797	109632	118166	103876	145502	121237	95601.3	112017	86095.9	106916	76494.5	123760	126354	95105.4
Gsk3b	22878.1	26834.4	35700.7	24497.1	28529.7	31182	26947	21915.6	29802.4	27511.5	26706.2	25006.4	27716	25707.1	27634.3	28167.4	43813.3	40742.4	26526.7	22003.9	21991.9	27676.4	39421.7	23314.7	30551.4	28168	27895.2	24250.2	28954.5	32852.8	23144.8	31828.1	28459.3	30468.4	24385.5	22687.6	25901.7	22725.1	32757.8	24419.6	26267	37850.9	22169.2	28532.6	27009.3	41502.2	31518.2	25452
Aoc3	37684.8	33122.2	69243.8	42310.2	82784.2	44722.5	25363.9	32171.9	56208.8	206708	72027.4	43997.8	71185	70671	70238	47146.6	216908	51351	72763	49830.1	32542.2	31715.6	118250	1.56686e+06	83838.3	27882.6	60335.1	58955.4	34205.3	87404.1	121333	30371.8	35899	113293	66900.7	49047.8	77936.1	42089.8	32439.9	151997	46004.2	59172.4	71316.1	71502.3	45968.8	44432.2	40874.3	78596.2
Eno1	33141	36136	29995.5	30606.7	35193.9	43499	35458.3	38838.2	35940.3	42189.7	35883	34722.8	35263.3	37889.1	28634.6	37645	34350.7	30968.6	37867.2	42305.5	32702.7	34219.3	36642.9	30135	29767.8	35925	29879.1	29652.7	39686.5	35830.2	31480.8	36684.8	32856.5	35546	32122.8	39556.1	30917.3	30651.7	33199.9	33820.2	31378.7	32770	40371.4	35990.1	33017	30648.5	33115	33673.1
Dhodh	21385.1	21696.7	15100.4	16145.1	20359.7	23330.1	16251.9	14557.2	19332.2	26160.3	13942.3	18827.8	19809.1	13803.8	18695.2	15057.8	22379.2	15970.2	18242.4	18215	28972	20900.4	20390.9	11843.8	16268.7	31656.2	15436.6	20414.8	17176.3	20538.4	22022.3	21189.8	13958.2	21182.2	20394.8	21453.8	18963.7	18305.5	19373.6	20235.3	17612.7	15309.6	19812.6	19818.4	21249.4	23513.9	16550.2	17165.7
Hsp90aa1	91931.4	106148	130651	80255.4	128429	84704.1	119943	123840	130400	183803	110461	92461.1	91881.4	89787.7	109119	100397	104890	141016	124943	126524	129521	125889	132592	104527	105156	221943	75674.9	57612.6	112815	132352	170260	123644	97946.7	138056	94295.3	113700	132202	95133.7	111615	124735	89467.6	140719	125041	124696	111576	86862.2	79755.6	100555
Lta4h	47738.7	48295.2	62619.3	55411.9	66756.7	73316.6	66860.7	60182.9	55541	171017	52116.7	54306.3	50054.4	47116	55868	56035.7	66231	52163.5	62187.5	69475.7	55210.3	46066.1	46696.5	56559.2	37392.7	53095.6	40435.1	52395.9	76235.6	67423.8	58741.3	54724.3	54830.6	45994.1	53310.1	57975.9	39753.8	62044.8	42390.8	47021.6	38244.4	67802.2	63050.8	45654	49996.4	53399.9	49130.2	54168
Sod2	53096.2	83091.6	29010.9	144529	62846.6	104223	68262.8	24352.5	47976.3	63522.2	52858.1	33501.6	389332	39100.1	29892.3	109372	123131	41030.3	112666	67565.7	119688	29434.3	31497.4	80843.4	44006.4	176883	95291.4	76199.8	192164	68222.9	157678	59855.7	45004.7	59005.7	80688.7	127165	106343	212388	58099.9	58606.2	105145	70059.6	546889	20750	122943	73828.6	21243.6	61330.7
Bcat2	26798.1	21211.1	24811.8	28254.5	27243.6	27750.2	27647.6	25293.1	26621.6	25335.2	24819.2	28319.8	25378.2	27955.2	26360.5	22554.1	23044.9	26409.4	26642.7	25845.3	30225.1	29773.8	23506	26957.4	27972.6	27906.9	26591.1	26465.9	26572.4	24225.4	28299.9	27871.8	27561.1	29836.5	26975.2	29003.6	26725.9	25995.1	27276.2	25864.9	27354.7	28519.5	26100.8	24995.7	24273.2	26834.8	24021.1	27671.1
Cox7a1	3111.12	3720.88	4826.59	3933.82	3871.79	4816.82	3968.59	3946.44	3959.8	3947.28	3087.7	4598.49	3735.85	4801.38	3485.54	4630.78	3273.2	3654.89	2898.44	3992.65	4522.04	3731.66	4813.08	3685.31	3598.84	3339.22	5003.82	3770.21	3390.07	4352.69	3607.2	3545.53	3189.04	3977.53	4714.85	5361.15	3972.14	3083.31	4541.98	2681.35	3724.24	4017.9	3645.77	3909.21	2949.13	4297.51	3021.53	3836.79
Rab21	18542.3	21106.3	15816.8	16699.7	17032.2	18931.7	17008.7	16288.6	19047.7	22222.4	20693.8	18438.4	18707.6	16200.9	15422	15420.2	15577.3	16420.6	17129.5	15337	18052	15794.4	17474	17944.1	18505.8	17750.5	18643.2	12927.3	21308.2	17969.7	19212.5	15731.2	17953.7	17750.9	15106.5	15641.1	17689	18305.5	17222.1	22772.1	15135.3	18421	14833.9	16782.2	12600.3	18505.2	14476.9	15994.5
Nfu1	25280.4	20144.6	20664.7	25631.1	23202.7	36775.6	27007.8	26779	25231.8	23582.4	21213.3	34151.7	24911	27687.8	23093.9	21870.5	25262.3	26380.7	21543.9	19166	23328.2	26100.7	18975.7	25542.1	22491.2	29804.6	22985.3	26542.2	22941.9	20030.5	30818.9	21547	25383.3	28111	21542	24856.5	23117.5	22057.4	27761.1	22038.5	22697.9	23608.5	28226.4	24975.4	24025.1	22461.6	19533	30118.2
Ecpas	147120	125692	81063.2	169942	103818	120880	271933	165673	90348.5	225280	119279	79470.3	336348	65652.3	234923	90205.9	204443	362036	79002.1	82822.7	201362	182072	165572	80350.2	104644	200980	112589	254097	160190	115877	155988	704606	333434	324300	253087	117011	81789.7	163752	132682	154011	221715	274751	118289	90781.6	145326	145816	97687.5	204702
Cma1	210751	22714.8	188809	985969	176454	204639	141430	175261	31090.1	301580	141270	42323	133575	99504.9	342740	69643.4	132201	129509	69028.3	67003.4	394098	236081	150077	248774	87830.8	371048	616934	416574	143878	405820	191088	71510.3	263920	773460	45045.2	219791	81654.9	657733	48965.4	168497	89709.8	184602	271207	322194	117917	81068.7	102719	217518
Gfm1	63873.9	57921.5	52340	73643	86381.3	61050.2	68420.3	59127.8	72335.1	64167.9	72946.3	45729.8	50495.7	73564.5	48942.3	53294.5	46172.7	58407.8	59210.6	69492.2	71308.5	50377.3	48106.4	62995.3	53581.6	55516	65370	48064.1	68815.8	60443.8	60253.4	63883.3	48277.3	64729.6	54672.2	55667.4	52161.1	51142.6	62825.7	67859.1	61185.7	54701.7	64095.2	63059.7	49464.6	47258.5	59612.8	60339.5
Gpi1	45815.9	56991.1	48198.4	52266.6	44441.8	122824	56265.6	54785.9	458134	53584	54701.5	60584.3	68231.2	65602	49479.6	48000.5	43255.5	48799.2	79543.5	149989	55406.5	48968.7	49669.3	64138.8	54079.4	51988	61602.9	45760.8	48444	43469.6	46115.9	38989.5	35947.2	49705.7	45322.3	184241	40902.4	53257.8	50810.1	45451.2	45121.4	43720.5	62434.2	44534.6	125029	199820	426411	55684.4
Rab11a	29133.3	28284.7	18364.5	26957.7	22327.1	37985.4	23636.9	20828.6	25021.9	51035.7	25298.8	28353.8	45683.6	25806.3	19686.8	27831.2	37990.8	17694	27300.4	25352.1	20782	27944.3	17454.4	37367.4	18217.8	23146.6	30821.8	27720.1	34080.2	19169.4	21882.9	23388.2	23767.6	22689.6	20575.6	26313.2	23018.8	31693.7	20234.8	31159.8	22522.6	20316.3	21449.1	32825.2	24631.1	42449.1	13524.4	27425.1
Arf1	53995.4	40721.9	28285.9	63080.5	57912	37101.4	63929.3	19934.8	42877	68213.8	26631.6	34207.8	66703.9	39527	44544.6	89997.9	60555.4	51945.6	144578	43021.7	45714.6	37413.9	72647	40539.6	29552.1	60436.3	44591.4	78237.5	88173	31954.5	70016.7	28565.6	44483.7	51415	60911.3	41009.8	22834.9	82962.8	35377.1	34206.7	16438.8	94541.5	51848	42929.6	32778.1	96286.5	53929.1	106066
Dnajb4	10572.9	11623.1	11394.1	10716.1	14136.4	12439.8	10990.2	11389.6	11646.6	16540.8	9539.24	11584.8	13455.1	13965.6	12231.3	13787.1	16163.9	11368.8	13979.1	19460.1	12409	12919.9	12155.1	11868	12614.8	14205.9	9887.08	12065.8	12225.8	11367.9	12450.3	12139.5	11714.7	15161.6	12422.3	11980.2	12210.3	11459.8	12811	10722.3	11979.3	12886.3	13330.9	11452.2	13573.9	11211.4	13444.3	14342.1
Apeh	97019.7	47503.6	82567.5	47223.3	99031.7	100616	66871.6	180102	53621.8	100165	69248.6	100679	63377.1	52624.6	79515.3	70581.3	79403.3	71541.8	86793.7	65752.5	63470.7	57584.4	63298.1	61371.2	57634.1	111825	57421.5	57337.6	59646.8	65245.8	105793	69705.1	57535.2	70589.4	94734.5	112735	67792.1	51373.2	67704	85441.6	73389.1	55337.3	90701.6	60309.9	105526	64954.4	60264.1	66156.9
Rps25	4389.55	4672.55	4188.36	5011.75	4793.88	4729.95	4381.46	5068.94	4835.92	5116.7	4039.8	4822.9	4407.3	4600.43	5294.21	3803.11	4861.58	5309.94	4875.07	4668.14	5053.64	4601.61	4448.4	5796.24	4246.38	5414.81	4146.14	4452.93	4562.21	4293.37	4762.24	5228.62	4234.29	5158.02	4123.31	4919.66	4747.39	4499.39	4140.09	4616.37	4341.93	4542.29	5138.63	5419.35	4927.43	4649.93	4303	5241.59
Sdhb	11881.7	12398.9	14369.6	11844.5	14790.9	14068	12452.3	14442.4	12969.5	11569	14108.4	14239.3	12499.8	14313.7	13266.9	12400.1	11151.7	14758.5	12036.6	14965.6	12309.2	12002	12751.7	11811.3	12390.9	14522.7	14263.3	12676.2	12229.4	11619.5	12724.4	13035.2	13292.9	15203.4	13735.8	12617.5	12742.3	11432.2	15651.1	12271.5	13137.5	13060.7	12648.5	11261	17242.3	11514	13525.2	14205.3
Serbp1	56283.9	71987.8	38975.6	51054.7	62039.3	64749.4	86531.7	40925.1	74908.5	102801	58343.6	73066.9	56135	57908.1	72791.2	37557.1	64170.5	66136.2	50086.7	59776.1	36769.5	339000	70843.6	72047	59381.4	78019.7	54641	55730.3	61119.7	50398.1	68202.6	150015	84135.7	113705	96145.6	88156.7	92023.2	44380.5	67948.1	75706.8	56014.1	89097.8	55222.7	63633.5	69043.7	64742.5	58742.5	72836.9
Rps27a	41252.8	76354.7	39328.8	40349.5	53284.2	54908	35670.6	39706.6	59553.8	94848.3	43301.5	45594.1	37742	41681.3	55145.5	50030.6	56180.1	84577	40929.3	33787.8	48710.8	61797.5	34310.1	303143	43517.2	92465.7	35601.4	31728	46116.6	43555.3	75744.6	92891.7	51663.7	94680.8	43865.5	58842.1	44728.5	46727	42238.9	86893.5	36151.3	64712.6	57906.5	64254.1	48632.1	52981.3	38264	43849
Tufm	45346.1	38439.5	44828.5	40699.9	40456.7	35305.4	47302.8	41757.4	37782.6	36143.1	44768.9	36497.9	39657	44981.3	41132.6	40124.3	35004.9	44080	39272.7	39421	41624.4	38908.9	39948.9	38402.2	42144.5	41251.5	40533.3	41483.7	39021.9	35261.3	38651.7	41247.7	40304.1	40526.6	41864.1	40664.4	36538.9	36132.3	40320.1	40617.3	39610.2	39775.7	38325.1	36943.3	43783.4	39097.9	43496.3	42939.4
2020-09-02	13213.3	17376.5	11997.6	12027.4	15597.5	17087.5	15300.2	18526.6	14723.3	16667.5	13153.2	14328.9	18142.7	16791	13398.5	20939.6	14424.6	15140.1	17548	37390.9	40166.7	12313.3	13964.1	21132.7	13701.2	12906.9	11044.2	16317.9	12970.3	24302.2	14397.1	17273.9	18974.7	11849.8	20611.4	22059.3	10344.1	18100.6	11400	13898	16808.9	18044.1	19338.1	23795.5	13049	11785	19747.6	18651.2
Txnl1	31113.9	50816.5	33492.4	27142.9	39372.9	41806.5	29828.1	44063.3	35242.5	92253.2	38162.8	46531.4	45504.3	37996	38078.5	31518	41652.8	44809.2	39515.6	52146.8	36103.2	37396.6	40694.8	34436.3	34493.5	36926.5	29365.3	20247.2	45061.3	30203.5	27982.7	40647.1	38013.1	31205.6	34481.4	37114.9	35758	31995.3	31811.1	35725.1	27136.7	37290.5	35984.2	27456.4	25775.8	51463	34678	41238.9
Rps5	11136.3	15145.8	8566.83	8983.25	17537.3	20101.5	9726.33	11851.5	19826.3	43354.1	18840.5	12520.6	12356	9742.56	15670.2	11703.3	13265.5	12095.4	11576.6	10817.4	13177.4	13160.1	10256.8	21819.2	10898.6	13334.8	10152.5	9248.09	13777	12123.2	13280.1	15806.6	8115.55	17140.3	22229.3	14468.4	10961.2	14800	11908.6	17853.7	9582.02	11182.7	10249.7	11333.7	10763.1	9480.57	8325.4	10810.3
Cd36	9779.5	9066.86	9934.02	11706.7	12696.4	10296.1	10452.2	9591.62	10052.7	11920.3	10364.1	12671.8	361467	12608.4	8997.02	10410.8	11856.8	8668.47	11225.6	10595.2	10633.9	12029.2	9250.65	12047.8	10855.1	10815.1	12535	9848.81	10846.7	10212.8	9965.66	8839.7	10690.9	11545.9	9429.05	11099.1	11713.2	11178.5	11450.5	10932.4	9924.69	11375.3	12039.4	9790.98	9520.67	10659.3	10171.3	10461.2
Sar1b	7388.58	7364.41	7178.1	6057.92	7919.74	6288.53	5920.34	7549.11	6249.21	6817.63	6748.69	7968.57	6375.23	7609.42	6028.43	7312.54	6378.86	7425.74	7047.89	7606	7724.01	6014.91	8631.35	6965.57	7011.39	7499.25	7516.57	6199.62	8233.97	6153.83	7765.52	6808.68	8245.26	6825.84	7325.82	7658.47	6859.85	6795.01	6128.08	7746.94	6877.44	7929.77	6128.71	6152.21	6206.33	8253.2	6622.4	7840.11
Pdk1	11668.3	12221.9	14814.3	15161.8	14135.9	17001.7	14868.4	15962.3	15001.2	13299.6	13910.7	15784.1	12972	15613.8	13379.8	13542.9	13014.6	17480.5	14597	10899.7	16994.5	15357	15260.2	14371.1	13005.8	15929.2	16819.2	16180.9	15998.5	13302.1	13523.5	16947.5	17023.1	19184.4	13413.1	17032	12335	15641.9	15160.7	12835.3	14381.4	14627.6	17646.2	13751.6	14064.1	16129.8	15051.4	14767.6
Ywhag	31850.8	169298	47216.7	50321.8	64476	41099.1	31712	30966	45152	30535.7	45023	94152.6	61779.3	45109.6	55038	52418	33635.5	42912	55285.2	42383.1	57547.7	31415.5	47594.7	68099.5	45351.8	42933.2	48669.8	31896.7	56771.8	33010.3	50095.3	37070.6	31052.7	30653.3	40243.5	42269.7	44518.1	56218.7	90493.7	50045.1	76002.7	47525.7	44513.8	52825.8	33089.6	33037.8	56950.5	33117.8
Pgam1	37260.9	34803	44124.1	42254.6	25025.7	34987.8	46492.6	39616.4	54024.6	61719.3	92428.9	42493.3	83380.8	36684.6	33597.7	75363.6	25696.7	28511.5	147741	55663.6	78569.7	31558.6	80457.9	87562.4	53847.2	61358.3	52274	45026.2	89737.4	31374.9	69493.2	29685	44035.5	67882.7	26937	100981	42855	21984	66438.2	615465	27118.5	34730.3	60917.8	33801.5	70035.3	34506.6	31725.6	38431.2
Ube2n	11516.3	12749.9	10950.5	9792.67	10758.9	13305.6	11354.8	11552.1	12399.2	14434.3	11881.3	11391.2	11457.3	11722	10796.9	11345.8	12476.7	10049	12479	11462.2	10165.1	12068.3	12144.9	11247.3	10995	10931	9756.59	9157.04	13579.6	10723.4	11294.6	12667.5	11247.1	10905.3	11184.4	12171.7	11417.9	10470.4	10693.3	11353.6	12436.9	10349.1	11327.7	11258.6	9871.83	11667.9	11136.5	10417.7
Vps26a	21540.7	21864.5	22925.5	23342.6	29561.8	31763.7	32235.8	29172	33610.7	25474.8	27247.6	25514	22566.8	22768.6	26834.4	23639.3	27989.6	24906.8	28600.7	21879.5	19724	32078	18005.9	24264.6	20153.2	28757.7	25260.3	20834.6	30573.2	24350.6	25318.9	25724.6	26489.5	27356.5	21972.1	24046.4	23260.2	35639.3	23724.7	21399.9	30364.5	27368.8	30636.4	27520.1	28355.7	20859.9	21824.4	27657.6
Trap1	449428	242760	377222	646107	350700	360968	411365	281564	280750	316410	327098	392278	296569	358862	348024	370863	335801	364604	302392	457131	601753	460913	416488	278145	393575	263236	349824	401207	476086	600532	285940	361172	494271	392262	501324	290326	380829	268177	287257	350054	712018	496733	270652	335796	591778	396481	223388	356117
Ptpn11	81512.2	157005	123567	102579	170080	95048.9	79040.3	106569	104721	87911.3	287552	120876	108519	104571	82292.9	78808.8	75604.8	95254	91958.4	95124.7	103055	199536	70233.6	89074.3	84871.6	138800	113496	78148.5	98132	91294.4	117547	108187	91575.6	71347.3	118376	87555	256578	111721	98658.8	129054	112530	127245	114646	80588.9	89925.8	106703	63195.8	118902
Map4	87336.7	109146	136221	81845.8	81653.2	61616.4	58530	104475	105792	93864.5	72309.1	94868.7	110081	100719	99447.3	86033.5	82406.7	88636.3	99139.4	121945	100485	117971	108162	112105	90984.7	89375.8	85296	95905.3	100287	68259.2	85352.2	126470	134187	70928.1	104437	101648	83460.9	81832.8	106505	92761.3	76929.9	94869.2	79795.2	85962.4	90078.3	145678	83162.1	101109
Syncrip	39297.7	73102.7	40218.1	86644.8	84040.3	70924.8	63335.8	200541	448871	54954	40508.8	72068.7	52013.6	53097.5	51975.3	60717.3	54231.8	61017.7	57657.7	62366.8	54350.9	101074	44892.1	65821.1	57880	54778.1	78279.1	47531.6	59089.7	62257.4	53960.5	77438.1	82745	40077.6	68972.2	110029	46444.7	71906.8	51881.4	54519.9	67380.7	36698.7	46513.8	120256	48051.1	123398	47030	80681.8
Postn	201770	84148.6	1.00761e+06	174428	764862	86144.1	349040	252085	876426	50810	1.36333e+06	143482	447446	258503	288635	112434	167934	1.52224e+06	133474	67220.5	524898	1.27404e+06	261535	247649	294762	136414	182486	3.36068e+06	235306	962283	607129	468863	967227	693533	529722	172509	217126	298250	276917	958882	461071	3.13209e+06	554798	211598	326654	224055	202946	395118
Dstn	136580	186735	211465	134173	116933	164881	95896.2	251458	138897	177614	169319	149962	204350	160956	155836	189293	173293	124437	159449	240703	122583	185038	190797	152688	94249.6	167436	120582	104234	121524	216822	140569	124538	137701	149812	130418	123186	119705	130566	126603	117072	145827	172806	174892	142729	185890	146507	126525	175724
Psmb6	45078.4	49175.5	59309.8	49291.2	14240.2	20620.6	68508.4	55856.2	54813.9	55710.7	20187.7	42736	90961.6	20581.7	93703.3	13555.7	35457.9	59815.3	69182.7	44178.9	67821.7	55117.5	19097.6	24562	42366	58477.1	40603	59764	66912.2	37043.9	58390.9	85995.9	33584.1	32096.7	68938.7	47345.2	98266.8	67065.3	262052	31265.1	55819.4	37143.4	45874.7	38180.6	57802.7	33183	108511	20290.3
Ckb	18929.1	22524.7	32993.3	23928.8	43650	21239.9	26837.3	30919.1	20734.1	21916.5	39393	26073.9	24131.1	27844	34411.5	20028.5	18254	25035.1	33321.7	36376.6	22525.7	47430	28065.4	21899.3	47638.7	27044.2	32850.8	35259.9	25064	36699.2	30609.7	17081.1	53951.3	35387.6	19644.4	22540.3	37219.4	36059.5	22599.5	39651.9	28926.6	20031.6	51775.1	28469.9	29594.5	20244.8	30087.3	30022.3
Acot7	3980.2	4810.35	4277.59	3890.82	3580.03	5063.15	4156.12	5110.25	5433.54	4944.48	4655.37	4315.59	4615.62	4053.62	4863.31	5794.16	4243.55	5021.07	5179.09	5100.59	4392.16	4655.97	3709.15	4548.37	4395.75	3992.7	3804.97	4662.84	4365.71	4700.93	3780.61	3793.21	3867.29	3953.54	3389.31	4154.88	4306.5	4958.06	4074.11	4754.14	4347.84	4278.51	6394.88	4190.54	4577.46	4505.41	4458.72	4264.46
Rpl3	51424.6	74049.4	33337.4	41158.5	76645.4	68323.1	61946.2	116798	170374	60712	78981.3	51514.6	59032.6	43319.1	41854.3	115320	54142	45132.6	95853.1	52943.6	41361.1	61637.5	55612	60620.2	42573.6	90875.6	34180.9	47864.9	81319.3	72353	45974.3	71583.6	39220.2	47397.7	100043	145948	41285.4	49033.6	45473.1	79571.8	28231.5	106139	81080.1	59064.6	62558.2	42042.6	54990.8	49885.3
Sucla2	46616.8	51134	41193.7	38518	61405.4	41365.6	45926	32824	37963.7	41329.4	49418.6	37045.2	48133.4	48682.8	42430.2	49716.9	46792.8	49716.6	51313.6	41192.1	40878.4	46533.8	39183.9	51903.9	40756.5	58614.9	46311.7	45796	41454.2	36031.5	49313.5	70141.9	42606.4	73091.5	40059.8	48228.5	54356.1	44004.7	44140.4	54367.1	48455.1	54830.5	54781.3	38720.4	45752.2	48274.4	63855.4	41961
Atp5c1	19371.3	23505.9	24448.2	21558.2	25054.6	19732.8	21505.7	19446	21465.8	21688.4	19742.4	25276.3	35491	25958.4	22331	28116.5	28945.2	23969.1	23416.5	24079.7	29272.2	24129.8	21064.3	36081.5	22070.9	30275.5	23680.3	24619.7	18237.8	19329.1	22648.6	25654.5	24560.4	26821.4	24958.4	30548.9	22609.7	19908.5	24021.6	24807.4	23176	23231.8	23727.6	25290.5	32600.7	22981.5	27019.3	23539.5
Apoa1	84811.9	170583	61819.6	38146.4	28967.5	32381.5	45821.1	30333	36985.6	39176.1	2.11367e+06	35148.8	198860	49394	32578.3	171025	29541.2	60717	34461.6	27202.9	26058.9	63359.3	66477.7	28429	230062	229101	193412	18460.7	34439	34658.5	38520.8	25211.9	22864.2	132471	51627	38195.2	97972.9	19731.9	627374	457799	26397.9	29454.5	26381.4	25963	407950	32771.2	82739.5	23617.1
Eif4a2	32934.1	30888.8	27325.3	24564	36980	35375.2	26027.8	33988.3	33182.1	35640.5	31947.6	27934.7	32600.7	31987.9	29616	29594.5	29601.5	34337.2	30084.7	31884.6	38761.1	32279.7	30644.7	26388.3	32705.2	37375.9	28417.6	38953.1	39059.7	30905.6	30769.5	29468.7	24939.2	36610.3	30773.1	30511.6	31047.8	31508.2	33334.1	40415.9	31453	30403	34918.7	34531.8	31081.1	29106.4	21549.7	32234
Atp2a2	41492.7	50910.8	40708.7	39841.7	46279.8	35680.8	39115.2	45133.2	40658.3	52885.2	57990.9	35627	36629	35065.1	36954.4	43333.1	46214.9	44349.3	47176.5	39454.4	32770.9	38734	48773	46844	40924.3	43168.6	55554.9	30162.3	52641.5	61309.4	51505.1	42208.8	45282.2	37954.5	43376.8	38388.4	50287.6	40363.8	41270.6	80235.2	38006.8	41761.1	36411.1	40925.7	35120.1	48653	59463.2	43536.3
Ndufb5	15853	21519.1	18098.7	17967.5	18650.5	16940.6	18793.7	20807.7	17091.2	18632.8	20321.8	30353.8	20169	23180.5	16018	16651.4	15511.5	25485.6	15362.8	19820.3	18690.9	18294.8	22937	17471.7	19182.4	17778.2	23230.5	13875	16295.9	15576	16616.6	17784.7	22740.1	16212.5	16992.7	20183	21164.9	16265	23157.5	18366.2	18729.1	16317	18568.8	16463.6	18000.8	18390	21460.6	20295.6
Pccb	131961	98142.4	90252.1	95813.5	86874.1	98161.4	92923.7	75882.2	103751	72718.3	91429.5	75832	70260.5	84680.8	80344.5	124366	126505	118456	76404.9	74254.8	98010.8	84638.5	74690.7	95460.7	88980.5	97246.8	108935	136153	134669	76482.4	100814	89691.7	98257.9	87827.4	72138.7	94662	91720.8	114185	79587.8	130743	111172	200392	80173.2	78073.3	87361.5	152573	123924	102578
Ppt1	35830.5	19980	22176.9	40149.2	15465.8	22200.5	29805	20954.3	27063.7	16371.8	32059.9	25009.4	18438.1	32884.9	20595.9	23934.6	18169.1	21403.2	21559.7	22916.3	21533.5	29368.1	18965.5	27289.5	19826.6	20183.1	36603.1	22485.9	15245.6	18613.5	22506.2	28043.2	22901.1	21664.1	21506.2	17429.8	29822.6	23834.4	52535.9	22127.9	37045.7	19204.1	30608	31113.6	37424	17702.7	27125.5	22933.5
Myh7b	22543.8	48072.4	23775.8	17178.5	37539.8	49187.7	51627.4	39711.2	66502.4	61929.9	10203.3	43147.2	34970.9	139504	49643.6	38829.4	9097.02	230732	59326	15020.3	268056	82600.1	33091.8	109247	29744	32138.3	59659.9	45825.6	63875.8	67852.7	15508.7	77629	21505.5	78852	1.37705e+06	55611.4	20617.4	7645.03	71715.9	10132.3	8330.17	81552.8	129354	59273.1	9749.91	320483	9409.9	125066
Ctnnb1	285780	165198	156124	249387	567651	182631	187500	126109	209123	206868	337653	177972	198963	233279	174625	110693	212166	141040	94930.6	148406	113620	112880	257519	264204	617824	120321	224164	159298	105042	305454	171291	176984	423183	170792	238813	80399.8	257579	170746	210643	278714	112303	167610	112404	159555	139284	157930	136653	159515
Nid2	28655.9	31580.2	37602.2	24997.4	26115.6	30836.8	27605	28629	25403.1	27081.8	30922.9	30481.7	25627.5	29682.4	27414.5	31990.3	32840	23250.6	35279.6	30793.9	32486.8	28685.8	29684.5	29428.1	28939.1	26934.3	24877.3	33408.6	30853.8	34105.3	30282.4	30495.8	36007.7	28938.7	27944	23416.7	29507.5	35392.3	25625.9	27115.3	28671.2	34174.6	25430	37704.9	28002.5	34287.8	28706.9	27797.9
Hspa5	94991.2	91944.1	88388.1	93535.9	103406	98237.9	95298.4	94681.4	101644	111640	84071.3	95560.5	100326	97048.5	92005.8	93192.8	101023	98555.5	100804	99431.7	108988	92933.7	91049.6	132141	95968.1	136657	100123	73574.7	92622.9	91740.7	100628	92334.5	95829.4	99273.9	96305.9	107633	81537.7	97403.4	106593	90978.2	81334.6	93002.6	104409	103285	101104	100297	101224	99001.1
Psmc6	46661.1	74614.5	60055.5	58141.3	112665	64235	87904.5	87930.2	63300	79832.3	70205.1	69672.1	191663	119910	73542.2	42997.7	73031.8	67696.5	55992.1	69808.2	176603	53853.5	44905.1	81075.2	48893.7	72493.2	54296.3	58338.4	240320	41133.6	43717.2	33630.7	62314.9	53086.1	61157.6	62163	32308.9	267498	40032.5	35280.6	53534.7	81400.3	62752.7	56949.7	65216.7	37974.2	45907.7	160701
Suclg2	30780.7	29280.6	33238.1	27515.6	32798.3	44511.5	28448.1	24163.5	25241.6	33526.3	30912.7	32181.7	32595.9	34771.8	26677.8	26793.2	25624.1	27242.4	31018.1	45929.9	34307.3	33487.3	26229.1	32344.5	29050.6	30992.7	43768.1	32125.8	36348.3	31004.4	30169.3	31216.3	30914.3	36835.8	27800.5	39899.7	28827.5	34398.6	38821.8	30956.1	32865.9	34660.5	36278.6	28127.4	29731.4	39056.5	37293.7	29904
Blvra	8885.74	11163.9	8336.93	8604.34	8770.24	10385.9	8911.95	8821.64	10526	12509	10755	10242.1	10869.6	8693.46	9342.06	10037.9	9528.51	9705.79	10962.6	10777.3	8465.63	8872.68	8945.71	10647.5	7973.08	8795.1	7741.49	8029.19	9024.86	11033.7	10806.9	9378.33	8145.98	10286.4	10614.6	9591.16	9184.96	9365.29	9567.21	10052.2	9178.39	9328.99	8891.87	8595	9534.25	7449.22	12579.4	8259.37
Ctsb	81421.8	102481	84684.1	167616	260254	102509	104274	110697	142317	165445	109081	167310	92524.7	100531	106750	153718	89998.1	94449.8	101294	121309	92950.4	108237	88641.4	123692	87111.6	86568.2	170628	236814	122658	75916.9	127633	112431	195662	120480	109602	105001	133316	151976	115166	177168	76139.5	117004	122046	98474.2	94712.6	109822	100446	137367
Tkt	38768.4	39968.3	32471.3	33954.7	43857.4	41581.4	39134.4	54034.9	38921.4	54309.4	38653.9	34906	61545.9	31226.5	36291.4	39169.2	47047.2	36991.9	49369	59846.2	32987.1	27898.1	45481	20658	32620	41076.6	39326.7	39943.8	38280.8	40218.5	42408.6	23786.2	31974.1	31972.7	33234.9	33709	34657	39161.3	32165.6	42722.1	34978.3	28206.2	37810.9	34240.3	36417.4	38029.5	42218.5	51281.5
Uqcrb	13371.2	13744.3	13933.8	13213.1	14332.2	13889.7	13703.2	13564.6	13457.1	15500.4	11512.8	13788.1	14129.8	15372.6	14573.7	14387	14426.7	13740.8	13475	14945.8	12767.2	14184.1	13034.7	21690.5	15330.6	16033.2	14275.4	12242.6	15217.6	12315.5	14953.5	13636.3	14665.3	15911.8	13568.9	17340.9	13436	12920.1	13721.1	14173.8	12768.2	13983	14266.5	14522.9	14241.7	13822.9	13177.2	14278.4
Serpina6	15803.6	9126.08	20856	10323.8	19836.4	15932	19040.5	14401.9	22584.2	28494.4	22197.8	13284.3	22141.2	23729.3	7232.95	19531.5	16546.4	12836	25633.4	15854.6	46302.5	16233	25130	16580.8	12817	26776.5	22275.2	12446.9	19110.2	18896.8	23767.2	12430.9	15976.9	20682.9	23844.8	33474.1	13310.6	16176.3	18882.5	19729.5	12657.8	17083.3	34073.2	12187.9	14962.2	16888.2	16229.7	16939.3
Srsf2	14084.9	13011.6	9787.74	13923.1	17677.3	12744.1	8691.97	11815.7	12146.4	17943.4	8037.78	13797.9	14458.7	12423.5	12600	13810.8	16597.1	11969.5	8793.13	16257	15086	12313.5	11460.5	20835.2	11004.6	13375.4	12629.9	18382.8	11374.1	14859.9	14126.5	13546.2	15547.2	14496.7	11729.6	15104.8	11864.8	15062	12779.7	16447	10472.8	17392.2	13941.1	14285.3	11454.5	11323.4	13101.2	12847.4
Ppp5c	100500	85798.9	64108.7	75010.1	53873.4	263151	51355.3	62773.6	84118.3	115300	89400.3	82924.8	244291	78388.1	57749.8	156432	76155.6	93183.2	75758.7	71295	97804.6	59680.2	125405	63486	61429.6	76048.8	68298.7	71159.3	66497.4	145687	66578.9	108834	76035.1	81557.8	66791.2	94774.6	74792.3	43959.7	120836	120633	76805.8	104576	96500.6	89712.3	40852	121183	48138.9	48593.8
Rnh1	21800.3	23374.6	22190.6	26477	23765.3	26477.9	24790.4	24054.7	20535.2	24007	25495.8	25362.6	23966.6	22895.2	22391.1	22235.9	20039.4	24055	21537.1	25790.9	25826.8	20413.4	23054.8	22929.2	24418.3	21294.3	19488.4	20398.9	20593.5	26342.9	26116.9	26982.6	22345	22487.1	26456.2	22290.3	20640.4	25371.4	25162.9	20633.8	24970.6	25452.9	21620.4	22367.1	19218.3	20334.4	21181.5	21671.6
Actr1a	3546.05	4416.18	4029.16	3833.16	4557.47	4070.43	3649.86	4551.37	4502.81	4142.01	3724.35	4566.06	4612.06	4162.98	4100.57	4523.53	4711.37	4429.37	4844.32	4070.5	4497.59	3976.18	3783.13	4350.08	4348.65	4893.96	3996.89	4626.7	4866.69	3342.82	4176.26	4338.89	4399.3	4107.73	4604.24	4678.94	4297.64	4946.51	4410.03	3991.03	3660.54	4590.83	4288.86	3765.33	4064.73	4544.06	4382.82	4558.55
Aco1	71923.8	60529.5	82076.6	90652.4	86251.4	109837	74704.1	105460	72486.6	116545	102065	90030.4	121701	74154	87690	68833.5	80740.9	71544.7	271518	107091	83667.6	69169.4	83697.5	102082	77614.7	76848.1	99972.5	81787	153464	70840.1	164097	72227	60096.6	116628	70274	74650.7	78500.7	90542.2	111948	131247	238860	72586.8	118832	78047.9	62125.6	84089.7	59927.4	94453.6
Ryr2	1.71562e+06	925671	1.57693e+06	905809	1.64939e+06	909543	1.01237e+06	1.19284e+06	1.28327e+06	922213	1.01657e+06	960473	1.54401e+06	963546	2.09751e+06	764102	957766	969559	820247	627702	1.2086e+06	1.16171e+06	1.54212e+06	1.12267e+06	1.49153e+06	1.1627e+06	1.08995e+06	1.17407e+06	1.31764e+06	1.13784e+06	840422	833653	1.80212e+06	713979	960224	1.16541e+06	1.12641e+06	1.08592e+06	870277	1.23738e+06	958158	887312	868178	1.57579e+06	1.09613e+06	1.04545e+06	654614	863673
Gimap4	15163.3	13290	8856.74	10422.3	20345	9446.03	7341.39	10081.2	16328.3	18472.5	14172.3	12688.4	14137.2	11673.8	10321.8	10734.9	14384.6	16663.4	10382.4	12305.7	13911.1	25761.2	19076.5	7545.45	13682.8	16354.4	12915.8	13560.5	11061.2	14722.4	11688.8	9948.22	10018.6	11467.8	11808.9	12693.4	18342.1	20231.2	9017	16619.8	12221.7	10807.3	11625	11603.6	13060.4	22002.5	9520.8	14592
Flna	304485	363602	406235	339849	446090	510295	292050	275986	381068	840858	778761	288623	629259	368930	433949	626973	493408	711302	738355	532367	450323	384182	780675	474333	362480	430559	426182	289338	311240	451637	808389	392539	417482	508129	607776	262809	491344	319528	390798	554320	386208	494132	489957	431119	252312	599956	267953	889935
2410015M20Rik	61247.2	40368.3	21185.6	26722.2	66522.7	58806.5	32154.4	17217.1	155206	40981.1	31181.8	18011	34529.2	18192.2	66581.5	28198.3	23777.6	63598.8	26283.9	24848.7	52199.9	27425.5	62280.5	75344.8	25571.1	38728.6	29789.1	53529.9	29120.9	61501.8	108456	134723	108817	36554.1	79241.9	104035	43756.4	31160.9	14885.9	65828	99734.8	19895.6	42453.9	52410.2	42175	28998.1	29280.8	24031.8
Adh5	23798.4	32675.2	25789.8	27315.2	42283	17952.8	24967	27834.2	42537.7	40874.4	48493.9	36746.8	30445.4	19761.8	19246.1	19419	20508.7	18272.5	25347.2	21052.1	22239.4	20629.8	19691.2	59211.7	25257.4	22347	31427.2	34708.1	34310.5	23264	40464	16759.6	18540.4	26380.1	18086.5	19239.1	22361.6	40719.3	28500	106708	18789	28265.2	22011	26372.1	33029.2	21774.4	13477.6	20640.6
Mecp2	41442.6	55293.1	118118	38351.6	64350	79432	49722.1	40001.1	38011.4	256590	38458.4	83873.1	57298.8	91492.1	38695.3	67341.1	60937.1	43442.8	39036.3	278514	46635.4	33531.9	53561.1	111848	29854.2	27074.3	48154.8	34444.7	60197.6	44281.9	66689.4	39237.2	45030.4	38417.4	30594.7	59766.7	37523.6	33688.2	72162.1	44869.2	37360.9	65902.7	42423.3	53037.5	49713.7	60020	34785.4	52317.3
Ak1	47683.2	51961.3	75143	75262	80894	55835.6	56786.7	70370.6	46438.6	64033.6	51072.1	65182	52894.2	55654.8	45466	60997.1	49873.7	58137.5	62894.3	67921	71184.6	63879.6	48878.6	53631.1	50566.7	124141	71535.7	57103.3	70245.9	55397.3	69970.9	58187.7	49533.7	68254.8	50883.4	71403	43504.4	50789.5	70921.3	71900.1	50703.9	53430.8	59068.5	60759.5	71890.9	102460	48201.9	55013.4
Mgst1	49811.9	121498	60173.3	107955	215389	32141.3	43716	42695.7	100596	634916	39824.9	355474	41434.2	92721.1	104595	40657.6	204125	71395.6	35554.1	120959	26166.5	71990	225126	25781.5	27795	57368.2	161845	72343.3	26937.5	82120	40606.9	95377.4	39171.1	62771.3	72888.3	63399.4	1.09321e+07	31542.4	55569.3	71017.4	28269.5	37014.4	30092.5	139619	125278	51778.4	44676	59736.3
Iba57	5707.9	5632.71	6383.25	6890.54	9525.35	6777.14	7070.22	6470.86	6642.64	7351.24	5628.66	6194.34	7626.05	6232.01	6665.87	6103.95	5569.89	5914.8	6494.77	7873.17	7307.57	6735.33	4313.28	6080.17	6958.45	7100.46	5908.3	6001.83	5367.59	6291	8449.62	5813.62	6170.51	7202.66	6601.37	6787.75	5185.66	6774.07	5947.17	5725.44	6915.76	5769.34	6536.5	5417.81	5412.18	6295.96	6250.64	6542.58
Srsf1	10885.8	12269.8	14942.3	10767.7	25240.8	14573	8220.26	16216.9	10934.9	9899.16	9612.48	19549.5	12124.9	22188.4	13742.9	10744	14774.2	11006.9	10131.3	13719.8	9638.81	10200.8	9701.34	26234.6	11460.1	16383.9	8697.15	13210.4	9324.93	10464.4	11613.2	12952.3	11992.1	13262.7	11396.6	13951.6	13410.2	10804.4	11405.7	9065.19	9589.93	12614.8	12625.1	18865	17400.1	8881.2	9155.53	12030.5
Nme2	7787.94	9296.05	9396.12	6954.93	6998.91	5987.8	9401.12	8692.21	6003.11	11441.4	9990.59	8897.65	9499.9	7278.95	7876.03	9709.57	7052.85	6951.26	7160.25	8150.68	8931.22	7848.7	9463.53	7379.99	6899.15	10544.4	6906.28	9894.06	6228.08	8687	6741.5	8352.41	5997.94	18502.8	6814.04	6502.69	5774.6	9244.29	8333.2	9891.59	5444.99	11965.2	6713.98	6250.78	16832.9	7057.61	7096.27	5997.08
Idh3g	30607.1	36484.8	28627.9	28674.8	37478.9	32139.4	29203.5	30372.1	49174.1	25835.1	30315.4	30136.9	31247.6	30119	33039.3	29380.6	30360.6	40991.4	24980.1	32033.8	30416.2	36861.9	31175.9	26628	36022.1	31673.4	28826.6	21596.2	20896.3	38401.2	27413.4	29428.8	23739.3	25684.2	27287.5	38140.9	34723.4	23109.1	28819.3	30451.4	34237	31233.2	32410.2	28354.2	24036	30546.2	51423.1	30104.9
Igkv8-21	26700.3	9824.85	16709.3	32243	14403.1	9595	7716.09	44989.8	6834.83	9261.1	11478.9	11983.8	14758.2	27536.3	19285.3	10646.8	2928.92	14833.2	12485.8	26714.7	7677.55	7049.59	11231.5	19499.6	11805.7	12303.3	19295.5	8931.93	28109	13758.4	13938.6	12234.1	15693.6	16058	11402.1	19710.1	18691.8	12295.5	13973.1	11455.2	10422.7	12539.1	10420	14295	9684.84	7234.27	6420.71	8030.72
Ucp3	8879.85	7212.26	9761.12	9578.12	13293.5	7087.51	8192.74	8011.8	12616.1	10011.4	7780.74	7310.68	8783.23	9113.57	8284.98	7489.28	7500.45	8236.82	9644.13	13790	12122.1	8506.02	7321.61	7197.44	11152.4	10978.4	15766.8	9174.11	8896.2	7275.15	10164.7	7770.04	7113.51	11106.2	9251.33	8556.19	13035	10300.7	11613.3	10500.6	9186.77	7736.95	6840.42	7834.25	10131.5	12823.9	8292.87	10467.3
Ndufb7	9226.75	7863.64	8426.93	8197.02	7782.3	10056.8	9031.94	9265.33	8530.26	10138.3	8926.13	9830.12	8377.15	9463.27	8000.09	8747.44	8544.74	9557.17	8514.27	8122.82	7459.15	8166.77	8023.89	12142.4	7907.98	8078.26	9050.45	6717.75	9667.16	8212.76	9461.05	7923.4	9905.23	8033.13	7866.38	9310.44	7471.08	8127.88	8408.73	8823.66	8694.82	8104.56	10192.8	8500.34	8354.72	8783.24	7615.62	8862.6
Cox6b1	1300.92	1331.4	1283.99	1276.37	1293.95	1205.69	1387.26	1267.08	1438.84	1506.95	1109.01	1582.76	1436.9	1388.72	1484.09	1319.89	1220.85	1414.99	1394.44	1419.61	1242.57	1390.36	1271.62	1566.01	1308.78	1193.97	1375.31	1217.28	1236.66	1241.19	1418.49	1080.25	1086.84	1239.15	1361.78	1418.28	1349.32	1232.7	1493.78	1274.33	1370.02	1253.25	1318.95	1339.83	1206.43	1268.98	1324.66	1340.23
Dpep1	61911.1	32161	55285.6	31609.4	44774.9	24593.8	28184	68133.4	30228.2	42008.2	52511.9	71084.1	54481	27954.1	57007	58158.5	49186	29507.9	78812.8	55595.9	54306.3	54699	31916.7	78911.3	33054	69199.8	40228.7	36689.9	57379.1	41898.4	32408.4	88850.8	90793.6	31697	62706.4	49178.7	54774.9	87099.4	68790.4	68070.4	32442.9	293085	39897.9	38150.6	48093.9	44508.8	53708.2	29038.6
Mcur1	11145.5	11297.5	10789.1	13892.5	11806.3	13467.4	11802.9	11377.8	12825.6	13690.6	11738.2	10335.3	12645.9	12928.2	11368.9	12610.6	14064.6	12581.6	11750.4	11727.5	14241.9	11504.9	11431.7	13453.8	12840.5	12045.8	11296.4	12063.5	13264.4	11470.9	11947.5	13061	11030.6	12889.3	13556.4	13069.4	10891.7	12463.4	12190.8	11013.6	13375.9	10457.5	11709.9	11936.6	11883	11021.7	11791.8	12288.5
Sdha	15869.2	14698.7	15969.7	15218.4	15138.7	15879.9	17117.7	14773	15263	16493.1	16895.9	14743.6	15632.1	15455.5	16355	16173.9	15073.7	15957.8	15554.2	14996.5	15162.6	15347.7	15102.6	16759.9	14978.9	15355.4	17425.6	15186.4	16024.9	13942.5	14540.4	16258.6	16245.5	16192.6	15880.8	15631.6	15128.2	15008.4	15310.8	16310.3	15863.3	15307.9	14714.2	15489.7	16702.9	15666.3	15286.9	15982.9
Sri	3808.83	4814.35	4643.93	4152.56	4527.25	4702	3369.76	4255.98	4526.71	5382.78	4445.72	5191.57	4142.32	5922.36	4779.56	3745.43	5318.92	4434.49	5042.17	4397.92	3927.66	3991.98	4105.44	46251.4	4249.05	4371.07	4643.74	3952.34	5142.56	4070.35	4979.79	4430.89	4285.44	5187.49	4675.7	5947.69	4256.08	4673.82	3896.36	5131.68	3529.53	5001.51	5125.49	6313.75	5143.14	4219.05	4094.47	5113.9
Nsfl1c	18233.9	17263.2	20574.4	19948.6	19916.3	22677.5	18546.1	24583.8	19887.5	20736.4	17093.3	22571.5	18717.8	17835.2	22080.3	18561.1	20719.1	20395.9	19961.8	20089.9	20106.4	18450.2	19496.7	25110.3	21812.4	22249.8	27610.8	17765.8	20554.5	21461	18837.8	17044.7	22912.4	21152	17753.8	21511.3	18998.9	16750.5	21234.6	24401.6	17724.9	20787.1	21839.6	20543.2	18960.7	23406.2	20947.1	22098.4
Tfam	19012.8	16005.2	17134.4	15970.3	16193	19405.2	15047.1	21988.9	17901.5	18621.5	14531.9	17144.9	18762.4	17526.2	15937.4	19416.7	18839.5	14778	16501.4	20690.2	18856	16380.8	14887.3	20034.9	17360.4	21635.6	17739.7	19278.9	18936.1	16779.3	19690	18247.1	17744.9	21908.2	18420.6	21189.9	15797.5	17927.8	19248.1	19562.7	17374.1	18725.4	15122.2	17526.3	19952.9	17040.9	16581.9	16910.9
Serpina1d	71344.6	25081.3	58315.9	102346	21685.5	16279	26303.2	34970.6	17807.8	27951.2	22668.4	96077.5	32619.6	43646.5	21199.9	18904.4	22899.1	12805	13804.9	23185.1	77218.9	19834.1	26093.6	49238.7	24577.2	20922.2	28604.1	126682	25513.7	20090.4	28493.6	20513.6	30031.4	21175.6	17352.6	22679.9	27258.1	15743.1	40383.4	78501.6	21678.7	25463.6	22334.7	21306.7	34035.5	18270.6	17052.8	20909.1
Npm1	18982.5	21350.7	20218.2	23291.9	21326.8	23410.4	21187.3	30636.7	17342.4	26509.7	20146.6	25449.6	25156.5	16034.9	22236.9	26117.4	27636.5	24401	19643.8	25556.2	22568.5	21053.8	26194.4	16440.8	23440.3	35645.6	27332	21132.3	19915.5	24471.5	21223.4	23767.8	31067.2	23385.9	22551.6	27424.3	24130.2	23652.9	24782.1	24872.2	17623.2	22514.2	22938.7	19549.7	28293.4	23920.1	27928.3	23321.8
Rpl24	21342.1	70520	23111.2	32799.2	112828	44330.6	62321.6	25390.3	47046.6	66318	63417.6	29273.1	80174.7	29175	35244.6	23824.6	52059.1	43726.4	35581.3	33648.1	41775	60463.3	24078	24153.8	26090.9	41712.6	33185.2	33834.8	57690.3	16957.4	26668.5	76665.7	42624.8	36351.6	30386.4	40283.4	18631	25300.7	34054.1	70889.9	46395.3	36966.8	41119.5	31958.2	22375.3	37858.1	50543.1	51575.3
Ppa1	11986	10464.4	10358.1	10046.5	12550.9	11435.4	12326.2	12635.3	11596.4	17195.6	13088.2	10766.9	14011.9	12484.3	11810.4	10411.6	11084.5	12224.6	12553.4	13885.7	10573.4	11873.9	11408.2	10401.5	11268.1	12476.3	11438.4	10359.6	12613.9	11523.5	10216.1	11415.5	11154.4	12813.6	11483.5	11524.3	13264.8	12155.5	11803.8	11928.2	10086.9	10976.1	11762.6	11861.5	11932.8	9570.26	10959.2	11364.5
Myzap	36531.3	26142.1	28365.5	18797	19814.8	30769.9	25911.7	23399.6	20424.9	18260.7	31378.4	24308.2	21559.7	25487	24398.5	19431.4	19253.2	19942.7	20469.3	14994.5	21963.6	19879.8	30273.1	19695.3	30247.2	20026.9	19729.7	45025	23436.7	20292.7	22960.6	24356.5	24876.3	24205.4	23630.7	25867.9	18211.4	31040.8	20067	23433.1	20240.9	21039.6	19636.3	22212.6	23624.7	25982.8	24828.2	19837.5
Inmt	102920	80465.2	108652	157068	199202	301236	172438	205914	107144	232186	222963	118458	390815	197878	151744	179045	171882	163966	668291	174257	81729	198378	44327.1	77933.1	56393.5	104984	153201	305034	188619	153118	92156.3	189073	213606	545387	132253	87693.8	120485	122237	60397.8	138033	168493	90319.4	93419.9	191388	115863	225520	401278	164677
Vwf	69246.4	131620	127183	54702.2	93870	143665	131395	49162.6	238825	111351	170902	105819	135757	84485.5	121371	138750	109730	197717	201200	67061.1	147577	57698.1	73152.6	136631	81429.8	103338	67791.5	65877.3	93156.1	67424.7	135211	83841.8	208375	67403.7	136925	72361.5	68650.5	153145	80415.5	70913.1	68619.2	90198.5	69403.8	96547.2	126059	86865.7	200868	115189
Rab12	43059.7	30451.7	41989.5	41405.2	39788.4	29187	43556	31676	29345.8	34914.5	33046	32072.8	35090.5	33207.7	43401.7	27988.3	26894.1	22683	65585.4	46889.2	33181.3	29002.8	37761.4	35234.5	44172.2	30047	44789.7	50782.1	61490.6	28420.7	42357.9	34905.8	33911.6	38215.6	28333.6	41162.4	49271.1	49616.2	34644.4	46868.1	50654.5	30074	32377.6	43241.1	38433	40500.6	34319.2	27532
Anxa3	95295.9	70238.6	127317	37527.1	59590.4	52599.6	105756	67789.1	65087.6	177635	49316.8	45635.6	53709.4	37711.6	91237.2	58654	63407.2	45879.3	53864	236568	60243	50636.7	307349	55562.2	68766.3	23603.5	53162.8	461465	67554.4	175320	76163	71740.4	56340.8	61247.2	60040	93841.2	39942.4	71661.9	44874.6	157046	75905.8	70268.8	53979.8	98931.1	107583	101977	63775.8	45497.1
Mtfp1	24050.7	17622.9	14934.8	15476	47381.2	15931.2	28958.3	12049.6	40339.2	23671.4	13156.1	19679.9	23052.4	26820.4	12792.9	17113.2	42983.1	22717.6	19975.3	12910.2	15493.4	29555.7	11719.9	70941.1	31829.5	17888.4	34842.2	17608.3	76238.7	16285.3	16958.5	14723.2	15528.4	15843.7	25922.7	50311.8	18109.4	46062.8	15798	19561.1	22253.8	24155.6	14311.4	25626.6	17350.3	47529.4	16703	16581
Atad1	43580.3	42782.4	30706.3	34553	42831.5	48769.8	31392	47093	34420.1	44272.8	40595.5	46450.2	37585.6	34625.5	35229.4	37066.7	28882.4	29019.7	41663	38535.3	35340.6	34291	30862.9	27393.1	37254.7	82246.8	50928.4	32031.8	43121.3	26828.9	44166.4	26371.5	32220.7	53842.9	33974.3	38145.5	40313.6	33295.1	37561.6	61603	26069.3	25736.9	26109.6	36014.8	45838.8	45451.1	31752.7	42919.5
Prkaa2	20743.6	17166.8	22863.5	23570.8	16279.2	22329.9	15793.8	18434.7	19207.4	15436.1	16615.2	17599.6	11152.4	17078.8	20375.4	17029.1	14670	15831	13884.3	15801.1	18423.1	12486.6	21115.7	20882.7	17926.7	15714.9	15017	12392.8	21897.7	23251	18518	17661.3	15889.3	15083.5	16847.3	18203.1	16509.6	14944	17933.2	14487.2	18498.9	18890.9	17265.4	15127.7	17094.8	13648.8	15978.9	12622
Smim26	237095	213581	328996	96838.3	482630	486943	291826	481125	188747	305044	166937	575405	179353	226689	305999	325534	212333	535053	235995	316271	437630	254615	228977	192450	473205	167631	107700	4.06759e+06	266218	733293	360463	329776	392264	439983	880664	392710	144127	412918	266988	313384	170062	297797	330879	320855	470354	369351	332312	186657
Abcb8	18155.6	21437	28855.3	20704.1	26116.1	17191.8	22404.1	21231	19028	29435.2	22012	29120.8	16807	20615.5	46044.1	21482.3	20103.1	21137.5	33189	20637.3	19215.4	15840.9	363920	15025.3	22233.5	30084.1	38785.3	22079.6	25589.1	20796.3	27573.3	23439.4	23629.4	27753	26939.3	26211.5	319896	21018.2	27394.7	23727.2	16953.5	21517	25840.9	29453	24608.7	18737.1	15406.9	24297.5
Rab10	15020.1	15697.2	12670.3	12817.6	15262.6	12537.1	13238.7	15309.8	17177.4	18822.6	14760	14820.9	12725.9	13704.8	12759.2	13049.6	14499.1	11977.5	16378.5	12405.7	15182.2	12012.9	15231.2	18820.4	15526	13004.8	15849.4	15973.1	20849.5	15005.9	15639.7	13158.3	16945.3	13262.6	15424.3	12134.3	15050.1	21566.3	15612.6	19056.1	11854.6	14027.9	14537.1	17343.8	12628.5	14070.2	10854.3	12887
Kpnb1	40499.1	39296.6	36326.6	37233.2	42112	49160.2	42641.8	42014.2	43363	52686.8	44008.3	42511.4	44709.7	40106.5	42259.4	38849.4	40336.2	44798.7	41820.5	46735.5	35434.4	41324.8	43587.8	37051.8	34358.2	36221.4	39263.6	48494.9	41614.7	45980.6	37137.9	43555.1	42329	47445.4	35412.5	42612.8	43048.8	44986.6	35012.8	41568.8	36488.9	46548.1	42250.1	41117.9	40119.1	38002	39301.5	41267.8
Ctnna1	149591	181043	176193	139604	178168	147527	146108	179722	178046	165171	172103	165740	143158	146802	205326	155245	164143	193144	143880	125799	139534	212649	139318	144895	164733	161126	136297	137333	148546	230041	145432	150112	153186	159126	171090	120204	217052	165401	159071	146675	162937	153035	168176	138554	171774	124374	278811	127458
Nebl	444737	230024	281963	1.00482e+06	189597	204449	250262	261291	297901	288058	679957	169044	220813	254184	217327	255145	347676	141161	329494	251486	219395	312972	357288	231004	254419	179873	282718	194436	267361	309205	205718	341855	335854	163306	218118	149528	273267	362263	296134	280527	278585	259704	143152	350118	212415	254978	284726	225701
Afg3l2	144811	123029	115340	102748	146037	108470	168759	141911	118325	148751	114591	107483	111968	119215	145949	131328	99443.3	135683	124559	136178	110070	136255	107402	105027	143308	107365	121152	124881	120501	177752	102641	106358	102569	123209	125664	116676	112402	143699	102632	114830	114592	118696	141447	121196	114276	131347	122218	108247
Rab18	22028.1	25257.3	16873.2	23946.6	18265.4	16408.7	20210.6	22816.1	23819.2	47739.1	19704.3	23506.9	23332.8	17669.1	20369.9	20974.8	21814.9	16893.1	18739.4	24087.9	15797.4	25889.2	21477.2	31007	18919.7	12070	17627.8	20234.3	26735.1	21376.8	20979.5	20316.7	18157.2	18956.6	14632	19911.3	17274.9	21623.2	18400.8	35430.8	21826.9	22461.7	18226.2	20254.3	13828.8	21249.8	15399.7	16390.3
Myh9	1.11364e+06	1.23601e+06	1.14268e+06	942280	860593	1.28515e+06	661454	1.26954e+06	1.12598e+06	618475	728212	1.05134e+06	1.09668e+06	778754	2.87419e+06	830423	795764	1.38779e+06	1.33063e+06	893074	759879	817936	1.17063e+06	1.37641e+06	1.39368e+06	1.19129e+06	708440	1.67414e+06	1.46175e+06	1.0624e+06	1.29954e+06	1.38456e+06	1.08893e+06	925773	1.51344e+06	773650	908386	977249	5.55206e+06	1.14178e+06	801330	1.29999e+06	957708	1.9416e+06	1.00989e+06	871549	792431	919217
Svil	241355	406652	293294	719464	163332	174386	183594	298810	426274	245951	864705	292931	253720	1.20953e+06	310412	233596	247868	351115	471578	181129	250093	1.32806e+06	2.28647e+06	271242	571114	472894	200442	293274	333673	421538	315775	380020	364662	779471	363910	167589	1.31784e+06	726054	478903	167177	296718	176658	712245	663099	618989	148398	133686	445280
Mrpl15	171551	203862	284082	410913	159050	177037	131928	308680	171770	132475	461347	131315	160979	282939	120721	141722	129900	163520	188818	288647	152742	186742	148143	172999	106625	87919.7	237326	211762	266261	174285	220493	194874	346414	124891	139880	110920	146058	107850	152162	259239	320469	133859	186947	156750	183619	145595	181999	270874
Fkbp1a	26483.1	20788.1	18308.1	21549.8	48832.7	18408.9	13546	39195	34693.5	32134	16767.2	28298.2	16796	25722.2	13572.9	22779.1	21217.8	22380.5	21763.3	19984.4	17208.3	26335.6	13304.2	26657.6	14295.9	16907.9	22712	25004.2	40038.4	19316.3	22444	18895.8	14051.4	13874.5	27980.9	21171.9	18076.8	18581.2	18813.6	28968.1	21573.4	17064.8	18720.5	22829.7	16640.9	45103.5	8553.84	21508.6
Ndufa9	35085.8	28786.9	27285.7	30221	29537	26254.9	28760.3	32459.4	27871.9	39532.7	27539	27614.6	29867.8	28656.8	28581	27583.4	27731.3	33667.2	28516.6	31233.2	29231.1	28929.3	29357.1	31792.9	26355.2	29402	31605.6	29770.1	105495	27599.5	32248.6	25226	30542.2	33688.5	26766.9	30047.5	26225	26925.9	30639.8	41763.7	33293	28553	31909.4	24944.8	30999.3	28681.1	26742.6	30354.7
Hsd17b10	19957.8	16840.8	19286.3	17190	17714.1	20649.4	20864.7	20730	20976.8	20032.9	18016.7	18922.9	19093.7	19470.7	17561	20699.7	19681.3	21307.9	16376.2	15180.2	18721.2	19542.9	15095.7	22037.6	19418.5	19276.4	17748.2	19701.2	18936.3	17723.7	19530.7	19900.7	18474.3	18557.5	21420.3	23224.7	18047.9	18007.8	17877.8	18823.6	19859.7	18744.6	17894.7	19105.3	17392.8	19820.4	17232.7	17274
Serpinb6b	67816.7	57214.6	60407.7	58641.1	77523.7	69535.7	54414.6	514291	79457.3	74307	65558	58109.7	49379.1	64671.1	57810.1	71706.4	55576.8	84593.1	68139.4	60371.4	65441.9	78215.7	33124.3	73386.3	52626.3	77102.4	55421.1	52470.3	61391	83889.7	67042.4	81007.7	58565.7	58329.4	78915.1	57545.7	48323.2	58395.2	67352.7	66239.6	58701.1	73022.3	101462	62098.5	36884.7	80781.5	58979.7	67262.5
Clu	201044	346255	193020	97320.9	224340	163334	301677	376858	156778	531133	185583	194544	533067	298283	163730	617196	145053	112207	565588	251185	285978	366084	135457	196014	230592	351651	115774	93831.1	212863	226343	229068	348148	187766	562250	859290	420518	369492	204909	143379	130000	133149	318488	203008	137215	175941	277300	86604.2	152077
Thy1	16136.1	16858.2	18764.5	15824	22038.6	22621.6	19687.6	18409.1	19571.8	25900.1	14963.6	21026.6	22158.2	18000.2	17310.3	15450	25449	17963	23100.6	24855.3	20201	20692.5	19945.2	16772.4	14790.5	15940.4	16556.4	19802.1	22096.4	20577.2	23346.6	18033.6	21005.5	19136.1	15655.8	15270.8	16109.3	17015.4	17873.8	19474.1	23129.1	21609.6	20087.1	21233.1	14639.8	22802.9	15287	24531
Coq10a	17026.7	11019.9	10119.5	12473.8	9031.58	15633.4	12591.9	13024.8	13527.5	12765.6	9565.02	10216	12211.1	13162.3	12989.3	25326	12256.4	10497	14605.8	9260.82	10637	15275.7	6818.36	17330.1	12626	16285.4	22137.4	9217.04	12417.2	5638.47	8625.06	12924.6	12071	10098.5	16178.4	17737.3	8324.26	11143.2	14273.8	10348.7	9798.31	10259.7	11894.9	9833.63	9924.1	31117.4	12901	15495.7
Psmb4	11178.4	12033.8	11406.9	25506.4	17921.3	18572.4	15846.1	17305.6	14365.5	16442.2	13052.6	15447.9	17052.5	13823.4	15681.5	22733.1	13622.3	47700.7	15714.5	20672.3	16103.3	14884.9	12500.4	18611.5	12351.7	13878.8	19071.3	15968.4	15955.2	23832.3	15883	15262.9	14384.8	13470.2	21594	19646.6	13613.4	14916.8	17120.5	13022.3	15705.4	16920.3	19818.9	18771.8	13117.3	14953.6	15831.7	19156.1
Letm1	78577.4	81480.8	85503.9	94851.2	165460	63563.2	112136	95369.1	168864	97690.1	68183.5	63662.8	81813.6	92590.8	82900.5	128487	199171	88601.4	98901.8	98622.4	68183.8	97757.4	103716	110908	91224.8	92988.6	145149	113712	99003.7	68269.9	98867.2	104552	101798	110349	87212.1	111016	148802	88004.5	75497.3	96030.8	93377.5	95798.6	88921.7	80859.9	103038	131143	111958	166038
Vapa	24748.2	27042.2	33605.2	21490.5	23944.1	23338.1	24274.9	26487.5	24420.2	25516.3	26117.9	22595.5	26230.3	24751.6	27021.3	24097.6	26619.4	26955.6	25247.8	22754.9	20201.7	23835.9	32797.3	21580.9	25585	32416.8	21274.2	17475.1	25220.4	21087.2	24999.1	24269.2	26039	22004.4	21791	25089.9	23499.6	22506.2	22920.6	22032.3	21057.8	23519.6	22037.7	24471.2	24959.4	25762	23451.5	25278.3
Dync1h1	410650	428712	384692	471838	399580	378366	398925	503329	568365	540300	442420	277392	629729	339882	704318	430637	371705	623436	448433	575996	488957	413434	437911	329500	598491	458970	751876	447862	507787	412545	389061	537249	754465	389263	699402	332255	646120	423045	760863	500173	391839	356271	402167	429258	398673	514402	342670	481331
Agl	312179	387502	404866	575501	374689	336351	381629	373470	414872	287442	403196	424079	265049	313468	359217	317484	234980	562917	362051	319579	383027	379152	264294	363634	383322	341267	538025	2.38092e+06	289812	367578	343763	505374	405319	409638	321190	297144	371665	381750	369476	573329	394518	421177	379727	332750	320854	532250	323892	317982
Ugp2	37599.9	42689.2	33282.7	46089.1	43354.7	24668.5	43172.5	44749.7	43305.1	49744	39835.2	28323.1	53523.9	48038.9	34010.1	33786	36697.4	50651.3	35688.4	33812.2	46207.2	52379.3	30352.9	54457	46757.5	43869.6	39921.5	40043.7	52057.6	33087.3	49509.3	38243.4	34490.6	50141.9	37071.6	35582	34285.1	39260.9	50029.8	58249.5	40540	37862.1	41975.3	46087	28756.4	34804.2	27777.3	46321.8
Mtx2	21184.3	15194.7	17671.6	17177.8	18804.6	19205.8	19498.3	18669.7	18442.3	21555	14576.3	17673.9	17641.7	20092.2	17532.5	18556.2	19037.1	17331	18069	16675	19316.7	16237.8	16686	18941.2	18142.9	21321.9	17489.5	14343.2	19295.2	16513.8	16783	18391.8	20281.1	19891.1	16736.1	18657.1	16466.5	15242.5	17239.9	17265.4	15445.3	17109	17041.8	18672.5	17050.6	19361.2	16222.5	16466.9
Pdlim1	93065.2	89304.4	56430.9	122389	98503.7	63277.5	75575.7	137042	99063.5	82773.7	59455.2	110850	60771.4	70331.4	88385.4	68257.4	82612.3	62021.1	71311	88700.3	73950.4	79527.9	96776.9	100527	63405.5	82989.5	88221	75406.4	69958.4	64767.5	56691.7	102347	75351.5	63824.1	66460	104615	65070.7	96317.9	64203.6	87437.8	79986.2	67415.5	43564.2	170433	98166.2	83643.9	69805	83641.4
Psmc5	30515.1	35737	32786.9	35369.5	38385.2	30935.3	34569.3	34302.2	33829.7	43134.2	33999.8	32512.2	32638	36599.1	35257.6	35420.9	34384.9	35938.7	34919.7	36614.5	36880.1	38505.5	33308.8	32282.7	33638.9	37183.4	29356.8	27282.3	32644.4	30918.9	33649.9	34195.8	33334.4	36024.6	32850.7	31482.9	31671.8	36382	31238.9	30132.7	31346	31819.6	34194.5	32828.6	31562.4	31531.8	33241.2	36636.8
Arpc4	10547.7	12636	13892.2	10123	10183.1	10029.2	9884.28	16964	10871.2	11651.7	16619.2	10813.1	12318.2	14453.2	9715.63	20762.1	11755.7	11035.6	17132.2	13032.6	23541.7	9202.15	8142.82	10257	9494.66	11906.2	11000.7	12219.4	12895.3	9893.25	8580.17	8908.08	10743.3	8833.58	11833.4	12519.9	12915.6	10439.2	8639.54	13875.8	9068.79	10247.6	10587.4	12421.8	9403.71	9102.25	23278	12264.4
Nampt	30973.4	20774.5	23007	27419.5	31678.3	33114.2	25046.2	37334	28595	25099.1	26168.8	32185.3	33677.9	39723.9	22823.1	24986.4	29100.6	26862.7	31728.1	26908	30933.1	33351.3	19705	67220.8	29423.6	38508	40472.1	25162.4	30245.6	24076.2	26133.3	28498.7	36561.1	33456.5	30995.3	42575.5	25765	25935.1	25689	31851.6	26984.5	26229.5	34576.3	30752.2	29076.9	39685.8	27064.5	35039.6
Prkar2a	7760.24	8210.35	8012.18	7923.94	9123.96	8345.29	8991.43	8419.52	7522.13	9425.74	9898.83	8282.7	8344.57	9249.02	7919.47	8908.35	7849.53	7965.76	8237.29	7933.92	8425.09	10545.8	6998	8621.29	8101.9	7893.4	8131.83	9669.88	8959.48	7304.45	7782.66	8539.9	7469.17	9397.93	8052.77	7964.61	7897.56	9210.88	8034.22	8924.81	9257.96	8219.21	9183.18	8737.67	8130.16	7757.6	6478.29	8358.08
Capzb	72501.5	55935.3	47493.2	48354.3	45274.2	41445.7	44976.6	52435.8	56475.5	60323.7	54115	47310.5	51843.1	48590.6	43100.8	50047.7	58563.9	51059.9	55335.4	41746	49286.8	48556.9	60031	56916.3	48613	51075.1	43898.8	49230.9	105305	38779.1	74158	54169.5	52226.9	38030.6	49515.8	48793.8	51079.4	60270.2	50362.8	74510.3	60489.4	52348	42721.3	57092.5	45074.8	53637.1	35642.3	51847.8
Coq3	11594.8	10832.8	11768.1	15960.4	11732.2	10846.6	11399.3	13837.4	8950.69	11504.1	16057.6	9766.19	10534.8	10942.8	10405.7	15465	11342	10824.1	13952.4	11129.7	12854.8	12873.3	10943.9	11229.1	12005.4	17765.5	14735.6	11021.7	14008.2	10879	10986.4	13574.5	10712.7	13265	13295.7	18290.3	11488.8	13855.5	11479.3	13162.1	10302.6	12801.1	10007.1	11308	11509.8	12346.7	19086.4	11090.9
Esd	95986.3	53957	59801.9	84282.2	94440.1	58057.2	67651.4	63386.7	102795	106446	54322.1	91701.4	104118	108764	53219.9	53373.6	85939.4	70401.2	53765.8	99955.4	71320.3	85169.1	51005.5	66201.8	54124.5	87536.1	103048	85012	54878.2	52103.9	74359	49728.3	60156.1	64930.8	83061.9	72381.2	105456	61706.2	120096	75679.9	50604.4	38143.3	68725	69634	219689	64746.6	67282.5	66823.1
Isoc2a	21736.1	21599.3	14139.9	22476.2	30419.6	18881	16932.5	13612.4	12561	48105.4	23440.1	25463.8	16930.7	15194.9	15552.1	22497	16207	15259.7	16187.5	13042.9	14963.1	20389.5	14652.1	17838.5	13327.5	22415.1	20353.5	22740.3	25728.3	14505.7	40927.5	15634.6	17338.5	36637.2	13353.7	15148	20618.7	16440.7	18664.1	64316.3	16165.4	18871.6	19021.2	12361	15648.8	14942.6	14818.6	14526.6
Ndrg1	15269.6	20868.1	25826.5	15992.7	21459.8	16216.1	18025	16265	17981.3	14899.9	17785	15519.5	17921.7	14083.7	17014.2	19203.7	19179.7	18091.6	19005.2	17020.9	14780	15638.8	18246.5	9652.14	10812.7	18532.8	17518.5	21613.7	18135	17816.9	18607.3	16158.6	18261.6	14942.5	16277.2	13271.2	16199	14444.8	15714.9	15695.3	14402.5	19662.1	16481.6	14595.6	20488.4	21357	21196.2	18581.6
Srsf3	22057.5	17918.2	15331.9	20933.1	26490.4	25406	19794.2	23227.3	31471.2	32144.3	20194.6	17362.2	27122	17117	21228.1	23741	19337.4	24793	16284.7	27555.3	18943.6	21758.1	31826	11662.3	11441.2	19205.7	19146.3	22777.6	20759.3	20773.1	24163.7	29423.2	24422.6	18603.5	24502.3	31758.4	19007.8	23281.3	21116.1	19320.2	27897.3	18473.8	19240.8	19677.6	20268	12788.7	19732.5	20353.5
Tomm22	7149.18	7024.55	6418.46	8322.78	7127.02	9967.45	9269.27	7413.48	7861.4	8461.3	4986.71	7072.33	7220.91	8408.16	6221.1	6583.68	7575.84	7029.22	5587.12	7126.14	10328.8	6157.73	7231.56	10239.1	6501.22	7623.14	10250.2	8469.99	8456.01	7857.83	6934.63	8916.13	5214.55	9463.7	9912.56	13377.9	6213.66	7592.85	7914.82	5451.1	7270.91	8030.98	6370.84	9696.78	6614.96	8634.67	5886.13	7786.15
Itgb1	155820	113878	134577	112971	126610	126394	126768	181012	137023	198070	95070.6	122101	143747	116292	133155	130072	133034	93863	166955	153232	115591	123789	116512	113511	137751	158217	111154	99043.7	139749	116438	127963	132562	134044	96750.5	116722	148938	144112	108570	98090.5	122080	112386	99827.2	121040	130238	102757	217628	94613.4	111585
Mcee	8672.25	6025.39	7543.56	9646.72	8341.88	9960.98	8302.19	8630.76	8872.25	9253.36	6698.17	10642.1	8852.78	7932.25	8901.53	10293.2	9480.15	7733.35	9291.37	8933.58	10684.9	8811.38	6375.48	11028.4	8838.04	9458.97	10801.4	10618.8	7576.68	8083.28	9186.58	8018.21	8643.79	10014.2	8656.65	8496.94	8879.8	8825.39	12229	10411.9	8914.99	10356.4	11062.8	7869.05	8936.51	9516.64	8270.5	9308.02
Acss1	46536.9	36685	43963.9	38105.3	53073.8	43240.7	35440.7	33005.8	37034.6	49799	38132.1	54386.6	49987	42466.9	42038.9	41029.2	33985	38388	41124.4	50262.6	71849.1	39893.8	43039.3	37911.4	37888.4	49627.6	45743.5	63512.1	46712.4	44360.7	43148.8	39815.3	40210	56947.8	47350.3	45330	40672.4	51475.6	46139.6	48530.8	43214.8	39800.5	36744.1	37261.7	64128.3	45281.2	36588.2	33614.9
Timm9	51524.4	61404.8	97749.9	109542	81626.7	82556.7	71880.6	103149	79150.9	56237.3	55068.1	183764	83964.9	113120	127841	167116	65200.6	74933.8	191525	140327	93172.4	72600.8	548477	82056.9	445721	78226.1	155426	55082.4	101293	73146.4	48417.9	54471.4	46648.8	89540.2	176777	88231.8	71579.1	76013.4	661070	55592.3	173400	83809.3	66338.1	98162.2	86545.1	109674	51885.9	81512.3
F2	53159.6	37150.1	51357.9	58277	43861.9	65263.1	108552	59314	48942.6	51350.1	73620	43556.8	43815	55425.3	50305.7	34993.5	37670.4	39526	42703.8	42252.9	74814.9	47482.2	59164.5	35657	50497.3	37177.7	45455.9	95829	53959.2	49028.9	48301.8	50381.7	39880.5	66971.6	41861.3	55760.2	45780.7	50089	41241	48625.4	51546.8	56224.9	60756.8	53948.7	40593.1	31588.6	38013	58459
Atp2b1	285470	485522	275680	129949	119455	222664	84403	238716	5.78748e+06	160776	318147	99870.8	106720	265508	126724	761728	245124	345144	234323	53236.5	198244	222430	141971	124211	206598	2.10994e+06	267375	25571.9	57842.4	263092	350552	139179	58842.2	846341	168723	285918	1.41314e+06	134691	159672	179430	71929.9	102928	89972.6	97751	323773	229422	1.17627e+06	120141
Unc45b	23974.9	21148.1	21441	23400.7	23369.9	25560.4	24433	25596.8	25640.3	26557.3	27827.7	18160.7	20433.4	17818	29812.4	20189.6	23375.2	19711.1	26891.9	22528.8	22615.3	21982.3	26704.1	16030.4	22979.7	27837.9	20458.2	17372	20254.2	22619.8	20996.4	26916.4	24590.5	23151.5	25996.4	17331.3	23942	20637.6	19514.5	21974.5	19520.9	21128.7	20594.7	22183.1	22640	23082.4	19515	25908.4
Cst3	5049.41	5228.96	7660.02	6698.54	6688.17	6419.5	5683.81	5897.42	4744.11	7989.44	5380.33	8219.32	6650.8	5822.43	6709.37	5829.67	5983.02	5669.28	7036.84	8073.49	5207.89	6125.13	5750.6	5891.62	4381.07	5424.19	5092.52	6751.33	6187.34	5747.6	7576.03	5069.6	6442.51	5212.34	4979.77	5871.33	5705.52	7272.61	5770.91	4792.49	5703.35	6089.85	6667.68	5653.24	6572.49	5833.32	5237.44	6079.18
Atpaf2	14046.2	11744.3	12408.4	15940.3	13249.2	15059.2	13232.5	11915	11338.3	15144.7	10552.7	12532.4	12992.6	16150.4	10658.1	12339.4	11957.5	11961.9	13033.2	17485.1	15896.7	14969.8	10724	12351.4	13309.8	17054.2	15792.6	10920.1	15718.4	11264.1	15537.8	11816.6	10549.4	15742.3	11489.4	16733.2	12989.9	13050.1	14857.8	11408.5	13467.9	12350.3	14822	11485.7	11693.3	15829.7	11924.5	14765.9
Ahnak	349842	290746	276234	372375	407276	388880	304439	417560	336089	404509	254003	436799	1.17926e+06	337990	349474	332151	419651	355117	376711	482020	355451	378247	382498	423573	497590	468637	413676	404829	415516	377416	377818	356481	384329	394445	518527	537000	351779	354471	368710	359598	545083	356935	352737	341655	476962	474067	300420	399731
Stx7	15314.7	16540.4	16812.9	14563.1	22225	19876.2	20330	18434.2	17244	33519.5	15142.3	19122	19189.6	15661.4	19597.2	16720.7	32056.4	15344.9	15100.4	18342.5	16175.9	20318.8	22850.7	21895.9	21412.3	25239.1	41585.6	14058.9	18196.7	17345.5	13251.2	19128.7	29478.9	25852.8	17336.5	18608.4	19553.5	23739.2	22715.9	20805.4	14327.8	20896.4	17869.2	18949.7	19822.5	26772.5	19829	21693.7
Cand2	94993.1	76724.4	98153	80018.6	76387.8	75954.4	84134.3	80681	98320.7	93158.4	121792	63300.5	63905.7	71074.7	88235.7	66535.2	78324.8	103446	83794	73230.3	80346.4	93737.1	94992.5	78218.5	112104	93811.6	62221.8	66855.3	96964.4	75703.4	121003	91591	99022.4	74015.6	75185.7	96734.8	89407.2	94695.4	65130.1	107342	81518.5	73760.3	59069.3	85874.4	82725.6	73465.3	95690.4	84163.3
Igkc	15255.1	8837.46	20487.3	14971.5	11040	8803.64	14893	17719.8	7275.2	10858.5	9780.58	11035.7	10262.8	16440.9	13713.9	10813	9957.42	5068.01	11399.9	15816.4	9043.04	8471.28	12592	14626.7	8942.89	12639.1	11458.5	8837.65	15433.9	13523.4	9567.65	18571.5	25144.3	16035.7	8515.57	11063	18196.6	10269.5	12090.4	9171.98	10663	16133.1	14575.4	13025.4	19036	5887.1	9649.61	6081.25
Cfl2	100083	79124.6	102038	76262.1	72242.6	84333.7	95305.3	82111	60145.4	122420	73428.4	75790.4	86060.9	106951	90259.1	102559	97898.3	148369	72193.4	68849	89925.3	114298	83877.1	89820	104639	101520	86724.2	139627	91246.4	69017.8	73725.7	80836.6	98829.5	83638.8	78130.4	167124	63808.7	88874.6	78959.5	83378.3	77573.4	75967.1	83865.4	95653.3	97477.3	98765.1	96859.9	78225.5
Synpo2l	182835	26737.3	47104	53278.4	43431.8	45021.3	39692.1	37699.9	66635.3	38831.8	41268.4	40057.3	46279.6	47068.3	78362.4	60287.1	37325	42833.2	56866.6	22287.5	50719.3	46083.5	60975.1	40463.5	46022	36171.5	29286.3	91860.8	45292.5	37138.3	42493.3	69964.1	155856	33156.3	71440.1	46048.9	34034.2	50018.8	36995.9	50386.3	45119.5	34716.1	29005.2	54956.9	47022.5	48744.2	46177.5	27926.2
Nid1	266572	108560	121675	159782	131212	130026	142451	154906	123811	93446.6	157301	204751	124736	133892	136004	127891	108988	211591	150821	98542.2	135692	176132	105406	111188	129557	142365	111221	132957	130613	138497	126439	135888	123693	98189.4	140166	126817	130851	160533	162070	126454	132047	212244	115043	168801	109796	150144	138009	132487
Aco2	196045	115055	127663	110430	132695	145133	192172	113115	160693	108771	157813	107586	155634	138104	133103	183891	109961	180395	241989	149934	130533	140411	124646	121129	165828	135991	163703	156223	120651	125774	165476	187285	155356	168103	134169	145363	146736	141030	184814	179556	248493	129815	153441	156427	151439	165778	167848	120833
Lnpep	54817.6	74669.1	43695.6	114917	53690.2	57918.3	52912.9	43879.2	131976	68847.8	49181.8	48520.9	51401.1	45298.9	51550.3	75045.6	62290.2	149465	44083.3	49585.5	49912.8	58151.6	47689.4	46098.8	29470.3	71117.5	51203	37889.8	70952.9	37632.6	67118.1	60502.3	35035.1	49667.1	33428	114236	56165.2	61309.8	37062.8	50242	121402	59648.7	43196.7	40371.5	49056.4	47712.4	68636.5	58409.1
Cavin3	114249	414062	277905	41653.6	236811	84977.8	72446.3	134052	36585	853540	422915	127328	141626	127078	363540	266595	47646.3	49640.6	427395	903830	444049	64091.4	92103.2	174457	161123	151901	106794	70298.7	218532	33129.3	121747	73094	77655.9	60868.2	324025	223562	110514	277164	72004.7	220410	62747.5	86840.5	98093.9	59917.2	69637.7	91826.1	200203	146884
Afg1l	39138.9	37235.3	62157.7	65421	37708.1	31923.6	44119	36474.5	34461.4	39642.7	44735.5	44787.5	55833.7	39190.8	71635.5	62756.8	40346.7	28686	104877	40820.6	26181.4	95003.5	60956.8	45388.4	33306.7	45090.8	69771.8	46514.6	76708.1	40938.4	54199.8	51772.4	341089	69936.6	36400.1	37100.7	66127.5	47304.8	34280.2	61092.7	43081.5	52510.6	45880.5	53739.5	39936.4	47359.8	66125.9	47721.5
Ak2	28203.7	24700.7	25909.2	26366.5	27430.4	34397.9	35626.3	30469.6	27208.9	26862.4	30508.4	23593.4	28985.7	31949.9	28725.8	23806	24738.8	34270.9	25769.4	30109.7	28636.3	26754.4	24884.2	34503.2	31975.2	26507.8	26334.3	34309.5	28942.3	32294	30553.8	29746.8	27702.5	37383.7	29465.9	31252	25962.9	26216.2	25249.2	28706.7	28221.7	27133.3	31467.9	29005.3	26774.7	25650.7	28622.6	29535
Hspa4	146348	175264	122451	114945	273199	147926	151344	131657	201261	276007	186685	102890	110648	128017	156510	128562	167414	180618	128525	114223	111335	203400	95286.5	180223	185744	205747	93056.1	106607	132480	105773	178174	142145	85897.8	107094	171367	128619	96555.1	140603	231743	165614	98018.6	120334	195897	154515	109033	124294	124844	145452
Atp1a1	79850.6	103256	105861	111553	307062	87721.2	88720.9	73303.8	81298.1	134332	259675	90216.8	150820	72068.9	115216	105730	99901.2	105255	87713.6	75913.5	102591	91840.8	133865	97239.1	150906	88632.7	119096	94386.3	95107.9	137762	98049	76231.2	117785	88285.1	85552.5	79777.1	96473.6	86984.4	93852.3	400289	101767	91878	85620.1	109533	71884.1	73384.5	96449	72452.3
Tln1	258752	354524	372997	418159	294621	712057	417660	312588	508167	548175	819539	432367	488456	339049	369420	480525	482109	563886	1.079e+06	386544	1.24009e+06	226773	336751	894657	405029	300815	330111	360088	401110	605616	399223	533668	431293	506104	497660	401552	438553	516793	301986	411931	524175	351238	364912	477056	353889	454117	514053	340050
Ctnna3	70092.4	45294.9	51348.6	54169.5	45508.1	55726.6	40731.4	49168.8	54277.1	48506.7	62656.1	53524.1	44702.3	49106.8	52333.4	46664.2	56171.4	53083.4	51001.4	34290.8	48836.9	53281.6	68967.3	54704.8	51522.4	64227.5	53770	45789	46590.5	76216.2	53515.3	55864.1	53966.1	47767	73169.5	50077	81670.6	45263.7	59465.7	55953.4	42701.4	49857.2	55129.9	57893.7	61957.4	49708.3	49834.3	43641
Nit2	132545	107953	103595	170414	119944	183966	150239	160962	96194.8	136048	187237	105733	207107	145307	94365.3	107963	104380	117136	99602.8	98389.9	107600	102569	92169.1	150721	183037	126300	195675	230674	119577	107716	111901	114449	114402	196294	99060.5	141371	98953.1	163598	132100	170968	88308.9	107634	136326	108385	107410	173258	100078	135518
Ywhaq	45361.3	65939.9	82512	34289.3	51677.8	42091.3	58395.6	56290.2	62929.6	68363.1	56544.6	45948.5	43930.6	46752.9	76944.1	40512.1	52384.7	43518.6	62037.5	47232.4	40482.3	102944	47959.4	36288.7	43394.6	56470.9	40729	39937.9	58998.9	50444.6	47702.4	50658.9	42187.5	46903.2	39493.4	52111.5	156021	48609.6	32506.5	46391.5	50297.1	56401.2	48591.7	59348	38798.2	42479.8	66422.1	44466.6
Psma4	57935.7	58460.3	39233.3	51334.4	63312.2	65216.8	53849.6	58686.7	44724	54597	58755.5	50155.8	57372.4	50648	49920.4	48917.4	70294.9	59228	51278.9	61003.6	65448.4	46532.1	53384	63647.2	40668.5	54556.9	62414.6	57705.2	49604.6	47788.6	43596.5	87972.7	51968.9	45809.5	63644.9	63268.5	43656.8	59175.4	51403.1	53953.1	75945.5	63109.1	56360.9	68193.5	46282.7	53320.8	63554.3	70112.8
Cars2	20666.9	23445.6	26864.6	21810.8	23016.9	30001	26504.4	17775.8	19522.1	23771.2	25390.5	24850.2	29922.7	19704.9	25921.1	28224.9	25306.5	33385.5	21958.2	22594.6	19979.3	30722.4	21095.7	22668.7	27305	29638.2	26170.1	27331.6	29599.6	20670.3	28373	19945.7	18679.8	32165.5	20061.5	28456.3	17318.7	20653.4	31774.7	31976.7	29285.2	28060.3	19930.5	21452.1	30012.3	26842.6	26115.4	23945.7
Timm29	19100.6	17785.5	18971.3	15853.2	35584	25764.2	16077.7	15557.5	24417.1	21970.4	19395.3	16702.5	14525.5	19139.1	19520	14024.7	19958.6	23612.8	15260.9	16549.8	15632.9	17756.9	15688.2	23285.6	17318	16420.6	14792.5	16172.2	20903.3	19947.3	19609.4	18493.8	17034.4	15461	18573.2	16988.4	13967.1	18002.9	15418	17285.3	18219.1	17882.4	17875.4	19481.5	16835.2	18364.5	15287.1	17894.6
Mthfd1	229791	267624	146302	383077	586508	392872	508301	235417	517725	367201	583597	239627	436855	190626	308123	230813	258926	648624	250350	229463	320805	265863	172529	176370	1.11133e+06	311389	232690	79048.4	308750	531200	229532	233060	287992	153328	378032	137654	241541	355832	447277	272127	335838	255591	207354	262028	134840	230472	210830	237439
Phb	31861.2	51515.3	43690.1	41252.8	35550.1	42845.8	46136.8	51222.3	44479.4	63986.1	29695	44571.7	56993.1	43256.4	41274	43321.9	38468.5	45054.7	36304.5	64317.4	107383	36026.2	47348.2	35522.6	34722.8	36500.7	52963.7	92502.7	38577	53139.6	44117.6	42803.6	65002.6	60548.2	44528.7	36759.7	36363.5	39674.9	46130.3	43295.8	49031.7	32228.2	53482.1	54751.1	49421	39497.2	37355.3	53243.9
Ndufa4	678.078	719.298	743.692	678.706	777.824	801.869	740.153	740.936	795.064	742.47	662.001	780.07	701.005	831.046	707.19	787.206	875.772	777.658	777.824	796.164	696.691	787.689	701.476	799.96	713.22	755.319	746.09	732.144	662.499	688.316	779.905	854.4	778.957	839.388	751.403	791.832	847.535	672.543	719.805	665.23	799.431	738.835	774.046	746.499	735.974	836.483	839.296	834.032
Acad12	14777.9	14254.8	13430.2	15344.2	16173.6	14940	13221	19599.7	16862.4	14600.6	13339.2	18138.7	16373.6	17680.9	13356.3	16607.8	15916.4	17818.3	14903.8	15628	21463.2	17565.4	13023.3	17818.7	13509.8	16730.5	20789.5	17080.7	16558.3	13817.8	15204.2	12237.5	14984.9	14450	16242.8	15341.1	13197.9	15630.8	20626.9	16848.3	15563.2	17781.2	18908.7	16383.7	13513.7	16420.5	14030.8	24704.7
Lpp	55197.7	57342.7	53885	49914.1	61646.7	57042.1	47304.8	58848.5	59486.2	77024.5	72463.4	46365.7	83836.9	48974.9	72874.9	62579.7	67307.4	71526	72092.1	66295	55724.3	63475.5	73875.3	59579	52290.6	54749.9	55408.2	56019.8	52392.1	68174	67228.1	62721	47504.9	59732.8	283738	43120.5	58566.1	45048.9	57785.6	68398.3	61911.7	68199.2	57122	48334.7	51688.3	69278.1	38571.9	91804.7
Cap2	11272	16833.5	13766.6	9503.82	11702.7	12547.2	13574.8	11971.9	13902.4	11278	17020.8	9278.44	10748	10686.1	12427	9380.92	10071.7	11062.3	13597.2	14856.9	10037.9	11571.2	12334	9396.05	11871.5	10887	9611.5	9202.11	15148.3	12593.9	11777.1	11619.5	11303.4	8814.19	10854.1	11240.6	10715.3	13638.2	10891.8	11076.3	12003.8	10955.5	13934.9	11004.7	12366.1	9866.88	14379.3	11188
Ppp2r2a	5574.55	5255.14	7227.67	6112.05	8479.57	8502.48	7152.63	6808.91	7767.62	6779.64	6738.71	6574.83	5661.88	5696.12	7241.41	5531.86	5811.26	5564.05	6987.13	7420.13	6382.38	5740.24	6644.05	5513.88	7031.84	6968.08	6233.99	5852.37	6200.43	6595.62	7464.62	6240.57	6239.5	7372.54	6518.2	6772.48	6253.36	5793.73	6692.59	6259.64	6127.85	6549.61	6320.09	5715.02	6483.68	5872.54	6112.47	6599.45
Ndufs6	7410.5	8624.87	8717.14	6732.04	7800.13	7693.91	7957.91	6680.89	7280.57	8647.17	6020.57	9310.94	6704.39	8761.24	7971.16	8590.43	7504.12	7662.92	6309.77	7716.51	7658.65	7331.33	9197.15	8539.84	7813.1	6907.88	7817.79	7020.11	6764.09	6711.93	6659.76	9033.57	8781.41	8211.14	6823.73	8457.32	8008.21	6303.76	7461.94	7070.6	7348.55	7909.88	7350.2	7295.58	7242.14	9175.84	7863.95	6755.49
Anxa4	157612	159062	177125	244228	168394	117003	101144	274917	289395	186537	135001	198372	128579	148045	155287	178899	163855	173143	202570	241276	166602	185918	104527	522005	117934	140677	193636	158503	187821	189504	294789	164304	244951	119895	134178	170016	194470	159371	149834	339049	193786	174461	167463	269456	154689	191522	195235	188998
Pcmt1	46224.6	46682	39380.6	41027.4	68274.6	43063.5	36370.1	35251.4	57622.6	44654.8	44496.6	34696.9	50980.3	38609.5	34377.2	86584.6	42658.1	60313.3	30781.7	33452.2	42385.9	44306.6	40332.8	42087.9	29335.6	40743.5	40294.7	56285.4	49458.2	52182	41312.8	44521.9	44001.9	37117.5	44445.8	56235.4	26546.7	56865.3	37317.4	52021.3	67596.6	44407	36376.4	43505.8	67516.5	39514	43801.6	33695
Hspa12b	35153.8	31570.1	37096.4	22835.3	51249.2	20436.5	19622.3	27929.1	34600	27425.6	26332.5	28218.9	25365.1	32312.4	25600.6	22210.2	24361.7	38026.4	26465.2	30363.5	33728.9	28303.1	32098.8	24080.8	33069.8	48009.4	24930.7	26624.9	26786	32728.5	36149.6	26249	28483.8	36849.1	24058.3	20035.2	33817.1	25322.4	29977.6	41743.1	21283.7	28512	26256	29118.2	38047.4	39831.6	21391	26007.5
Gna13	27396.6	22207.5	25221.1	21891.1	27522	39893	15505.4	26947	32844.6	23218.3	26342.1	31640.6	27926.8	27747.4	31304.7	23162.9	24554	33683.3	30324.4	27251.9	25243.7	22375.7	24531.8	27101.2	21299.7	24519.2	19485.5	31018.8	20072.7	24683.8	26092.8	22755.9	28670.7	24178	25907.9	20843.8	20649.8	26622.5	23560.6	21709.7	23758	20509.3	30635.9	23578	29372.8	27311.6	27146.4	30712.8
Ywhab	2447.91	2765.79	2935.9	2627	3323.78	2833.63	2872.29	2843.67	2952.02	3024.78	2888.83	2812.37	3000.8	2829.95	2814.7	2977.44	2884.01	2980.58	3142.86	3207.48	2872.15	2845.96	2970.32	2787.74	2949.26	3026.96	2650.91	2794.33	2781.45	3012.48	3164.8	2665.65	2895.8	3106.96	2885.21	2880.92	2782.7	2812.24	2690.58	2887.67	2703.88	2919.14	2958.13	2833.2	2855.06	2755.17	2821.49	3029.24
Agpat3	29241.2	47884.6	25935.9	40117.4	43451.2	29581.3	45233.3	32382.3	51111.1	39316.1	44293.2	38895.9	51600.8	41012.9	23673.5	50320.5	32360.7	44897.6	45288.4	35967.8	30493.4	40749.9	26982.1	41015	35345.1	30520.5	36490	26365	33082.5	42862.8	43640.4	42974.4	28256.7	36451.7	44472.7	32673.2	47766.8	36635	48617.4	38255	36828.1	50150.9	30225	43058.1	19796.3	36895.4	34614.1	32423.3
Ndufs2	25187.7	18557	16491.5	18121.9	28232.8	38154.3	18853.1	17641.8	30849.6	19091.9	19527.8	22620.7	19622.5	19432.4	19318.7	110018	25211.4	28758.4	18867.3	15860.9	17068.3	23655.6	21835.4	18929.3	18918.6	21968.8	21834	19284.7	41142.3	16221.1	26095	17583.7	18755.4	19248.9	15996.2	47284.7	18508.4	20528.2	18559.3	34839.9	91163.8	19932.3	16247.3	25209.7	17791.3	16361.1	19715.4	16865.5
Msra	33702.8	50900.1	41110.7	40202.2	38959.3	53178.1	51581.3	47567	43169.4	30077.6	55727.2	34417.8	36990.7	55558.4	52056	37819.3	37372.8	58261.6	38105	46997.2	34243.2	49220.5	45029.5	41251.2	56964.8	35818.5	36171.2	38991.1	29280.9	33391.3	44996	39485.3	31707.9	48988.1	37770.8	33150	42721.6	29759.7	34903.5	32653.5	42505.1	51785.1	42096.6	44617	25692.9	40435	41540.8	116423
Pitrm1	89530.4	92677.3	83307.8	107501	115361	118838	83334.1	95237.5	90072.2	91626.8	95946.2	114845	83992.6	98534.5	96659.3	92624.1	100864	99358.8	91806.9	112333	107579	86055.3	109220	94830.6	98886.1	90204.8	103776	141927	87537.5	95785.4	88550.4	95887.3	84314.3	87187.9	102007	95622.1	91130	105410	137341	92690.9	99338.3	100385	131962	95199.3	99899.2	91806.8	107735	122642
Pdhx	27639.5	24974.1	32385.5	27656.6	30540.2	32036.2	26022.7	33478.1	31298.3	30965.4	28846.7	21906.6	28811	29699.9	58883	32980	32157.9	41486.5	35026.9	35050.5	23548.9	26485.6	28085.1	39561.2	41737.7	31263.5	21120.9	30037.9	29905.3	33563.5	38992.6	35910.4	25088.2	36394.7	33930.1	36164.7	31242.2	26404.5	30080.8	29830	29484.6	29894.2	26252.8	32566.4	28338.3	28346.2	33309.2	27007.6
Hnrnpm	47005	46150.7	35350.5	34780	57773.3	44804.5	40647.2	36441.3	40684.9	46145.9	43280.5	36016.1	48926	36910.6	43631.9	42252.9	55065.4	44276.9	43305.3	49726.3	42424.3	33640.2	54185.6	34145.2	40301	51192.4	43741.3	43914.7	46778.9	42140.7	39813.5	42835	42011.8	40398	47079.7	41251.5	42489.1	43054.1	44335.5	49035.4	39082.6	49682	44329.1	41707.8	46556.3	38743.1	46108.8	48408.2
Psmd12	17805.9	23527	20837.2	18957.4	28821	20040.3	19397.6	25707.9	25567.2	39918.9	19211.2	26094.3	20785.6	21367.6	22420.6	21132.7	28881.7	19449.8	25533.7	30666.1	27156.4	26875.1	22387	21004.9	21357.3	26698.7	25766.3	20210.2	30971.5	17339.8	21824.5	22321.1	22317.3	21783.8	22094.6	20850.6	32866.1	21498.4	24944.6	29883.5	21666.6	21410.5	22288.3	25358.3	21487	25044.7	15690.4	28167.9
Mgst3	3261.5	3010.94	3339.53	3133.31	4155.51	3554.43	3181.35	3016.01	3253.23	3333.07	2938.83	3496.56	2552.04	3395.22	3744.39	3090.94	2846.33	3935.77	3148.28	2880.12	3101.17	3292.8	2617.46	3574.8	2884.13	2705.58	2888.64	3257.39	3102	3261.46	2863	4510.63	3502.33	3400.47	3579.47	2912.22	3044.2	2734.51	3127.8	2888.98	3461.93	3258.35	3054.07	3402.38	2944.64	3697.47	3223.35	2698.36
Hnrnpu	375932	179731	137383	137409	621119	170405	71831.9	190171	414753	187935	505653	170403	519662	190350	103376	416386	112784	198411	539647	189131	75891.3	84470.9	284308	249450	129390	115900	185731	315728	221144	405065	204944	234560	461599	163847	300058	109622	133502	339808	332793	584569	76360.9	451339	173432	172943	114380	224136	238142	76218.6
Eci2	169977	124471	403254	94830.2	139098	139472	101926	89197.2	121298	402878	161135	251940	74133.4	114537	120404	119268	203890	131448	223355	141323	117045	186765	228680	88206.2	76947.2	269046	90697.1	101385	494167	146697	857555	98835.2	113630	134959	133675	316477	154522	163516	107015	124015	81025.4	89245.9	233452	95702.8	182685	120955	92849	112856
Snca	22793.8	27282	20102.6	14717.1	24662.2	28477.7	19716	22698.1	24551.2	31122.8	27841.6	23205.6	25564.7	21367.7	19771.5	21179.8	30960	19737.6	20810.1	19779.7	22051.6	32189.7	20182.8	21086.8	22167.7	33440.6	14776.4	15776.1	21896.3	19650.4	25513.2	18128.6	15731.3	22242.8	20587.4	27214.2	16053.4	23341	17362.8	23758	21202.8	22036.1	22012.7	20856	20520.5	21391.3	20531.5	25102.3
D2hgdh	24995.5	12465.5	12398.6	43414.6	14173.4	32746.5	37089.4	15075.7	13066.3	38167.9	14918.7	20796.6	15643.8	16942.1	16205.4	11799.7	12778.8	12522.3	24108.9	30313.3	29376.6	27825.6	13449.8	12436.9	24444.6	24418.6	29968.8	27766.9	39546.6	21240.7	18135.2	16968.2	15812.8	29641.1	15024.2	23394.6	13711.5	27761.9	29969.4	20862.4	13786.5	16801.3	35532.9	14783.9	26486.5	35530.1	14813.7	20535.3
Tns1	94595.1	79011.2	97964.6	123765	131993	110792	100046	97911.8	92821.6	152179	131411	88193.7	100426	87764.7	123500	106787	94340.6	105520	124765	98190.9	93061	101799	107131	78110.1	94356	105874	75803.8	126621	86421	119475	115291	108430	103515	101459	145359	94377.5	114631	104183	79209	88346.1	89465.2	86212.9	102029	95255.3	117414	87446.2	91616.2	105638
Hnrnpc	36368.8	40811.4	37053.6	44680.8	57243.7	33888.4	31689.3	39765.9	50413.3	40004.2	30547.8	44120.4	61720.2	40079	30505.6	73968.3	61659.1	44243.7	43936.8	37651.9	42451	37926.5	46986.7	47628.1	34725.7	63345.2	59521.2	46359.1	37408.6	37166.5	55498.9	33005.2	39255.8	38800.3	50452.4	59831.3	42616	41648.2	57586.4	49687.7	37551.3	43517.1	48539.9	38381.6	43968.2	45731.4	48581.8	47172
Pdk2	45359.8	54939.7	59168.4	48007	51998.1	52708.2	52018	57963.8	66024	66674.7	53170.9	61302.3	41974.3	53327.8	62881	49555.5	39268	42127.2	59251.1	55130	58230.7	63575.7	64871.1	50708.8	45172.1	47191	48531.4	48202.8	46865.4	36088.6	40500.7	106508	54021.6	71026.3	42008.6	61974	45072.8	54459.3	47382.4	48331	71987.4	49255.8	47320.7	50911.2	46168.5	60883.1	57027.1	40725.8
Cavin2	338146	266260	205783	509726	206810	206465	170396	202263	165182	170419	257709	556772	261280	210044	206480	241537	182076	230315	252022	218362	156004	128902	404433	537900	101421	134534	239829	317028	157500	340179	202259	234434	419684	112002	212353	211113	188189	262039	293831	251036	105441	518435	122947	623870	226369	201016	323452	208710
Ogdh	77577	82922.6	76653.7	91541.2	85518.5	83805.3	119111	70545.9	68856.6	83989.8	90955.1	73182.2	67867.8	75279.5	91605.1	81285.8	73265.6	105412	91443.1	70160.5	99612.6	83368.6	71008.6	86772.5	80004	87031.6	80848.3	94708	82533.2	84209.3	73986.4	102514	74183.6	96933.1	94321.6	83992.5	80966.9	73792.9	72667.6	84701.4	67813.9	89568	92531.4	83656.1	84285	89097.9	93440.9	84745.6
Ogn	38408.5	22840.8	38462.2	27288.1	144533	15793.6	21771.2	27140.2	20747	31205.8	38249.5	20977.9	52443.1	13611.6	21834.3	46658.4	50061.9	43179.8	50220.2	37919.9	28189.4	17023.4	40762.3	24026.9	18328	50774.5	31725.1	32364.8	42223.6	45861.2	44721.8	22940.7	20848.4	17083	31363.5	25305.9	25813.9	35309.6	19158.5	73818.9	23776.8	95165.8	32316.1	25395.5	37682.3	68075.1	17351.4	34374.9
Rhot1	5029.47	4320.27	4941.03	4542.38	4720.64	6666.16	4294.15	4908	5162.73	4652.67	5439.88	4181.82	4607.56	4673.6	4930.64	4541.43	4913.68	5369.54	5224.39	4600.1	4303.59	4625.36	3664.17	4512.27	5029.24	4550.09	3903.54	4255.85	4522.12	5318.7	5475.95	4998.92	5068.06	4377.65	4560.25	4432.2	5352.88	4281.55	3947.82	4522.12	5035.6	4050.99	4724.34	4718.73	3885.3	5094.06	5227.86	4600.65
Gstk1	14554.1	14803.8	18576.6	16769	17670.7	17960.4	17625.6	18377.4	14480.7	17936	15805.1	20174.4	15275.3	16806.2	14904	18048.6	17955	16885.7	17120.9	16358.9	18895.1	14999.1	13988.9	17385.2	14521	19191.7	21842.9	21825.5	17005.5	15408.8	16945.4	18932.4	18404.4	22826.4	16033	18398.4	20083.1	17166.4	17034.3	18208.9	15394.6	17686	16599.3	16578.1	20167.3	19151.3	18390.7	16664.6
S100a11	38068.1	55867.1	58818.3	44850.5	45478	87679.5	42556.1	63956.1	52826.7	42250.3	46374.9	63250.2	44759.5	43534.8	58558.7	38726.1	47450.5	63111.4	30031.9	50152.3	36664.1	87353.5	55756.2	26004.2	37566.8	68322.2	56915.1	39060.9	35109.7	53916.1	46472	51274.4	25217.5	46098.2	51841.4	61610.7	56106.1	33912	94725.7	30699.6	54400.7	62938.3	46020.8	56508.6	41878.3	51496.5	40269.6	65437.2
Ak4	9194.05	7974.61	7792.58	8194.66	8141.4	7716.37	10219.9	7117.59	7674.63	8200.2	7721.54	7988.99	8685.84	8587.09	8009.86	9563.03	7448.43	6832.7	8493.24	9026.17	10259.5	8306.79	6400.33	7881.3	10042.5	8997.68	8934.81	6312.2	7470.87	7665.74	7616.98	7560.56	8129.89	8419.5	7451.24	9082.32	9084.99	7990.26	7642.52	8293.71	8059.09	9790.47	8139.69	6973.1	6519.31	8544.37	10116.1	7563.95
Dnpep	31880.4	33547.1	37112.5	34705.5	31701.2	37143.3	26761.8	41879.9	33024.7	45539.4	32012.1	39251.3	33229	40838.1	37757	38323.7	37886	45771.2	36310.5	46815.6	27204.9	30509.1	33884.3	99119.7	39957	29763.9	39888.1	38121.7	32341.7	30008.6	38528.5	32892.1	32677.6	27477.8	33033.9	40949.5	40761.7	37116.6	42948.2	37810.4	30370.1	34161.2	58631	38341.8	36698.9	43143.1	28286.9	44558.7
Oat	51047.5	43475.8	39471.1	75558.7	59108	64630.1	51399.2	52663.5	64961.2	58938.2	50364.8	47947.6	48572.3	63437.9	49035.4	64544.3	45939.6	59459.4	48125.3	63621.9	57580.5	51037.2	38802.9	55412.5	46928.8	53156.9	58318.1	66847.6	48779.9	45871.1	49294	55462.5	46617.5	60147.8	65537.4	55914.9	60488.6	48525.2	55749	48745.3	48349.2	45535	63222.9	49790.1	57596.9	45750.9	44673	67611.3
Cct2	236014	372098	253312	248407	300002	338538	303238	211294	283733	545986	423284	270903	375010	246186	273943	232138	323396	290468	341211	389585	341358	280521	265001	530048	353135	258610	322016	225305	292250	267401	355204	322283	261009	239598	388874	392914	226539	265396	504360	433345	329081	371559	271157	307783	203212	254600	548863	319838
Psmc3	90822.3	517916	334547	80902.2	194827	112319	364252	128460	307675	167261	221527	185067	202876	391215	168613	120781	93802.4	174998	144496	379866	132660	143071	225249	590089	274900	103154	160096	98177.4	163423	138661	158495	132952	302328	256903	123264	157298	107035	203259	145767	134627	131277	255474	268726	115988	258152	114399	252658	198689
Ndufa12	33597.5	42733.1	26652.5	45123.1	31931.9	47150.6	29390.8	33344.3	46167.5	23237.6	28404.9	32939.8	47643.7	31414.9	41116	38215.1	31776.4	57077.4	27961.7	39864.1	17396.5	41804.4	31408.3	33421.7	19514.4	25392.1	37666.1	33324.1	25670.7	44668.6	63495.9	24444.9	26876.9	20860.8	56269.8	33141	31631.3	19595.6	48619.9	25343.4	46944.1	30447.3	35602.7	42539	24891.2	24871.9	35201.9	66765.5
Dnajc11	14200.8	13429.4	11572.9	16403.3	12493	18293.2	13275.7	16357.1	15095.2	22420.3	15715.2	16108.6	13730.4	15040.9	13295.2	16435.2	14221.2	17241.7	14116.4	14762	10449.2	14532.8	13342.5	23145.8	12788.7	11922.9	13457.8	11236	14811.8	16274.8	15697.3	15921.4	14601.8	14185.3	13341	14455	16279.3	17222.2	14899.8	13865	12903	15424	15098.1	14801.2	12229.8	13330	12295.5	12951
Gbe1	88105	110187	106648	130505	97572.4	98842.2	99642.5	101379	98156.2	85096.2	114177	83716.6	116212	100376	79472.4	94874.1	94832.5	131406	99460.6	90858.7	69415.2	147770	91466.3	77933	95803	85981.4	86110.4	223385	150619	110428	107885	102749	90818.5	100392	91405.8	104515	77032.3	74274.9	120849	126707	78985.3	109778	96537.4	102999	85547.7	130666	109840	106881
Hagh	14784.3	19464.3	13424.4	17653.2	20138.2	14676	20833.2	16176.8	20107.8	25171	15832.2	19692.5	20485.6	16716.7	16687.4	17782	17315.2	15390.9	20666.3	18812.5	16394.5	22454	15097.8	17493.8	19555.6	17035.7	17731.6	11003.6	16559.3	20285.8	11377.4	20229	19421.2	24985.8	16298.2	12878.6	15764.1	15656.7	14216	18072.9	14124.3	23461.1	14456.8	14255.8	14418.5	28667.5	15477.4	15653.3
Gsr	14367.4	45375.6	21886.5	29906	21875.7	20871.7	33825.4	15755.9	14100.3	19148.4	23979.8	28210.8	21107.9	20083.5	29224.9	13423.4	11146.6	11537.2	12495	44314.5	16182.2	23179.3	51785.7	16119.6	26234.9	9901.36	35811.2	12056.2	17287.3	33136.1	14875.5	23102.7	22065.7	17370.4	22853.7	23521.6	21664.9	20487.6	18333.7	13906.7	76635	11123.8	34191	13824.1	26895.2	15732.8	16926.2	15752.4
Eif3f	18687.9	23891.3	15980.4	19127.7	21294.2	19302	15563.6	19281.5	19618.3	26646.7	17454.1	20510.7	20967.9	21398.7	19547.1	18449.9	21806	19662.3	18719	22048.2	17368.2	18643.6	18266	19817.5	15768.3	20322.4	15953.2	17185.1	27323.4	17018.7	17918.9	18919	18422.3	19651.8	21933.8	17778.4	20198.1	15647	17535.5	19603.4	16331.5	17197.9	19558.4	16775.2	21724.8	16164.3	16609	21448
Hspa9	168640	121876	146654	137213	202783	187111	167099	125827	156390	191810	150886	148194	172296	150047	201092	297057	301985	169011	205462	114050	174022	202443	132977	160653	182961	229682	125010	224184	134785	191273	165510	204886	202834	318612	173081	151063	205214	151841	122788	187123	175876	168670	164524	173152	229558	139735	180638	123496
Prkaca	341613	282643	304173	613542	284917	377557	316412	311805	280004	412598	416168	359361	279329	292309	404117	289645	218077	277804	288086	933075	316302	495801	476460	287759	542882	211251	326273	309930	462920	656392	277217	363848	377033	265395	529240	321673	333054	307213	467673	331644	397075	467676	437363	275690	312637	388959	200404	347601
Pcca	82494.9	60715.5	71445.3	92667.5	73363.7	83558.3	88582.3	77783	81427.9	74830.8	76012.8	69720.1	72998.3	77839.7	68614.7	66186.8	76386.9	79010.9	64322.6	65541.2	95028.1	75586.6	56536.2	73863	74091.6	75304.1	72693.6	72538.9	75738.3	77768	72558.1	76749	64614.2	71491.1	93237.1	75340.1	65536.4	62942.8	85778.8	68970.8	79164.8	77292.7	69455.8	89161.1	61568.7	65382.6	72182.3	76833.4
Nnt	73411.8	441687	178243	44010.2	386038	110724	62117.3	151110	475326	117815	100028	109751	122182	66014.1	124392	63972.5	79947.4	44634.5	77356.6	153265	297793	99384.5	95174.8	107333	38040.5	136075	148971	271096	60418.1	109980	45406.3	285616	90115.8	83833.7	104765	144960	52678.8	292720	124587	120995	54069	359937	205527	136690	91446.5	130263	146828	87217.1
Chchd6	26072.6	31079.9	42345.8	28526.6	30056.1	36019.2	32079.8	39546.4	26723.7	40602.5	37899.4	28252	36708.3	24397.6	32794.6	36851.3	44424.7	27644.8	29373.2	30025.5	38003.1	41690.5	23880.4	27952.6	40643.2	38192.1	57399.2	48190.8	27906.8	42033.9	30482.9	24214.5	37382.4	37547.4	35544.5	32557	31837.6	27021.4	37747.9	54198.3	28277	23075	37567.2	30405.8	35128.5	43503.6	53396.7	33671.6
C030006K11Rik	2577.87	2348.54	2516.35	2639.96	2539.03	2899.31	2472.35	2544.44	2308.58	3134.36	2409.32	3044.41	2525.86	2865.69	2573.85	2620.55	2663.34	2409.74	2603.44	2752.84	2434.22	2896.02	2393.95	2682.72	2579.25	2529.28	2540.09	2529.68	2734.04	2372.44	2407.99	2590.26	2562.71	2847.33	2396.07	2802.35	2659.48	2528.88	2748.67	2502.84	2540.79	2544.7	2585.78	2421.75	2480.06	2631.76	2728.79	2419
Htra2	4064	3976.26	5845.15	4328.21	4694.92	4735.11	4138.73	3768.09	3415.92	4570.18	3746.35	4826.53	4243.6	4880.37	4173.89	4586.66	4769.49	4058.33	4076.46	5738.87	4633.85	4082.43	4006.92	4974.41	4460.34	4503.09	4818.05	3997.08	4192.24	4383.1	4914.14	4292.46	4157.92	4734.3	4712.75	6059.31	5029.4	3880.52	4567.26	3780.45	4259.98	5383.26	4038.1	3515.74	3989.83	4519.25	6314.27	4378.47
Hist1h3a	163324	113485	66257.9	69089.6	168428	329177	145513	106137	167482	170037	76992	442470	125707	203733	84712.5	134570	166066	286290	86943.6	86128.7	83526.2	108665	99160.7	110608	89958.9	91063.1	125751	180897	91864.2	348511	103000	128532	198151	591846	79166.4	59190.9	175771	130232	75020.6	109065	152793	173168	135025	97747.4	157429	249138	102247	98438
Ppbp	1465.3	2525.19	3432.99	2312.17	2679.66	4925.16	3079.86	1350.69	2655.46	2658.89	3450.01	4117.89	3089.5	3231.99	2191.47	3887.04	2987.04	2460.68	5227.84	2188.07	4799.41	1059.4	3165.02	3570.19	2586.29	2737.63	2433.36	1648.12	1999.59	1996.19	2672.9	2067.36	2271.8	2173.64	2565.94	3475.66	2991.55	2316.55	2225.3	1744.01	1981.54	2006.67	2095.51	3344.5	2176.67	2755.62	3735.8	2411.34
Pdia4	68952.5	93711	104723	78924.2	207630	140275	109924	55282.9	340633	114399	91742.6	124422	371003	81013.4	70937.7	70281.8	109025	230541	110478	119035	893572	69177.6	117045	107325	59034	138204	180413	54197.7	232941	268523	78155.2	85020.1	97647.9	68306	213653	116663	53670.9	59216.7	335773	164670	182702	154667	145088	132341	164067	116936	57500.2	81787.3
Adssl1	246748	182783	355011	172766	227175	294609	132770	231136	202751	308938	1.48066e+06	216145	155924	251752	275326	196915	177308	204045	363015	221740	162866	296660	238691	352564	172092	218924	180311	229072	207780	244691	221824	210184	153842	258837	184662	196960	196775	273760	194551	266657	193149	287193	299594	216541	241563	312086	182612	186061
Psma5	4918.48	7336.6	5604.71	6214.42	7372.21	6344.17	6026.79	7119.76	7338.78	7530.32	6028.47	9227.94	6692.79	5742.16	5856.3	6801.92	6613.02	5590.87	7144.5	9407.77	8087.77	6789.16	6582.37	6999.15	5540.63	6427.38	6094.41	7877.91	7250.08	7355.4	6588.51	5730.73	5756.78	6713.27	6235.63	6306.83	6313.55	8194.87	6908.46	7472.21	6028.26	9918.89	7078.28	6872.31	7053.31	5811	5138.07	7523.27
Actn4	129254	122283	115027	89094.4	76412.9	93887.2	78306.9	6.21865e+06	126260	111996	137328	139870	149819	89778.5	93787.2	80025.7	159265	112281	121693	106053	106854	89164.9	135537	79536.2	98260.5	177075	91970.4	79489	104747	184244	115033	102135	97061.3	82035.2	119657	95618.8	95753.2	103265	95789	136147	104097	106310	105811	144072	74200.7	109887	85741.6	165570
Dnajb6	56967.5	86586.3	48630.1	48039	48628.2	52744.1	43780.2	73954	53005.9	316956	68522.1	69652.9	44382.9	70269	65775.8	74248.5	61916.7	38150.3	58196	63354.5	41385.7	105441	76980.6	111648	48171.5	42084.7	58460.8	38138.2	82597.2	70957.9	47344.2	53587.2	54051.8	61420.3	123786	64063.3	58557.1	76824.6	51140.7	55836	33259.6	45798.7	65073.8	52630.4	40169.5	56389.3	41869.9	51268.6
Pzp	267931	171069	268961	199454	241351	172248	169964	181731	102051	237672	139233	155083	214178	179276	184775	151872	145054	76627.7	157873	313611	255605	119469	305953	301966	132564	193839	369415	368096	181346	265585	221113	139087	203765	163982	277198	475824	205928	147893	207463	266565	102402	230246	229618	217086	159734	208379	120768	186706
Rps4x	31286.9	24020.2	21008.9	24114.2	26855.3	29621.7	31061.7	28431.7	24956.5	31702.8	26316	26926.7	26613.1	25464.1	26308.9	24049.7	27267.3	24748.9	28391.8	25756.2	25889.9	24389.6	27496.5	24476.2	25005.9	30631.1	24088.1	23832.3	27726.8	24649.9	26543.4	26227.8	25943.3	28521.2	26207.7	26415.5	23977.5	25450.4	24321.9	27634.2	24621.8	23879.8	25668.7	30445.1	28047.8	22818.6	23648.6	27099
Taco1	21150.9	20373.2	16120.9	19335.1	20509	23977.9	18929.5	18858.8	18099.4	30062.9	20360.9	16907.7	22065.9	20421.9	18269.9	21355.5	17331.2	16667.9	22922	29502	18810.7	17632.3	18777.2	20424.5	18799.8	22363.4	22424.4	13838	21129.3	17331	17535.9	19529.7	17501.6	20535	19153.5	23444.8	20140.3	20029.2	17912.7	19361.8	15766.1	18214.5	18800	19255.6	16679.3	21119.6	17471.6	19564.7
Hk1	48911.9	59926.5	59909.2	49547.5	50314.6	66778.2	69090.4	67947.4	60325.9	74118.3	69860.2	51982.4	81475.4	60729	56540.8	56026.9	54794.3	69227.1	61426.5	69308.9	65815.8	57760	50971.1	59041.2	64181.1	48269.2	51670.4	68209.3	62277.9	61498.6	49621.9	51872.1	55459.9	51556.8	51514.8	53862.2	50740.1	49425.7	61044.6	61835.9	51022.4	58996.9	63936.8	66821.9	43804.2	54275.1	49319.2	60454.7
Lmod2	92508.7	82717.9	89887.4	88682.4	86852.9	104187	85797	78131	79468.7	70195.4	77843.4	64757.6	72891.7	91429.1	71187.2	84650.5	97034.7	70976.8	90607.3	79613.9	100685	66906.6	80566.5	72440.5	83843.3	88448.6	55660.6	89588.6	88135	90881.9	192949	86053	91140.8	77540.1	102588	82382.7	72796.7	79283.8	64442.8	64645	95620.7	67163.1	87057.5	83710.1	71054.6	69791.4	91962.2	93304.6
Rpl7	13348.9	15174.7	15900.8	13787.4	16701	16356	15665	14506.3	17876	23492	13736.6	13613.2	15725.8	14202.5	13723.8	14949.9	19319.7	14675.4	14536.2	14824.8	15865.4	13429.2	15862.6	13993.8	12226.9	15057.5	12909.3	13380.2	14878	15324.5	15121.7	18466.9	12788.9	15139.2	14978.3	15389.3	14609.3	12736.2	15998.2	14471.2	14170	14328.9	17232.9	13582	14139.7	14897.1	14057.2	12985.9
Ehd2	38816.6	33230.6	39167.8	40539.7	40993.1	40782.5	29468.5	42692.5	37671.4	44754.1	32195.5	39290	45067.1	40018.8	41421.1	36923.8	46441	41581.2	38073.6	48575.7	38185.5	38660.6	56240.8	31834.5	32666.5	38075.4	38261.6	53075.1	41161.5	36155.4	35986.3	35203.1	45549.8	35108.6	40715.5	40747.3	35647.8	39462.3	34063.5	33532.6	33176.2	35660.7	34610.2	37658.9	40413.5	45642.4	36783.5	55894.2
Tpm3	59698.4	57716.5	50824.1	49212.8	63752.6	63561.5	58405.4	55854.4	71939.6	77710.5	48924.4	68967.3	78344.5	57176.4	58365.5	66677.5	69179.9	55515.6	56911	61147.5	69407.4	64183.3	58151.1	58769.5	54453.8	65096.7	62124.6	53766.1	66821.6	51653.8	56356.4	47527	64569.7	52773.8	63844.7	74919.5	53933.4	60642.2	54773.2	62056.4	56444	57998.3	53869.5	56413.3	56515.9	57373.3	55997.8	64134.5
Dusp3	34189.5	20716.8	18463.6	21442.5	25782.7	15977	16532.3	19683.4	17267	20399.7	21325.9	20095.7	19149.5	26978.4	16597.8	23291.1	13041.8	17341.3	22238	53965.1	14666.2	28721.5	21601.3	21401.6	19157.8	16368.8	14433.2	18043.3	26207.3	51689.1	32241	22497.1	91758.9	26561.7	18404.4	14705.5	24011.7	23054.2	13170.5	27825.9	18868.4	29809.4	22111.7	20738.4	22355.8	17901.8	18857	17375.4
Sptbn1	712209	600861	544201	926485	598703	625540	655497	561368	766396	599658	723104	568777	713850	548998	726775	599742	757400	650140	725181	498543	477281	665202	1.03004e+06	904011	634832	652904	624368	596991	821487	601613	665042	722707	576710	732267	574898	724142	728277	678352	559707	883556	715786	1.23749e+06	545838	703426	605864	634449	564795	707791
Uba1	59027.3	68325.3	73737.4	65437.9	81592.4	71707.5	73244.1	69527.5	68558.1	86971.8	81916.5	61738.7	69497.7	59709.5	77811.6	68504.9	60518.5	84326.5	69008.6	73439	66688.9	72434.5	68593	56896	63461.2	76219	68941.9	65162.8	64928	71814.3	73705.4	70248.7	64487.1	71506.1	71450.6	66750.7	71491.9	66484.3	62414.9	72009.3	61134	64971.2	71190.9	65520.8	68063.2	69983.9	59740	72399.2
Ppa2	101942	88053.7	98717.1	84415.8	82992	68888.3	69507.4	85633	52132.9	93368.7	54110.7	86975.6	87100.4	101565	94885.5	62133.5	52539.6	51845	107999	111332	71752.1	74561.6	105542	80194.2	65781.6	62200.6	70858.9	111325	52643.9	90207	64297.8	78873.9	75099.5	83489.2	46834	60596.3	67687.6	57684.8	72548.6	78946.3	62226.8	79756	3.05888e+06	48224.1	69842	228595	56152.9	65948.2
A1bg	75910.3	56756.6	147213	61377.9	28279.6	145109	183155	30474	327979	41597.7	1.09511e+06	580410	60888.5	54625	69589	304725	44846	126236	239519	42620.6	158402	213496	33168.4	24190	44785.5	255471	38973.1	172435	99930.2	122293	115859	77492.7	41028.5	25478.2	79183.4	105406	1.09211e+06	25077.7	49499.2	148925	316764	2.2511e+06	205428	36733.4	197387	279235	214329	207061
Sorbs1	194735	126707	118323	94590.7	173029	107529	114552	109996	130363	123545	134851	134542	90973.3	115604	147194	121687	132722	126662	175716	74860	100054	120041	151249	175552	115022	117451	288358	105486	108827	195987	119013	137899	111534	89761.2	661279	107544	266843	121571	143402	99933.4	87488.1	158864	1.5663e+06	101587	114365	330194	121724	131629
Cyc1	11670.4	9392.59	7953.6	7962.4	6998.82	7644.65	10080.7	6880.66	11000.1	12203.2	9374.17	8026.83	11866.8	8032.18	7838.63	10605.3	9336.64	10605.4	9846.11	6654.95	8509.56	10103.3	8420.04	13232.3	8291.15	9164.81	9729.22	10166.8	14641.6	7122.41	12926.5	7452.95	6787.92	11788	6737.72	8420.08	8049.44	7696.74	8086.39	24923.1	9566.41	10059.1	8243.24	8711.81	9384.88	12078.1	5917	8716.69
Sec24c	12008.9	13767.1	13773.3	11108.6	12141.4	16940.3	11352.8	11844.1	11530.1	14824	13157.2	11225	11277.6	10845.4	14570.8	10603.5	15894.5	12934.2	12179.6	9906.34	11385.1	14454.8	15326.7	11042.6	12201.2	13945.2	10438.5	12961.3	13898.6	13436.3	11915.5	16490.1	13011.9	14771.5	12273.3	12601.5	11927	12442.6	10241.1	11551.4	11774.3	13549.5	12278.4	12220.4	10993.8	16030.4	12618.8	12348.8
C1qbp	9180.88	8488.09	7394.26	8621.1	8967.92	6904.83	8027.24	6492.07	7390.73	9449.07	5858.56	7063.85	13626.5	9492.85	8977.39	6726.15	7528.05	7262.53	9290.48	8875.3	9290.68	10100.4	7019.25	7736.74	8124.64	9632.63	8756.16	9618.15	13658.6	6471.36	8475	6863.3	10355.8	11339.1	8285.28	7832.56	6558.7	8877.2	7366.77	8539.18	7255.16	8348.3	7041.42	7604.64	7339.03	9512.87	6633.43	9832.78
Anxa6	95308.3	114180	111964	94739.5	119626	104927	109583	102032	98613.6	117344	125634	94715.5	105098	98634.3	99745.6	93178	101490	96459.6	115094	107092	99039.5	118724	118500	89574.9	98770.7	112721	105856	113857	151547	97176.5	107446	103006	99283.6	108277	106650	120362	95703.9	123683	103265	112498	98396	104934	97779	110845	106371	101685	97791.2	109429
Otub1	9687.18	9380.14	10984.8	10454.6	12402.1	7875.66	10087.5	11358.4	8264.79	10712.4	10863.1	8393	11070	10497.9	8459.37	7842.71	8794.85	10045	8934.89	9297.52	9309.62	11479	10818.9	8363.79	9123.8	14585.8	9889.35	11619.4	11051.2	9932.98	10835.4	9756.63	8835.95	12216	8621.73	10958.8	10182.6	12545.1	9461.24	10964.3	7468.91	10825.3	10779.9	10233.1	10420.9	8921.26	7637.7	9924.68
Atp5a1	149095	553431	587503	103613	148544	125288	194801	186032	182143	442803	253084	177585	136976	196677	216150	553637	174603	154478	113057	255963	227001	905900	152167	153415	136278	290711	179901	107888	117454	115562	218948	500026	176585	350634	123688	186986	172385	286676	225490	174695	592274	196346	211848	122359	272888	244869	171274	119334
Rps11	23923.9	20492.3	16527.5	16405	23074.7	27989.9	15977	17156.4	20991.1	31392.5	19492.6	22235.3	21986.3	21878.9	21703.7	19100.2	21226.3	21165.2	19871.4	16777.9	19702.4	27358.9	20927	18339.5	18860.1	25421.1	20283.1	16572.2	18268.4	14632.5	18352.7	27097.6	18685.9	22252.3	21356	22529.5	18267.2	21499.7	28165.7	18775.3	21838.8	17051.5	21772.5	19488.9	16186.9	27117.3	18573.8	18795.5
Tubb5	8037	12850.3	9658.89	7797.71	13064.6	9102.77	10138.2	9106.75	14304.5	12181.1	14007.9	10648.8	14104.3	10931.9	10294.5	7720.3	11524	11791.1	14062.7	13673.5	11703.8	9524.09	17388.1	11124.3	10084	9915.91	9368.38	10149.4	12934.2	8328.84	11828.5	8758.28	8972.32	10938.5	9854.56	8854.65	9090.68	16691.1	9157.29	10875.7	11689.9	12806	10265.4	10106	11513.1	9089.98	8111.86	17366.4
Eef1d	133337	229564	175756	61181	108691	101662	81360.7	91263.2	169837	158699	93278	98849.8	122637	138355	98993.2	218478	126183	130778	72991.2	192340	76776.5	91523.4	170013	115222	78726.2	96383.2	112705	128017	83855.3	120443	188779	100271	109614	138531	101209	66560.9	81145.6	179689	269330	95307.9	162272	113449	171537	79623.3	219565	87763.6	99895.1	93286.9
Acat1	23502.9	23253.8	26714.1	23833.8	28915.7	25235.3	22977.2	21373.1	24801.7	20501	23169.5	24175.9	26406.4	26295.2	25048.3	25879.7	23525.8	22722.9	26812.2	23809.2	27238.7	21990.3	21689.7	25473.7	24079.2	23655.1	26141.4	25187	21757.8	22792.8	23167.3	24165.2	25930.8	24735.8	25598.2	23337.3	21782	23065.3	27013.7	22436.6	25259.7	24842.9	23600.2	23807.9	22166.6	25153.7	29513.6	23254.5
Adipoq	15651.4	11916.9	17508.5	13182.4	11654.1	14256.7	17839.4	17537.5	11399.4	16169.6	13711.9	14477.6	19892.5	12826.2	17050.1	15493	15935.9	16251	16375.7	16404.4	18373.9	15040.3	11970.3	15765.4	12449.3	15597.8	17973.9	17880.9	14762.8	13600.7	14853.3	14415.2	16278.9	12057.8	15928.9	18428.9	15356	12526.4	15613.7	16523.1	14170.4	17665.6	17114.9	15376.5	14523.8	16191.8	17040.8	17252.5
Capn2	182515	213255	150612	143358	199872	178218	122852	193052	1.28997e+06	96803.4	312717	121360	330224	166178	103154	181775	188749	188276	400484	142349	165228	130762	114986	118427	133545	137823	153543	166301	153112	209835	414536	129938	207433	123119	161521	72986.2	391621	206959	129132	242844	233907	151607	216148	128784	116496	216652	128614	277389
Sptb	849485	378464	300781	264199	267750	840432	497184	295638	378091	568234	549259	231773	378270	282961	504974	513407	462816	312658	441314	262931	497061	837983	370425	265306	339766	584248	310699	230747	439577	355394	275288	368412	276614	333547	390509	478440	389246	342216	298835	453979	325674	338755	314180	435600	497907	447211	319172	334262
Pdcd5	18623.3	19343.9	17358	15907.9	15762.6	20407.2	17121.7	16143.4	19019.6	16325.5	13674.7	18669	18183.6	16079.6	21747.7	15122.6	14637.5	12933.6	16366.9	16783.2	19827	20882.3	14519.4	16300.1	18964.2	19907.6	16113.3	13822	17786.7	18311.9	17425.8	16926.7	16746.1	22146	20223.6	16038	13233.6	15398.2	19805.3	15298.8	21086.9	16717.4	17339.7	14180.6	17745	17299.3	15411.1	15150.7
Flot2	34681.5	35828.5	14739.7	18301.3	32788	30280	16794.6	22413	32536.2	37949.7	20973.7	20761.3	27803.2	18596.5	40324.1	43145.8	24206.5	47033.7	69170.6	28194	25658.7	25151.3	31126.3	21476.4	22214.2	63671.5	13552.8	14620.5	38396.3	28151.1	28943	33075.6	40399	20307.2	45714.5	30206.9	22991	33104.2	17197.6	22588.5	14884.4	23413.1	41148.6	27012.9	28019.4	34322.3	33131.7	26302.4
Uqcr10	7726.11	8042.4	6669.44	14232.6	6786.72	7640.37	11333.2	17303.6	13512.8	8001.49	7721.77	9196.57	11541.8	7830.8	9937.38	9275.91	10889.1	10149.5	7726.87	6862.86	5784.79	9579.48	11058.2	15253	8839.34	12872.1	10711.7	6425.44	8062.87	5838.87	6631.16	9698.47	6665.19	7908.6	5864.99	13175.8	6303.2	10563	10623.9	8211.23	7078.71	11666.8	8880.87	12993.2	11134.5	8789.63	4930.24	12055.8
Mrps9	261650	343773	81951.4	185399	424652	128054	595497	121798	143612	70981.4	92036.8	146583	402971	244229	251964	95529.2	93161.6	155763	68429.9	380095	81123.7	189924	157510	255094	107271	74868.5	1.03224e+06	128529	131191	64680.2	115810	478490	872652	142496	134970	134137	123962	328132	144254	88002.4	609405	549224	274168	143281	72183.1	340947	93751.3	656892
Ube2d3	55968.7	27854.5	36631.1	36864.3	50112.6	37903	40126.4	44646.9	36117.4	93123	43063.3	38667.3	36749.7	35559.7	46615.6	37218.1	34213.2	48228.9	34570.2	38706.5	37606.3	42956.5	44364.3	31925.3	38778.1	47477.9	34826.3	41740.9	42144.7	34729.8	36239.5	55538.3	39064.6	45205.6	52772.9	50197.5	36008.7	34640.9	55017.6	54059.6	26363.1	35783.4	30529.2	35578.7	43871	35497.2	40312.1	27049.7
Abat	41755.1	86840.7	90285.6	53070.2	99244.8	62765.9	68799	275991	46286.5	46174.8	70985.3	76977.5	77821.6	106200	45831.5	148494	88762.2	103716	71898.2	62051	143001	110554	72643.5	55763.4	38835.2	101526	112630	159139	66087.7	75580.3	86928.5	85648.8	140782	110640	100288	96531.1	46339.1	90013.4	57772.4	59461.9	102163	97047.2	208142	62555.7	44522.6	84401.1	123089	174007
Gstp1	24365.2	16621.7	23991.9	17753.6	28711.5	48173.6	21272.9	20687.1	41563.3	21491.4	84846.7	16314.5	21035.6	25889.8	14126.2	16854.3	18853.8	12331.7	26809	32061.5	25608.7	20388.6	18825.2	17500.3	18079.6	26344.9	14558.8	43495.6	19093.1	27113.1	30608.8	22483.4	16833.1	33299.7	36314	18930.4	19082.8	19961.2	23625.4	29801.9	12312.3	22463.8	26857.9	18131.7	50713.6	14588.7	17080.6	28917.9
Prdx5	2025.39	2286.87	3425.68	2148.93	2103.57	2816.08	2462.95	3665.47	2153.45	2737.85	2346.61	2856.03	2925.04	4246.85	2719.22	1993.74	1938.22	2312.22	3035.16	4690.59	4802.16	2399.84	2016.58	4101.43	3110.01	2151.51	2672.34	3303.62	2074.23	2785.49	2093.65	3007.36	2947.17	3822.18	2852.71	2225.72	2284.64	2236.41	4285.95	2205.58	2289.94	2263.88	3635.03	3639.64	2588.55	2779.9	2248.86	2606.1
Comt	9949.63	9126.24	7727.7	8137.12	8778.57	8965.15	7904.59	9979.14	10530.7	10912.6	7852.99	9505.33	8949.23	10428	9649.37	9487.15	8439.58	9331.05	9929.17	8745.48	8682.09	10383	8575.87	9316.06	8424.63	8587.78	8119.06	10027.1	9329.77	8471.91	8908.18	8988.64	7458.42	11014.2	8433.21	8740.06	10683.3	8484.24	8845.39	9768.16	8816.34	8934.61	9340.34	9473.74	7272.04	9111.69	8116.94	9136.11
Car1	8590.54	7658.77	8745.43	8219.48	10929.3	16290	9439.33	11229.9	8516.19	11595.6	10102.8	9188.19	10206.5	9987.4	10241.7	8616.12	8900.78	6805.12	11430.7	10824.7	8301.56	10804.7	7919.52	9279.46	7744.89	14122.9	12049.6	7914.16	11965.2	7152.88	8227.12	9638.54	9474.9	15843.2	7928.77	15012.2	7690.92	10833.9	7955.11	8654.72	9059.79	8771.71	9636.91	9280.78	10321.9	9205.74	10602.8	10258.6
Anxa7	38467.2	41758.2	34618	40786	41540.3	42718.6	47173	42332	43533.8	44593	44231.9	42657.5	35206.9	36730.1	40054.2	40430.4	41365.5	42632.2	39589	42502.4	38557.9	42585.5	50060.8	40337	52187.9	39508.8	33114.5	37517	41526.9	44722.3	39771	48241	42658.1	43073.1	40177.3	39809.4	38382.7	41458.3	39076.4	45533	39471.1	51880.9	43544.4	38188.8	39963.8	40333.7	35574.8	41613.8
Ap2a2	118013	87675.5	74322.5	69772.5	67156.3	84289.5	72213.6	96754.3	74727.5	122483	88470	77779.4	78445.6	90511.6	85662.9	94112.6	82097.2	111202	96189.3	78032.4	77052.8	85068.2	108300	81686.1	77573.6	78497.2	94850.2	73222.1	135877	124578	75507.8	71642.8	67388.2	101249	112401	59054.1	68780.3	67499.5	145902	107042	87169.8	95349.8	93039.3	90778.2	75659.9	74033.7	87961.3	72557.2
Cct7	75228.6	128740	118191	121641	165285	107019	109189	344609	97461.9	351066	119565	157114	93911.3	64702.7	101201	85879.1	92023	82828.4	94799.5	168520	103534	84646.8	87799.5	120589	91028.1	139411	107443	116833	106165	99225.6	346839	102465	82535.9	115634	154405	146456	75084.4	138486	192324	161030	79268.9	129806	98008.9	79019.3	94798.1	76040.5	74413.1	109839
Cluh	6919.94	7806.51	8118	7697.6	8527.18	8432.99	8029.65	7891.86	7860.23	7801.37	9331.77	7284.67	8163.58	6307.2	8682.45	6843.35	6866.72	7485.07	7983.46	8446.74	9036.74	9186.07	7973.45	6598.29	6980.11	8321.93	7579.9	8732.3	6584.05	9757.89	8499.56	9376.23	7586.61	8981.53	8910.8	7986.61	7328.2	8229.25	7342.97	8034.71	9650.78	7596.24	8672.98	7613.2	8864.84	7408.7	7706.96	7538.09
Tgm2	34437.5	39954.9	46164.9	36958.1	34481.2	28994.2	37814.4	50057.4	40695.2	21462.5	46616.3	36987.3	31366.7	41030.6	40654	34632	40876.7	43463.5	39441.6	32313.9	41362.6	58452.1	37169.8	33446.1	46044.1	35081.5	26641.8	42103.7	37337.5	45499.3	29152.7	41257.9	36597.6	31989.1	37594	27998.7	37941.1	37141.6	34958.6	34263	45080.9	52547.2	41907.7	44351.4	39057.1	36551.4	37704.1	43283.8
Casq2	14396	15530.7	16822.9	17491	18970.8	12170.5	14820.3	15342.8	13878.5	16511.6	12948.4	18198.2	16689.3	18189.2	16009.6	11810.9	13141.6	14705.1	16457.3	13344.4	13496.2	16343.4	15544.6	17784	14754.1	16730.9	15085.2	11920.3	17228.3	16964.2	15001.1	13103.3	12523.1	19671.2	14740.2	15306.1	13918.6	11927.3	16574.9	14297.2	14334.3	13262.8	15190.9	16140	16337.9	15122	12506.5	12281.2
Cryab	15845.2	21854.2	19102.1	15306.1	14939.8	29989.3	18656.5	16267.2	24237.3	23233	25269.3	20908.5	33324.5	22648.7	16615.1	26190.7	16833.2	24838.2	18491.8	21457.5	20347.2	23936.1	20977.4	21160.2	17597.1	25345.8	29566.6	13236.9	16188.7	19749.7	20645.5	13887.3	14888.9	22016.4	26959.5	27870.1	17855.2	14444.6	32382.4	18344.8	16240.9	17696.4	22818.9	15795.6	21406.5	18129.4	18763.8	26007.3
Col4a1	29492.5	36060.5	41802.1	23421.1	61667.1	42244.3	28303.2	19806.9	40882.2	9886.1	52940.4	38466	28862.9	28549.8	26657.1	25921.1	34002.2	52384.5	16696.5	21684.3	33744.4	55668.3	23600.1	44218.9	28144	18693.2	45190.4	50513.6	14306.8	76641.1	37303.2	64341.3	157550	30627	42708.2	34625.5	67535.5	22391.8	6174.64	44364	66708	39386.2	31723.3	25656.2	39167.2	102146	36429.4	50772
Eif3i	31168.9	36287	22503.8	23944.2	26456.7	38205.1	37601.4	27827	21677.4	24830.8	35315.3	26511.8	24539.1	22284.6	35533.7	29259.1	21938.5	39411.1	35940.6	20093.8	21680.3	23680	24231.8	40856.3	26186.1	28117.9	57334.2	29509.6	29677.3	27256.2	25073.8	64249.7	23146.2	60256.8	38558.7	21384	27283.9	38193.8	47754.7	31303.4	39724.6	57573.3	21059	40930.3	20487.6	49553	28189	26984.9
Dsc2	71419.9	59429.5	64811.5	49432.4	55236.4	55716.1	49532.2	51273.4	67798.8	94183	69424.7	59391.1	81212	52633.9	51201	33466	66645.6	62831.2	76001	59763.3	44701	77877.7	58263.1	46313.4	49235.3	75718	50258.1	44193.3	147874	66806.4	63797.5	59100.4	76248.4	64731	49445.7	39260.6	69833.5	65929.2	53737.8	77393.6	42562.9	69000.3	44954.9	48989.7	76247.6	108000	42074.3	53318.3
Cdh13	24577.6	26581.2	28408.2	19512.4	19562	24713.8	25081.8	33495.5	23277.7	29335.6	21499.3	27305.3	31343.9	24376.1	24846.4	31219.5	30638.4	26518.5	26268.6	24332.7	28906	23477.9	18261.2	28064.4	18360	28684.7	24519.7	26435.8	28888.6	19324.9	20970.3	26545	28656.4	21862.8	21912.2	28537.7	22841.5	22209.2	25170.4	26202.1	17638.9	33240.2	25617.7	25203.2	22501.6	25956.4	31483.7	25760
Pnpt1	152613	172554	112262	213931	359414	262898	180214	211008	217372	332867	150552	322590	168848	153714	184071	205331	182923	223566	98129.3	209555	186477	341414	178137	141670	206624	231739	159047	162019	134044	431011	150061	157236	259587	224877	222025	120991	125590	191767	173897	162297	126432	232951	173358	211949	189223	184863	98382.1	224142
Fis1	47021.8	49646	37576.1	37646.7	45173.2	35502.7	36598.9	38081.9	39202.5	61445.8	42900.1	48747.4	37581.3	68422.1	36895.3	52704.1	44616.4	41181.2	39515.5	54677.1	47113.2	52213.8	38033.7	54458.6	52202.4	53511.7	60023.1	39942.2	43015.2	34402.4	39798	44946.8	44012.7	48465.3	49597.6	49125.6	133576	48416.3	51576.2	49367	32185.1	46321.8	42513.5	47591.2	40171.6	46716.8	42010.5	49039
Psmd2	77320.3	103788	87966.9	84307.9	111397	110511	78559.2	85701	109571	125235	97883.4	77864.8	75142.9	74855.7	91676.4	139078	93087.9	90202.9	97419.5	107252	74840.2	103489	77951.2	86537.7	72838.1	110563	77162.8	71937.6	91320.7	75608.4	125176	107422	91383.1	89487.9	80157.5	97002.1	83004.3	123230	79761.2	83278.9	81337.8	88980.9	94434	78665.4	87350.2	102519	106764	97153.7
Ppp1r12c	225069	218550	303951	83368.8	92577.1	138250	163914	207522	333027	233449	145236	86160.1	169542	127215	147885	217759	157506	117728	389727	129891	82489.9	167500	140763	89564.7	67299.9	76840.6	198553	338085	545359	125229	162045	88754.6	145086	60746	276685	176084	132425	91335.2	78638.4	213614	109145	45009.6	46257.3	418144	147698	442694	124453	163046
Hist1h1c	113872	110525	49399.4	64875.4	69300.3	69564.2	53243.3	55484.6	74883.5	62607.7	74177.4	100300	107914	85712.5	77077.6	112231	99712	100868	67883.4	83304	58229	106434	83480	64889.5	66204	63335.3	87664	93050.6	72840.1	100426	60202	146848	118461	100043	320837	62139.8	107800	89703	74818.9	69435.5	1.1799e+06	57066	58374.6	57691.6	202097	98954.8	88545.3	63523.3
Eif5a	64150.3	55015.2	72294.6	129566	63130.9	70534.5	68467.8	348903	67700.3	89026.9	120619	51889	76150.6	85352.2	51428.5	60676.6	63026	83676.3	83654.4	75144.6	63912.7	93145.8	61124.4	72684.4	77427.1	182743	67625	52944.5	130020	69295.7	290974	122977	419562	194308	108077	69844.8	58602.6	76578.9	67081.3	89849	47872.9	80499.4	68657.4	49679.8	54392.7	57923.4	64875.9	160550
Cand1	197635	320027	131336	162106	183926	470405	391259	94444	720678	299762	276006	164127	360389	109586	144792	265627	288719	159496	284000	184640	217989	284847	321861	103001	148019	209173	224072	130097	146307	261874	308121	225734	193574	128654	241827	197086	193903	292340	246338	173329	226893	166995	258968	249754	113215	437555	210766	206807
Rab35	100266	76741.1	85369.9	70779.5	122318	116271	74671.6	88286.6	86775.9	102908	155124	77680.6	65957.8	81551.8	89646.9	95177.3	123194	86636.1	132498	95690.1	78084.5	169168	85942.5	78993.3	85015.5	80591	63566.1	89784.3	116298	230774	73889.2	65576.1	99144.4	83533.3	102291	60721.8	70712.1	114481	65501.5	101690	92327.9	110662	176921	97128.6	103141	74504	114902	88160.2
Ndufs7	16676.7	17196.7	10542.9	12458.4	14680.3	8557.62	11973.4	12080.9	12671.8	19157	10842.7	15714.5	11480.9	15469.2	12800	9645.53	11178.9	11232.7	12073.1	19865.3	20728.8	12192.2	14176.8	16215.8	12872.2	11465	13973.3	25640	13548.3	9382.5	14216.2	9191.25	9109.65	14459.9	12495.1	8145.19	12551.4	11975.3	16330.4	23428.1	10567.7	11632.5	14438.5	13697.3	16268.2	14093.5	8382.73	21590.1
Mlip	88800.9	149754	69798.1	131075	49378.5	68535.5	36501.2	61498.8	31666.2	53961.4	86734.3	148098	108844	58246.1	78868.2	70705.1	37418.4	105897	47885.6	117156	72455.8	79107.9	52450.3	82759.7	28877.7	107313	89482.8	44515.6	67086.1	64635.6	60887.6	86438.6	52949	43869.4	118728	101751	65268	70296.4	101624	51756.5	36352.7	268082	48276.6	33784.8	79971.5	89133	92570.8	99551.4
Actb	2641.42	3254.42	3120.18	2704.13	3075	3661.91	2713.87	2860.15	3131.54	3956.86	3089	3283.92	3554.87	2915.64	3201.87	3590.39	3466.45	3326.09	4076.81	3958.72	2890.56	2905.72	3697.27	3231.15	2966.41	3437.3	3091.01	2480.9	3187.89	3481.21	3490.98	2636.91	3315.4	2880.99	3235.02	3424.11	3248.57	3205.85	3182.55	2945.3	2576.61	3308.01	3361.8	3125.31	2766.03	3284.72	3771.76	3494.32
Fhl1	93176.6	91951.8	80517.7	91072.3	63860	81879.7	62899.7	79250.9	81653.5	111339	125637	86526.8	98030.7	75423.8	94219.2	121334	106463	90654.7	121328	119925	82573.3	127847	100230	97283.5	76280.6	96397.4	77121	55703.5	78889.7	77401.8	98126.8	103812	94265.5	76814.5	90206.1	61543.8	96818	87125.3	102404	110532	117384	117887	81122.9	86643	82876.9	95830.6	79154.9	124319
Usp14	4789.35	5334.18	5132.74	5324.54	4807.67	5233.69	6135.23	7136.7	5990.89	7681.64	5770.04	4853.72	5753.41	5639.26	5669.42	4056.8	6279.29	6303.8	5693.48	5154.61	5851.83	6172.88	5704.19	5563.86	6011.79	5722.26	4360.29	5907.82	7063.93	4424.5	5491.17	6001.6	4312.64	5527.06	6014.42	5969.4	4952.08	5255.6	5942.43	5522.43	4903.9	4754.05	6698.14	5019.54	5283.63	5019.99	4607.64	6756.99
Cp	104077	99513.9	154714	114832	114034	73487.8	86554.8	137468	108390	144785	74090.9	147390	142810	123306	87083.9	115235	118199	72319.1	105773	139487	123388	151924	114541	91018.6	69628.2	156775	124022	73810.8	89513.3	113419	113454	80844.9	88330.3	90836.6	97211.7	197819	124546	95978.6	135219	84711	87367.5	124912	130527	87277.3	109051	118499	101378	97847.2
Hist2h2aa1	3039.95	2705.44	3122.66	2905.85	3910.88	4016.46	2711.26	2495.18	3066.62	3256.25	3017.76	3402.95	4126.08	3355.96	2818.04	3715.37	3668.33	3343.9	3595.94	3816.4	3856.62	2999.15	3382.7	2670.38	3039.92	4109.56	3418.29	3247.65	3088.02	3385.91	3882.58	2085.42	2871.39	3208.46	3472.91	3730.06	3070.19	3099.25	3312.93	3041.28	2875.35	3296.76	3712.82	2661	3299.73	3160.05	3702.79	4052.97
Ndufb3	3044.54	2326.17	2274.53	2560.23	2363.44	2456.65	2559.71	2245.66	2279.47	2958.3	2306.14	2730.56	2604.76	3635.61	2327.55	2949.16	2404.98	2616.54	2334.66	4039.62	2538.8	2250.58	2466.76	2924.98	2445.28	2287.98	2444.03	2250.33	2501.96	2262.65	2495.6	2162.15	2534.94	2556.72	2433.7	2641.4	2566.29	1987.85	2580.74	2624.11	2405.29	2345.97	2535.21	2229.99	2719.45	2084.01	2853.99	2599.08
Gdi1	9242.52	12136	13017.8	8361.04	11565.3	7909.67	8207.99	9937.36	8612.15	15950	9797.63	11269.7	13271.3	11245.5	8438.01	8661.61	7751.32	7755.87	14189.2	12245.4	11494.7	10478.8	7204.92	12172.8	7480.55	9864.28	13444.1	22663.5	17876.9	9577.11	10422.6	8845.58	7344.34	17237.2	9742.17	7850.58	9307.76	15302.1	16723.4	15754.9	7175.17	11864.6	9665.09	12335.5	12284.4	12675.4	7023.86	7648.96
Glrx	6342.41	8628.92	6063.61	7028.63	8065.16	7416.46	5342.46	8835.07	7274.67	6128.91	8091.58	6660.36	6917.63	7130.42	5412.12	5427.56	5749.2	5875.87	7085.27	9327.83	7442.65	7048.01	6849.57	6507.74	6574.46	8659.76	8544.1	5125.17	6690.31	8148.15	6878.81	8318.85	6612.42	6476.52	7489.93	7801.9	8090.62	7968.56	8932	6742.02	6186.09	8104.05	7648.04	7935.66	5306.75	7146.32	7274.84	7430.59
Lama2	1.06832e+06	1.27727e+06	2.13749e+06	1.07389e+06	919620	1.37085e+06	1.63766e+06	1.28429e+06	1.51087e+06	1.35188e+06	1.49976e+06	982250	1.15368e+06	1.05676e+06	1.82054e+06	1.39667e+06	1.48569e+06	1.3013e+06	1.24675e+06	829975	1.1214e+06	1.73873e+06	872512	1.2051e+06	1.43518e+06	1.44385e+06	821564	1.18425e+06	1.50384e+06	1.35155e+06	1.29811e+06	1.5908e+06	1.65307e+06	1.28159e+06	1.32054e+06	867902	1.02237e+06	1.22663e+06	1.16849e+06	967223	1.01791e+06	1.77398e+06	875396	1.01921e+06	1.20334e+06	1.34796e+06	1.30651e+06	1.25056e+06
Bcam	219738	323708	268688	660703	714785	194804	220884	145806	212533	717712	372854	313343	317355	309175	407664	195288	272519	363079	364833	328898	542516	434146	402690	318042	243813	501817	433926	189981	273995	271036	463234	257220	233570	528061	240520	269891	783652	485606	209291	325330	343000	264617	410926	240226	258972	257204	271176	403958
Echs1	36614.8	29545.9	41377.9	37271.6	43035.1	46453.4	73587.9	37717.7	44116.2	34487.3	55373.1	42965.8	42747.6	43987.6	30495.4	41761.4	32153.4	38447.9	50590.7	45674.3	40078	39763.7	39691.8	39794.9	34435.9	32982.8	46823.4	46509.8	31608.5	45703.9	46284.7	35143.6	32827.3	42652.8	40612.3	56821.1	39930.8	36275.2	35763.1	40676.5	45740.7	38894.4	39556	42165.6	37583.5	38813.2	49591.2	41304
Nexn	241457	90209.9	87373.7	108702	120279	134423	143911	133434	91307.1	100130	81040.8	85962.2	87707.8	85682.4	328224	89469	112110	65704.3	129788	91637.4	91045.7	108562	112497	69023.5	245890	70802.3	78655.4	157014	169266	121000	83525.4	97810	145216	76502	208656	85537.7	105595	112800	97696	91327.9	125604	132940	123814	73344.4	49315.8	83594.8	171282	109572
Ldhb	53895.7	62600.8	51124.1	59305	52370.9	37950.8	55956.7	51685.2	45376.8	100609	30796.9	43567.4	51503.5	60703.3	48266.6	47403.9	39838.6	32648	46247.8	56155.6	51499.1	44931.4	90369	52783.6	33262	47360.7	66539.4	83476.1	581620	43265.9	47792.3	38734.4	68406.7	63401.6	44946	63411.2	50449.6	49849.5	63489.9	77183.6	35054.2	70372.5	46848.9	93328	41891.8	31168.8	23727.2	42465.4
Park7	100026	515379	288213	75398.8	89134.1	75313.2	113579	92516.6	101694	123483	132577	135980	122270	83774.3	132830	154192	100366	88065.8	99666.5	102316	102888	143401	90996.3	113942	162002	139044	136349	123837	186315	82867.7	121877	98911.4	125019	120539	67372.3	75440.6	169701	124419	119041	292779	92275.3	120048	106769	105119	207053	224192	84311.4	84189.8
Lmo7	39522.2	32148.5	43464.4	58407.2	48562.2	45840.3	37202.9	40317.8	67153.9	48920.6	35527	42698.3	35226.7	35937.5	51686.5	52368.8	41412.8	43825.8	57119.3	33163.8	30757.5	45781.7	54754.1	41387.3	34041.6	30935.5	47063.6	55296.4	38218.5	46311.3	38628.3	44717	66140.1	36991	38174.3	33438.5	34739.1	46915.9	42194.1	38444	33079.5	37789.9	53428.9	43723.1	36768.2	66986.7	41267.9	40096
Rpl10	4770.2	5873.49	5291.73	4967.93	5778.94	5929.43	5289.71	5143.86	5969.88	5617.25	5841.71	4959.2	5797.43	4986.52	5477.33	4968.87	5552.97	5774.74	5515.43	5239.8	5489	6057.23	5569.18	4977.93	4712.65	5847.5	5217.07	5170.11	5680.28	5336.52	5827.44	6032.33	6006	5482.1	5673.38	5381.11	5307.61	5343.89	5233.21	5429.65	5331.61	5664.85	5504.3	5786.2	4911.28	5295.62	5160.37	6201.69
Actn1	213100	399241	210170	228235	232209	261892	155721	121597	246428	295941	198200	183167	308875	159953	201117	211266	414178	193821	208409	185520	247231	158505	239234	190848	153222	228991	170074	136933	178776	165136	281032	261683	184768	189622	134303	107083	162216	174130	159790	219357	243624	240970	125752	220590	122370	599667	156777	261118
Nfs1	254085	337410	136796	193087	111851	175154	194766	125331	228339	127521	290860	182738	144633	163182	176788	295334	183375	265221	165186	155516	150620	140592	301674	277864	198258	230312	298845	188383	124046	198452	218984	190202	213514	137691	144755	197767	429771	560793	163456	191158	156855	154001	101821	906186	329086	156013	236842	189438
Myl1	33246.6	26164.6	230311	13639.7	14608.6	47661	41926.5	24411.5	11134.7	14003.4	43560.3	9638.83	29985.5	25800	27628.1	15462.6	21191.6	19676.6	39142.1	17971.9	17989.1	30626.9	29503	18191.2	37429.6	41860.8	89194.5	17047.3	96279.1	10665	55294.4	39062.3	186871	14203.8	12105.2	38933.6	23871.7	22090.8	39267.3	30029.8	49118.9	15415.8	31691.1	44779.4	14392.5	133026	21134.2	28132.6
Me1	169453	90595	98670.4	85904	108160	97417.5	438114	93145.1	161731	78063.9	81523.7	86220.9	278456	129126	77547.5	95348.4	97740.8	95657.8	339361	79028.2	127169	71271.7	83352	176925	150604	478997	162148	68620.4	120163	85789	393388	82134.2	94172.2	629314	82608.3	115661	72862	77309.8	96549.8	172617	124160	95937.7	135691	103547	177072	207104	135591	137751
Hadh	15482.5	16084.1	19079.1	17731.1	19302.7	20013.6	17783.1	16608.4	16992.1	16797.1	18033.1	16660.1	15404.9	16397.6	16764.7	19671	14380.7	16324.7	18289.8	19749	19477.3	18956.7	13660.1	17323.3	17838.1	19425.8	20689.7	16519.4	18003.4	17653.7	20034.9	17287.9	15796.1	21194	17794.8	22242.5	17150.4	16296.5	18340.5	18586.6	18675.5	17856	17532.3	16274.3	15798.4	18543.3	19806	16679.8
Etfa	49139.9	45587.8	70395.3	43377.3	138799	58783.2	37327.6	40246.6	43744.7	49272.8	47413.1	47515.1	44755.7	61510.5	88987.8	115050	111207	41256.2	105547	58288.3	53889.7	55372.5	44650.4	103826	42752.3	53152.5	54634.9	165262	45182.4	30527.4	54994.6	78356.6	58136.6	75295.8	62757.5	62209.2	56548.9	52528.9	38773	69103.4	75985.3	59967.7	71125.8	64337.7	65550.8	78137.4	97128.5	79381.7
Hspe1	12544.9	10982.9	12525.2	12959.4	14312.2	13044.6	11911.4	15277.6	12968.9	15891	10216.5	13420.1	15782.7	11417.2	14320.6	16693.5	14593.2	13808.4	15355.9	15267.2	14958	12069.1	11425.6	13404.7	12626.9	16825.3	15103.2	15371.9	10329.5	10900	13676.4	15047.7	12938.6	15369.6	12630.3	14073.9	13171.3	13590.1	15072.8	14351.7	13675.5	12899.3	14751.9	12439.2	14580.4	17048.3	12614.6	13537.2
Aldoc	1248.88	1197.54	1332.4	1256.53	1278.51	1320.2	1506.02	1077.76	1151.35	1348.18	1342.54	1121.05	1286.27	1316.41	1333.42	1302.51	1266.7	1130.77	1250.99	1320.74	1250.91	1350.65	1133.54	1219.72	1406.97	1355	1169.46	1274.94	1344.24	1225.61	1221.08	1156.34	1173.24	1428.56	1185.87	1307.14	1260.61	1263.25	1210.52	1228.84	1164.37	1280.23	1300.44	1216.39	1401.99	1075.23	1286.49	1201.16
Krt5	230544	48067.9	91353.7	167310	236716	24805.1	80639.9	136763	69191.3	300609	27142.4	96464.4	151078	118930	131879	78715.9	62893.3	98869.4	25895.8	51859	267226	171825	50467.5	92973.6	45237.9	144673	130824	119409	67416.2	72238	143693	93394.2	143750	52280.8	383886	234079	122039	64207.8	91913.4	82863	92203.5	46018.1	48541.2	172888	46523.4	63297.4	37360	61096.5
Arpc2	42726.3	56531.4	49202.1	42215.4	28825.7	37887	57569.9	53459.8	33613.6	67107.7	42628.7	39725.5	47482.6	45108	19441.6	125450	50237	34956.5	56113.1	42120.2	18237.3	59151.1	37227.3	23725	25281.5	49000.8	109356	36822.9	109452	21609.3	73512.4	18533.8	36376.4	24891.1	35523.4	27792.2	33493.9	35498.3	130711	59660.3	33640.1	38313.6	33029.8	71158.3	23741.3	76393.7	17839.9	72480
Ndufb10	7110.23	6428.98	6343.5	6266.77	6187.88	5392.86	6802.31	6594.46	6454.49	7594.63	6106.42	6747.47	5667.44	7442.29	5998.61	6631.8	6754.57	5543	6112.46	6344.3	6050.07	6994.83	5903.66	7534.22	6579.21	6142.67	6237.94	6275.55	8092.22	5139.32	6802.27	5262.02	6756.1	6575.99	5484.93	6044.95	6664.82	5924.72	5588.18	7982.99	6015.55	5876.7	6080.51	6312.01	6598.39	5830.2	5708.67	6980.7
Lap3	44810.7	50086.2	63786.1	51996.9	47660.6	47710.6	43831.8	60927.8	48778.7	47111.2	51937.1	47714.5	44419.3	44870.7	54274.1	48179.5	46158	45663.4	52777.7	46353.2	59160.2	61833.7	40389.3	51495.1	51176	58825.8	43864.5	50604.7	47619.4	53900.8	58469	49998.8	40332.2	53209.8	52461.5	50353.9	47036.5	50170.5	50122.9	51571.3	57985.7	47739.4	58221.9	48385.7	48887.9	49879.9	46230.8	47997.3
Vars	33571.5	38552.4	30100.8	33779.5	50394.1	31846.2	35428.9	38252.9	42985.5	55838.8	42017.5	23828.8	66980	28448.3	44306.2	33378.4	30927	60924.9	32936.2	43482.2	35978.4	58492.5	25117.4	24216.8	35471.5	66409.8	28334.5	20027	35275.4	30699.9	37290.5	38038.2	30226.5	41277.7	30479.9	26894.4	21652.1	24769.5	37129	50687.3	38115.2	29352.8	30995.4	36155.7	39185.7	39040.6	20136.5	43204.3
Ptges3	13362.9	16074.8	14218.8	14685	17277.2	20251.3	15136.6	18447.9	17523.1	22683.4	18609.5	16407.9	18774.3	13222.5	14462.2	20481.9	19630.8	22095	13555.2	16618.4	17330.9	19669	12872.3	17612	12363.4	15038.4	14848.8	10633.7	17902.5	24253.7	11739.6	17714.3	12180.2	14887.2	17617.7	14125.2	11432.4	14460.9	16901.3	16201.4	14597.8	38746.9	15320.7	14391.2	10335.3	18460.5	11827.4	17111
Cavin1	22450.6	20392	23699.7	20427.8	21102.7	22152.2	19876.2	19480.5	19854.6	26858.6	20240.3	24617.7	22649.3	23728.2	20197.9	29308.6	24046.3	22473.2	23477	22940.8	20988.9	17942.9	24001.5	24874.8	17185	19821.5	26183.7	22209.8	22000	22427.4	20595.8	17045.3	22765.4	20829	21476.5	21438.3	22048.2	21008.1	19573.1	21500.7	17979.3	20277.2	19570.1	22275.7	23959.4	24349.5	24259.5	22083.7
Pdha1	49004.8	64530.8	61540.1	66379.9	73014.8	83292.9	118477	76731.3	80264.5	63011.2	105899	86894.1	86224.7	65951.4	73679.3	51471.9	44912.8	289494	104758	68845.3	56130.2	85604.8	66450.2	64166.6	67576.8	87173.2	93940.5	48620.4	72166.4	71023.8	97321.2	86991.8	120938	78174.8	99713.8	67214.7	73202.3	52000	105950	67594.8	53664.8	94882.8	72048	84810	57577.8	88502.5	72638.1	148945
Arhgdia	21659.8	26073.6	25632.1	23354.3	33735.9	30910.3	25400.6	21002.3	28148.6	36291.7	28330.5	26491.4	37675	28757.4	29804.3	43930.8	35394	29503.2	32032.3	28117.4	24956.6	22686.3	28607.8	37248.6	25302.5	26512.9	22603.4	32583.4	24143.4	22925.2	25590.1	28270	27749.9	32335	30399.5	30168.1	29109.5	23230.4	22180.3	29217.2	21007.8	29339.3	31242.9	22698.6	30193.8	25339.8	27416.8	28860.4
Camk2d	7954.01	9093.54	8479.12	10069.7	8091.21	10757.6	9867.71	9956.73	7049.78	9464.07	11414.6	8318.8	9833.75	8289.22	9027.96	10056.4	8693.46	10035.4	11264.5	8983.72	9959.84	9292.98	10026	7891.52	9711.83	10423.3	7841.44	7639.33	9483.78	10135.4	10176.6	9595.93	8858.8	9020.01	9946.7	9974.14	8071.72	8992.73	8055.38	8499.28	9796.63	8554.12	11606.5	8552.21	7534.65	9233.9	8851.48	9823.29
Plec	2.04093e+06	764100	1.04945e+06	697448	1.08802e+06	843029	819993	1.00307e+06	1.0624e+06	714278	1.36237e+06	920965	900622	805614	1.02951e+06	1.05844e+06	887918	852532	1.38324e+06	906350	831552	802117	1.18505e+06	888995	1.11614e+06	1.2673e+06	911152	610410	819560	872599	848263	930575	824850	686141	1.2453e+06	886219	1.10191e+06	868003	1.52001e+06	1.00583e+06	832555	1.06601e+06	776486	922591	1.11305e+06	1.30493e+06	1.03914e+06	852503
Psmd13	17547.9	36002	20507.6	19530.8	23571	19360.4	19150.2	20352.9	32852.4	26143.2	19581.5	18104.9	26397.6	19298.2	21318.2	19285.2	20819.5	16958.2	27579.6	35934	22597.9	22917.6	16152	19429.3	18260.6	26775.3	16607.3	11949.2	21043.4	19522.4	25213.6	22915.3	15671.3	20279.2	19255	18039.4	21300.8	23826.3	21320.7	17744.9	27176.4	17680.2	26948.6	17095.2	24203.7	21240.3	18456.2	20780.8
Asna1	23175.6	22254.9	21481.7	15748.2	17839	21737.8	18672.2	20889.7	13457.9	26672.6	23589.6	22386.2	29173.9	21198.2	18457.4	12303.7	17781.7	18796.9	20797.8	25861.7	14598.2	20524.8	17325.5	24567.1	18418.3	23738.6	15309	10171.3	29156.3	17998.1	17838.2	21586.7	16979.6	18536.8	15366.1	21854.5	14340.1	18218	21900.8	20056.9	19711.4	22396.5	19079.2	17501.6	22696.9	20482.5	14878.8	14827.7
Gpt	8669.1	9575.61	12338.6	8981.1	11519.3	8603.29	8762.77	9387.17	7945.49	9813.87	8968.24	12093.5	9833.75	9150.35	9069.62	9578.27	8074.41	7627.24	10380.4	14102.6	10443	8147.82	9503.19	10456.3	7866.48	9450.91	15531.8	10507	10713.3	9701.91	11215.9	8008.76	8789.34	10208.8	9269.2	10929	12028.9	11508	10761.9	11026.4	11761.8	10597.7	9393.1	9075.24	11808.1	10460.3	9014.07	9085.5
Eif3c	21901.3	24496.3	16845.4	19455.9	20709.7	25417.3	19260.4	25174	25957.3	32862.7	23283.4	41179.4	24847.6	22237.2	25324.9	21678.7	27202.9	30084.6	23932.7	17351.6	18683.5	31951.7	28669.7	25133.5	21843.5	23384.9	18902.9	18612	23048.9	19072.4	19433.5	25464.2	27511.6	25504.7	20268.1	22277.3	21551.4	21720.8	23770.6	27840	21079	27016.7	21414.2	20962.1	19078.6	25286.5	24707.6	24522.7
Vamp2	14658.9	10759	10305.3	12661.4	12285.3	12559.2	14228.7	13614.4	12858	13338.2	11461.4	12129.9	11543.9	12460.1	10557.9	11705.1	12168	11941.2	13075.9	13062	12992.7	11063.1	12054	11481.1	10935	16353.9	12678.6	12437.2	15073.6	10621	12764.1	13039.1	11065.7	13111.9	11553	13958.4	11845	11953	12977.4	13753.9	12940	11788.2	13612.5	12332.7	15407.7	11588.5	10597.4	12332
Hspa8	788586	976497	689288	445110	413962	403701	514770	799326	654759	450125	342858	1.13798e+06	454695	518853	288869	683228	366106	483655	258018	529044	682104	381900	623495	494194	521803	452602	443689	672452	522892	632311	1.33725e+06	425065	387373	364678	1.18433e+06	599498	272857	358487	1.06159e+06	514380	577705	415613	250278	553412	768561	425662	313852	305960
Krt2	25611.1	19349.1	22599.7	25472.8	30322.5	20984.6	22308	21556.7	23473.8	34396.6	15810.4	19712	25906.6	24093.5	26127.8	19211.1	19539.9	17814.4	16843.1	18264.6	27182.6	23512	22251.5	25214.6	18614.7	32859.2	28274.2	15427.6	20062.7	30209.9	25578	21985.1	23278.9	31689.8	23690.7	29584.8	30406.3	20295.6	18562.3	20193.2	18039	24519.1	26236.3	23087.7	16851.7	18251.5	14266	18540.2
Xpnpep1	7142.32	16655	14063.3	8268.11	11608.2	15578.5	7793.78	7366.87	8944	16122.6	9651.53	15853.5	7742.76	9454.01	16720.6	8697.21	17669.7	14288.2	14287.4	9111.83	15741.3	14664.5	9466.07	13395.4	15720.9	9741.02	6371.55	6279.88	11821.2	14181.3	9849.47	9960.38	6828.09	8281.91	8296.73	10380	14878.2	10457.2	7515.98	8952.93	17645.5	8498.49	21417.7	9137.06	6626.22	17365.1	17139.9	8330.11
Ethe1	78450.2	76498.1	35616.6	51824.8	38859.1	45985.4	49545.9	53568.3	43114.9	32729	48716.6	35569.4	43299.5	52820.3	37299.4	45225.6	30430.5	48912	33396.4	47065.4	44704.3	52275.4	32084.3	42901.5	41131.7	52992.8	58282.9	47492.5	45705.2	41792.5	50484.4	54541	45143.4	42748.6	54333.5	54851.8	36250.4	45237.2	43445.8	47895.9	53746.1	33680.5	62900	39958.5	51536.6	54695.2	49985.7	53301
Nap1l1	5774.27	6738.02	3717.54	5686.37	9039.84	9450.26	7261.75	6070.69	7528.45	7517.88	6756.24	6423.33	7740.53	6430.71	6956.18	7184.58	9873.49	6841.62	9197.02	7852.77	7711.85	5610.29	6253.76	7268.81	5576.71	7812.92	5889.3	6803.32	7723.17	6069.22	5635.09	8130.57	6411.68	6062.15	10687.6	8742.34	6858.94	7071.03	6296.11	6076.63	6736.95	7035.81	8699.99	8044.2	7105.71	4555.15	8684.19	8989.74
Srprb	40986.6	62900.8	59431.5	32391.4	59313.4	36987.4	36041.2	51188.7	44516.2	61439.3	52253.6	46961.8	58485.6	104670	36225.1	30761.5	45170.1	82125.3	59527.8	67042	40559.7	44856.8	54459.9	47815.9	43139.2	43751.2	35970.1	33239.6	109385	45917.9	80791.2	41157.1	63354.8	70969.4	49052.2	30547	68246.3	32056.1	50498.9	50965.2	47950.9	47998.7	37672.1	50227.9	31240.4	34108.2	42964.1	66134.1
Psmc4	20413.2	28325.8	26922.5	27971.9	42038.5	25301.6	20804.3	20249.7	33436	50950.7	25971.6	30521.2	31358.9	26484.5	23910.6	38533	41271	26183.7	27067.1	33297.3	29671.6	22166.3	29125.3	31366.9	26804.1	37578.9	28162.5	20402	19145	21244.6	25144.5	26833.8	22041.8	24154.1	28010.8	26731.4	27350.1	26928.9	52600.5	28544.3	17071.8	26570.5	25418.6	24293.3	30484.2	27150.7	34883.5	23952.3
Mrpl49	48291.8	51061	37647.7	35898.5	43452.5	52365.8	29826.5	48539.2	46901.1	45580.5	28948.2	77879.2	28536.9	68880.7	40889.7	31219	42175.8	45106.3	39720.4	39487.2	36463.6	39437.5	49655.1	59023.5	28378.2	30039.3	28207.1	61250.8	43596.6	32737.6	44445.6	47504.9	37014.5	45446.4	42203.6	40306	42630.1	34865.8	36806.4	32525.8	41061.2	32804.1	37804.1	57143.1	43831.4	42818.5	34228.2	49888.5
Ablim1	823687	142345	268280	4.5033e+06	212986	371352	708558	138719	720346	142457	123452	240139	240776	854213	155852	133310	216487	118168	143605	232805	153002	163877	592808	182873	583337	170209	387063	351078	675621	170385	1.30361e+06	186854	648959	143001	241145	423782	1.18044e+06	176299	3.33474e+06	150718	371585	167912	152671	272516	178215	209694	177010	186672
Maoa	43133.2	37102.8	37252.5	31416	33243.2	45051	30967.3	28746.6	40396.1	40569.9	37815	30543.7	61005.3	37733.9	26880.9	513271	49672.5	42506.9	51563.9	53754.1	33143.5	28802.9	73371.5	29200.4	26694.8	46575.9	48277.8	31242.5	26058.3	39361.6	34752.2	33201.4	42052.4	34443.7	53325.3	53092.2	25074.7	34041.4	44059.7	34963.4	34382.9	55214	43882.9	23512.2	42822.8	53064.2	58573.8	36706.8
Sncg	102901	129829	100227	111848	135284	113551	110847	267707	224066	212964	98907.9	660233	422998	78084.4	77895.4	197574	236325	355016	172174	383784	198647	243938	96275.5	131208	108993	212919	255592	181031	108974	166440	186133	54097.9	79181.1	75404.6	153074	513285	115536	144128	108260	330578	218399	112112	181396	97713.7	618249	1.17064e+06	119111	288080
Fgf1	28564.8	24704.9	45288	19785.9	13776.6	39217.1	16483.9	34413.2	17698	21058.8	28161.3	27588.5	25103.3	26990.5	36584.5	22794.1	26038.3	18654.1	29654.4	47101.8	49865.8	14084.7	22991.8	33195.2	53501.4	14753.4	18906.5	55105.5	24328.4	27252.6	20440.4	27370.7	52606.8	19322.2	20508.9	17562	36800.7	18282.3	21645.5	43583.1	28183.2	18144.2	32651	23214.5	28843.6	31988.4	28880.2	24807.5
Ndufb8	15274.2	13691	13738.7	19133	10935.8	7421.56	11493.6	14016.3	12586.8	18757.6	10444.7	13357.3	11978.3	13842	9558.12	10935.5	10022.1	8294.95	11677.4	11811.9	14245.9	11121.5	15607.7	28244.5	12654.6	11062.6	21726.3	13001.5	27210.4	11271.1	14953	7780.63	8399.28	13748.8	10887	11420.8	9204.61	13543.6	16978	28883.4	10121.5	15808.9	8827.29	15422.2	10778.4	15366.2	5946.44	12293.2
Mpc2	7429.76	6645.5	7592.42	6743.09	7294.31	6095.92	7613.17	7809.32	6576.59	7405.35	6075.33	9410.21	6097.14	8177.84	8469.59	7432.79	6854.04	6995.46	7892.12	6431.55	7321.13	6802.78	8765.73	8239.46	6778.42	5931.86	7355.33	9664.35	6519.5	6518.31	5965.92	5989.81	6198.88	7141.18	6344.59	7305.14	6751.97	7811.9	7003.24	6737.22	6740.95	6854.27	8270.14	8070.39	7463.41	6695.32	8343.72	6869.97
Hba-a1	53285.7	13016.2	9528.21	8550.81	14538	37304.2	13211.3	25822.8	15505.9	123387	13269.5	114400	22396.6	15183.5	22936.4	17281.9	51472.4	33854.1	19480.5	43704.8	12127.8	179110	45875.1	19696.1	10892.8	32958.7	19011.1	33765.8	17302.4	19054.4	14106.3	15165.2	27552.1	29222.6	20704.9	35479	11324.1	59940.6	12376	22569.4	7883.87	55841.7	15444.5	15816.4	48320.4	188259	22162.5	86095.6
Aldh5a1	29394.5	26679.4	35095.2	30605	30804.3	36044	37291.1	33957.1	31910.5	29035.1	44264.5	28391	29936.7	28004.1	29656.2	26679.6	29963.6	33455.5	27914.7	36338.8	29737.3	34786.1	25664.8	32228.9	31496.8	30816.9	46598.4	31040.5	31892.3	33202.1	32403.2	33491.4	32381.5	30428.4	38103.9	34106.4	33317.6	33235.5	37450.8	32922.3	34910	35779.1	27812.3	30877.8	36685.9	31937.3	31771.2	37670.1
Acsf2	28767.6	15787.1	26104.4	38597.5	93308.6	56559.5	26988.9	26239.1	59099.5	22842.7	22135.6	43675.7	21071.6	47989	43244.3	23783.7	29564.6	32816.3	44236.1	65310.3	86899.3	24267.4	14986.9	55313.4	42259.5	27482.4	49448	26841.7	39462.3	29880.1	36007.4	30705.1	41315.7	18377.7	99564.7	56324.2	98153.9	18132	20485.3	26533.1	65463.2	19136.8	42534.6	33884.4	31016.1	31357.7	25948.2	62876.9
Idh1	78586.9	69196.7	92422.4	86412.1	114596	61797.5	82337.4	116425	123349	122618	66463.3	249947	112159	94951.8	97245.2	115625	80419	72060.7	121341	103804	113839	125315	95628.4	93802.2	104069	76405.4	78065.3	120184	65596.6	157497	67296.1	69701.5	120243	131306	112874	69483.8	90444.7	88834.6	80062.9	108246	57358.3	263311	67218.5	84514	94470.8	105054	83833.4	77843.2
Ap2m1	18276.7	21154.1	14066.6	11546.6	19985.7	16396.5	14869.7	15564.3	21256.2	22867.2	15779.9	13757	20563.5	17742.6	16413.8	14328.8	19427.7	23313.3	15770	18474.1	15353.8	18917.7	16140.9	17583.6	15081.2	15889.5	13604.6	18149.6	21455.2	16955.4	14884.7	21545.1	15815.6	17890.1	17268.1	15876.4	17309.8	14506.4	14413.2	20040.4	16295.4	17661.6	16501.8	18725.8	16354.7	19085.3	14052.5	17404.8
Gnb1	6450.99	5827.44	5269.62	4405.13	5427.66	6032.89	4949.46	4864.06	5521.71	7201.1	6128.84	4678.1	5835.19	4713.46	6023.23	5884.89	6701.42	7724.52	4565.92	4709.61	5665.72	4549.68	5517.39	5707.81	4468.13	6266.13	4648.17	4242.49	5070.84	5713.85	5298.36	6144.31	5416.71	5019.1	5021.94	5218.38	5549.03	5867.18	4301.25	5536.86	5537.06	5688.88	4700.25	5670.95	5821.43	4881.2	5343.47	4907.15
ND4	8456.28	6617.12	6328.26	7522.32	5444.52	5866	6999.66	9831.83	7901.92	9385.81	5881.12	6784.92	7694.86	7686.82	6098	8382.93	7787.19	7652.72	5664.28	7101.45	7374.33	7374.1	5836.43	8182.95	5291.45	7162.96	8000.58	8040.79	6995.59	6319.62	7095.69	6720.13	6098.44	7292.19	8269.74	7718.87	6329.8	6206.74	8000.17	7608.13	6044.87	6424.85	6042.64	6976.24	8623.86	6538.2	7368.28	8095.04
Arf5	49922	38506.3	26688.1	26366.6	39547.6	99181.9	25539.7	36894.1	70799	50609.4	45839	38467.7	130229	50248.8	100356	37458.2	47572.7	42145	130877	49572.2	33514.9	41744.3	39434.6	39168.4	35496.5	28935.5	28705.6	84211.1	63515.4	38290	29126.8	37196.3	51860.9	36572.3	137528	38543.9	54179.9	32669	40756.9	33600.2	29996.1	33325.4	43066.7	44858	28653.4	35947.8	59390.8	71510.2
Kars	189166	200113	85031.3	121307	71938.4	130820	84199.1	311189	103955	202283	94484.4	131468	143877	74814.2	116079	137956	105903	113796	136424	152075	137135	92999.3	95331.3	165428	94453.7	314793	100558	91930.1	196521	164441	214366	153531	413420	109451	165945	171324	96992.1	139489	84877.5	214417	57330.9	74123.2	170086	128319	217992	141502	104800	113507
Ddx1	77158.4	82765.1	59087.1	94619.4	75188.6	54552.4	63102.1	47547	43454.6	63474.6	135476	43872.1	57367.3	63760.5	66932.2	54330.1	48060	65586.2	50684	65209.3	45470.8	116902	78672.9	59528.2	65264.4	71025.3	93385.2	73817.1	82073.3	83593.8	61438.1	65098.4	54346.5	65812.2	108267	70828.1	88281.1	55583.6	62688.5	95465.1	48795.8	64146.1	52787.6	79582.1	81272.2	57276.5	56241.1	81799.3
Cyb5b	24013.4	30649.7	29352.3	28464.6	31920.3	45992	41406.9	38372.7	46286.9	24913.4	43960.5	29590.2	28526.9	33232.5	26993.8	31543	34509.1	39318.7	44309.8	33534.9	26722.7	31447	21083	42428.6	63642.6	28370.9	29128.6	30647	43604	28679.3	28004.3	43929.8	41106.2	33147.5	24620.6	26246.7	29413.9	37572.8	41923.2	38014.4	31699.7	47666.2	36511.7	34240.9	24841.2	44120.8	32747.3	34877.3
Nrap	161551	165328	217346	137928	164853	97006.1	154672	321669	238998	99106.8	187904	90304.1	128073	114102	251163	126957	182029	239669	91602.7	69684	97278.2	156617	167922	163884	481650	123149	71412.3	93744.1	96825.3	176829	197566	188046	127780	138966	109898	126024	147801	119408	86115.9	172364	255984	164303	118442	98721	71326.6	120088	175146	112933
Lrpprc	134586	134926	170839	135605	142003	129723	132697	278106	124298	120627	134125	115956	140373	140716	214867	118802	107878	142714	155793	188307	175434	134682	184263	124038	171562	166644	125617	177541	110829	146543	151283	169259	149931	184894	174120	121385	144645	124691	208976	117447	137677	122174	165634	147865	146709	116074	143046	145739
Pmpca	49091	41257.7	39019.4	51928.6	45209	46974.2	98002	49514.8	44462.6	50008.4	65301.9	52631.6	88021	50105.6	47124.6	36531.9	53673.1	89602.1	71729.1	47652.1	56931.8	50009.4	45943	53603.1	44990	36918.6	44252	54443.9	48377.1	82879.3	53839.9	54375.7	54124	47463.6	57077	35672.6	40094.9	47670.6	46227.4	49529.4	171089	41083.3	52537.1	64596.3	55460.9	43878.9	36593.7	58640
Rpl8	23962.7	22349.2	25780.8	13362.2	22551.1	44266.4	19191.8	25728	77643.7	25099.4	22851.7	27714.8	21761.6	25683.8	24862.9	29966.3	34340.1	82277.6	22932.6	14393.5	23739.1	21892.1	22723.7	22018.8	21158.4	36332.7	14463	15995.6	24588.4	20300.8	27047.6	22840.1	25658	21763.8	19697.2	24295.4	22079.6	20663	23106.1	20249.6	21040.6	20270.5	12419.2	42275.2	27630	23226	26092.9	25873.8
Gpd1	38763	34077.5	34442.5	45500	70340.4	42875.7	41323	106411	63042.1	274761	52051.4	44000.3	55237.2	40825.8	59075.2	51179.6	44550.6	74803.2	84178.8	80608.5	52581	47709	63335.5	15624	53878.1	49952.8	39339.1	34822.9	77595.7	42880.8	59647.9	41221.9	31945.2	88073.7	38584.2	31881.4	66227.1	75007.4	42045.5	59102.4	93440.4	26584.4	36797.3	32883.8	33403.9	41301.1	31966.9	52480.2
Pgd	27828.2	41574.8	38744.5	39128.1	48650	50763.9	44645.6	41083	38936.9	47861	57729.2	41456.7	44171.8	40830.2	40985.9	31072	42523.1	39049.3	44157.5	43946.2	35682.3	45421.6	39521.3	34535.6	48364.6	42429.3	34163.8	31455.7	48709.5	38038.3	40458.5	42649.7	35578.3	46576.6	43787.2	40060.4	47128.8	35059.1	49081.8	40387.5	38399.8	46633.1	43413.1	32237.4	32955.4	31363.4	41245.4	45310.4
Slc25a5	13185.4	16014.5	12343.9	10550.8	14559.2	15124.2	13536.9	11663.9	15183	13948.1	14214.5	15615.3	14537	13899.9	13945.4	11978.9	11968.6	18331.5	13168.7	11340.8	10717.5	15751.9	16111.2	13746.8	14113.5	16646.2	11095.9	9186.85	12203.4	12461.5	15237.3	13767.8	10807.5	14865.4	12589.9	16100.2	13268.4	12055.8	13853	12755.7	13925.2	13743.9	14090.7	12563.1	12650.8	13759.2	13009	12833.2
Ppib	27663.7	33232.3	30513.9	31439.8	30818.2	28478.9	31512.5	32786.3	30447.1	44384.3	27282.7	31047.1	34856.3	33487.5	29602.5	38504.2	33539.9	30769.7	31918.4	29184.5	31458.6	27752.5	39246.4	31704.5	27321.6	33209	32627.6	34365.6	35456.8	24273.9	34070.3	26585.1	28222.7	37000.2	29718.5	32499.5	25411.3	29239.8	31377.4	33617.1	25088.9	29655.2	30278.5	29151.1	26421.3	30880.6	27445	37863.1
Atp5s	34061.9	21567.6	20147.5	24057.8	23353.2	24771.2	24360.1	22964.2	25987	20344.6	25256.3	25778.5	22932.4	22969.6	25519.8	30061.6	27118.8	37064.7	19722	20498.8	26666.3	27428.5	19882.6	35698.9	22757.2	17271.3	27812.7	25867.4	22549	26789.2	23073.5	34150.1	20990.5	25712.6	23290.2	25749.7	24906.9	27884.9	21302.3	31411.7	76798.2	31206.2	20060.1	26306.3	22823.6	24862.1	27343.1	20888.1
Taldo1	55861.3	58953.1	61825.6	69780.4	586777	60473.2	45038.9	92529	82242.2	61764.3	67822.2	82138.8	75506	66511.4	84169.2	59973.8	81766.2	74622.3	69875.2	93196.8	57690.1	40842.3	137648	63858.9	53063.8	77576.4	119172	71485.4	55907.8	70245.7	65404.6	47591.1	55989.8	53101.8	69461.4	97351.9	159947	82526.3	34136.3	70944.7	66873.3	65719.6	70751.3	61020.5	67167.1	70951	54639.3	131777
Ckap4	106407	320550	99875	97186.1	93395.4	121627	137002	201102	212063	117426	75201.1	207663	441077	177070	174655	255987	166089	179070	121080	191888	153644	186977	168420	194650	182026	113924	68281	73375.3	393481	225416	67453.2	73497.6	225407	79577.4	124710	197374	99079.3	105120	61590.7	116217	133141	222296	146172	151946	98553.2	96140.9	96428.7	148101
Rpl14	8353.23	9879.17	7130.94	8751.8	9417.83	10388.7	7832.84	8597.91	10309.6	8953.51	8805.49	7993.12	8352.02	8306.8	9122.85	6963.35	9116.56	9827.15	8333.54	7030.03	8567.16	8022.14	7794.9	8912.02	8121.2	10032.8	6947.34	7560.71	8598.09	6754.11	7893.43	12802.4	7425.17	8917.43	8261.28	8264.26	8194.36	7733.61	8856.9	8586.11	8961.17	7361.49	8708.92	9099.5	8490.04	8641.01	7649.52	8289.72
Dcun1d2	13849.1	14834.8	13859.8	12071.8	12647.3	15473.6	12575.9	11340.8	11801.7	14092.9	15710.7	13675.7	13026.8	15532.8	11617.3	11509.1	11613.8	14233.1	14371.7	12975.5	14074.9	12814.9	16096.2	12933.8	15838.3	14797	10922.1	12410.1	11509.6	13991.6	14644.3	15261.5	13072.8	14920.1	12522.2	14434.2	13963.8	13329.8	13127	12605.1	10760.7	11777.3	14162.2	13942.5	12386.7	16015.9	13920.5	11866.4
Oxsm	88725.5	62143.4	56394.7	94663.1	77829.5	61860.3	44209.7	67624.3	50061.1	105967	87587.2	74069.8	65573.4	138543	50834.4	104198	84843.2	76369.3	61865.3	76207.2	52002.5	89846.3	96941.7	134660	106948	42273.9	108065	116828	100985	59934.4	53976.2	55846.2	51596.8	62841.5	57946.3	97378.9	121898	85111.3	78859.8	124005	92970	46171.7	68580.4	108787	54802.5	81102.7	58816.1	63718.2
Tnnc1	24283.7	21982.6	26485.4	33833	20255.1	26038.4	29387.7	16784.4	24243.9	28522.2	18668.3	24986.5	25134.9	25529.5	27573.4	20977	22033	20032.2	26297.3	28425.2	34033	23155.4	29014.2	24161.4	25266.1	26596.7	32554.5	19456.2	27527.1	26763.9	22470	19871.1	20380.4	25163.3	28624.1	29481.8	26059.4	29577.8	29663.4	15575.1	19183.1	28347.5	18895.1	26219.8	23169	26624	28081.6	25476.9
Eef1g	30272.8	36918.4	30664.3	29030.4	32670.9	27963	38405.2	34046.3	30607.4	36109.9	32845.3	28160.8	34105.4	35906.3	34324.8	32822.3	31998.8	38814.1	34073.4	39041.3	32443.9	34219.5	32211.7	33042	31001.7	31416.4	30101.5	32094.8	34589.1	30380.6	32161	35420.9	28871.7	33256.7	33432.6	29464.8	32865.7	29661.5	32258.2	32627	39001	33724.9	37025.7	36413.4	32203.5	28331.6	29324.7	37536.4
Fermt2	124235	63442.7	75872.5	99024.1	87649.3	84170.1	79109.3	109786	90264.2	92056.5	103426	77043.6	90809.3	76079.5	92804.1	81526.1	74599.2	112389	77339	67923.6	83558.9	81679.8	93735.5	89694.4	74224.5	85631.8	79037.1	93123.6	79273	101236	94700.1	92382.8	129309	71955.1	92545	73731.5	77133.2	99754.3	68724.9	93539.7	72711.4	89989.6	87955.4	93236.8	84310.4	83150.3	55455.8	87333.2
Uchl3	9556.86	10129.6	12451.7	11368.9	8723.46	12870.6	12490.1	13596.1	11006.1	11445	11023.7	10445.7	10412.8	16425.4	9609.63	10979.5	10679.4	11878.5	10572.7	11812.6	13453.1	12280	9645.67	17980.1	11647.5	10635.2	9643.16	10745.7	11125.3	12897.9	10245.7	12879.8	10030.2	16218.9	10807.8	11923.2	9217.03	10175.4	12244.1	8756.64	11617.1	11529.1	13345	12752.7	11315.1	9948.67	10697.3	10671.4
Smpd2	26799.4	31757.1	30142.9	31651.6	33855.3	22533.6	28847.4	31943.6	28205.2	32560.6	43117.2	23057.4	22853.9	26451.8	30709.1	27373.1	25202.5	27988.8	37113.3	29015.9	25679.5	34820.1	25510.1	27891	24430.7	26826	27783.8	21512.7	29656.6	25608.7	25723.8	42501.6	32333.8	25841	31538.6	22684	28185.5	28215.2	26578.8	30744.5	27068.6	29685.5	25141.4	30241.9	22767.6	31057.9	33767	28140.6
Gpc1	131134	80491.8	447950	605670	291624	545507	1.31318e+07	144987	425285	78731.5	182878	364667	317292	77552.2	733303	877550	351282	474183	155732	55681.4	531762	229653	293321	111228	596274	923494	470319	258233	347872	247395	138196	284504	177277	231111	387686	3.50988e+06	271561	93109.4	270277	149512	157217	2.11427e+06	260466	203591	650847	151085	400244	228533
Akr1b3	12728	13979.5	16090.2	12932.3	14597.6	13503.4	13999.5	13425.9	14195.5	13669	15414.7	13227.4	12623.4	14145.8	12141.2	12226.4	11252.3	15097.5	11739.3	12426.4	15502.4	13716.1	10817.5	13881.3	14043.6	19936.7	14037.5	10542.7	13072.9	11556.4	14666.5	13414.6	11985.2	15090.3	12090.4	13356.4	13423.1	12843.8	13720.8	14384	11776.4	13195.8	12354.9	13501.9	13888.3	14249.5	10523.6	13694.3
Ap1b1	17197.8	16929.1	15364.5	10576.5	14643.6	14211	15670	16979.1	15386	23006.8	14654.3	12061.8	15062.7	15180.7	21821.5	15506.9	14956.1	14701.7	15245.8	17411.6	13672.2	15084.4	19111.5	17561.9	16428.7	17700.6	13059.4	12326.9	12871.7	13133.7	14252.2	16883.2	13748.2	21010.8	13222.4	14037.1	14543.2	15180.3	14752	16346.6	12676.8	17792.3	15266	16772.5	13466	12872.4	14954.9	15530.2
Mgp	17522.8	14084.8	20874.3	8939.98	16507.1	11930.5	18421.8	8659.98	23452.4	11878.5	26370	17948.9	9468.53	11696.3	17908.2	10554.3	15803.6	21820.2	13736.3	15102.8	14354.2	31089	14677.1	8657.2	7935.96	10752.3	31498.9	15663.8	6041.79	22332.1	19572.3	33289	32040.2	22916.7	16096.8	6372.78	129084	16406.7	19494.9	18037.4	20663.7	75842.8	14802.4	10625.5	8935.01	21023.6	44549.3	25703.9
Actr2	23017	26696.9	22531.9	27894	25292.7	25006.7	23192.2	27229.2	26288.5	27833.7	23597.4	25024.4	24638.9	25645	23188.4	24841.7	23982	23416.1	28572.1	24890.8	23836.1	22770.3	24270.5	27696.3	22156.3	24152.2	22195.4	23167.6	29808.7	24465.4	23978.6	27098.5	23308	25110.2	26259	26203.6	22931.1	22455.1	23732.7	24518.3	21442.1	23046.5	26129.2	25184.6	22898.7	25738.9	23125.4	23751
Slc4a1	28050.2	35143.7	20777.3	22842.3	26102.6	33420.1	29303.8	44771.7	23838	70664.8	36876.1	20015.6	23179.2	24233.6	25405.9	21383.2	28627.9	22729.5	29954.1	24688.1	57952.4	30356.9	37679.1	23051.2	22093.3	41331.3	24782.8	20683.2	59013.2	22504.8	41425.4	29805.2	25224.5	36337.4	29591.5	29909.4	21207.6	26008.7	21531.6	34738.1	18605.4	24116.9	27732.6	29840.6	22033.2	26496.3	21980.8	40888.1
Zyx	35309.2	48938.5	68044.3	38949.9	38809.4	57406.7	36689.1	52223.6	56175.5	130952	48147.2	58483.8	94581.6	41251.5	66724.2	57391.9	77651.6	116249	73179.8	63803.2	52750.3	57335.6	54507.4	80141.5	38013.8	36953.2	46301.1	48422.2	45035.1	70198.3	72114.2	41752.7	49276.7	49490.8	63946.8	34000.5	49705.3	35053.2	50150.6	60469.4	49546	56785.9	52324.2	48103.9	35157.3	84430.5	40941.2	78898.5
Pfkl	47435.1	40868.5	37512.6	41216.7	37854.6	34765.2	53931.9	38307	41793.5	42018.1	48004.5	39020	41810.2	33618.1	34261.1	34997.7	35189	35693.9	42911.1	37422.1	39576.4	46565.1	34128.3	33386.3	39499.1	45329.7	39380	36033.1	39749	41704.1	42860.5	41429.8	38289.6	37480.8	44945.7	37751.9	36351.8	35181.5	39135.3	49306.3	34302.6	40899.8	40088.8	32461.8	45417.3	49770.5	38763.5	38691
Vps35	196719	171018	342559	156776	262590	233872	275552	231844	248196	412454	242780	160677	211065	224640	249839	201335	216172	338207	254714	282287	203768	259832	228976	206458	154497	215353	221537	303724	274884	299622	243084	227088	294920	349192	149415	218386	179908	239943	212316	318363	229963	276696	370894	224505	279068	226362	255582	204124
Myo1c	94739.7	95920	126730	90819.2	96245.5	95521.7	88892.7	117153	83034.8	85797	125601	85006.2	103165	91075.7	103955	86088.5	98935.5	99344.9	126811	105881	79448.5	92472.2	116166	80098.5	82548.6	99917.3	100116	150118	107889	100904	112463	75691.7	95702.6	104578	96550.8	78773.8	98898.4	94855.5	80973.5	121101	77477.8	103540	94095.3	101844	113054	100773	94216.1	149098
Actn2	154817	194662	89318.9	118221	105661	150017	79855.8	58672.5	87180.1	76122	81335.7	80435.7	76830.5	78878.6	91583.1	386811	192618	81151.8	107268	63027.6	69565.3	83326.1	207246	57789.7	76547.3	132181	82950.4	75942.6	140561	86621	112185	96160.2	82504.6	85329.4	77832.4	146855	170360	67604.4	61343.4	110654	129684	106774	75487.7	79582.2	78238.3	129318	145308	81463.5
Ces1d	107244	62970	191416	151481	230991	159958	125373	130681	95640.7	227719	128257	341381	157749	111296	118804	143108	98225.5	104421	233736	190819	425547	121077	84766.4	204385	152243	184547	338167	105580	101090	140943	280631	81220.9	135721	129828	129553	214571	132996	194804	124513	167708	117874	176088	148932	89067.8	85617.7	330677	211350	230836
Tuba4a	10132.4	12098.5	10533.5	9548.11	10404.9	11594.3	10979.2	10198.6	11063.1	11165.9	11247.9	9174.7	13122.8	10103.6	10609.5	12455.5	12762.2	11721.3	12342.1	10560.7	9161.66	12815.7	10534.7	10602.7	10428.8	12355.5	9529.46	9385.41	9141.3	12994.2	13011	11513.2	9944.23	13306.7	10855.7	11019.6	11082.5	10358.2	9523.74	10296.2	11265.4	12485.3	11188.4	11043.8	8928.04	11877	12681.5	11431
Gsn	30134	30395.7	47669.1	36174.2	32871.8	35781.4	26258.4	24539.7	30595.2	51701.4	36525.7	31251	39044.3	29497.1	40837.6	34909.1	41851	24465.2	47077.1	36080.1	35160.7	37849.5	39027	29448.4	26069	31467.4	27888.3	25246.4	42069.5	36990.7	32790.5	24441.2	35088.3	23536.6	37598.5	29495.1	29942.2	33352.2	28728.8	26838.8	28229.9	31779.7	31666.2	29437.4	28947.9	32098.6	34187.4	32815.2
Synpo2	422763	413319	167431	566295	193019	181735	141394	218480	220048	253414	150227	288065	189978	256267	398784	325709	204973	139551	438124	237317	154613	781154	438246	205001	161501	257509	226810	324566	282051	231385	158937	1.26874e+06	191543	516769	1.27583e+06	190820	244570	145323	500108	222318	357688	187071	141734	331842	456090	655046	165094	179506
Usmg5	8487.29	6771.04	6974.69	6584.43	7293.28	6615.04	10168.2	7554.14	6232.67	11501.5	6956.69	7389.59	6496	9318.36	7729.66	8979.68	8047.52	9180.85	7690.22	8541.29	7027.91	10518.4	7069.92	9806.03	7298.68	7045.09	8509.5	7209.31	8555.77	6915.41	6729.56	7766.2	7685.36	8622.76	7584.05	8796.25	7160.74	7242.58	6654.46	7860.44	8085.25	7260.22	9451.49	8431.01	8243.01	8523.46	7770.78	8384.2
Krt16	324177	67323.7	71423.7	152276	117623	18636.5	72600.8	93487.4	133947	518125	45629.4	113001	117011	62609.2	121160	54102.9	66199	86992.9	33428.3	46980.3	126036	107598	119577	223625	47718	121174	232640	31929.7	60630.2	126478	125877	55542.3	60485.4	45081	93070.2	153839	73488.9	556525	174813	175600	65236.8	75178	51665.6	130570	66657.4	79542.2	46578.4	44188.5
[truncated: 475 more rows]
