# Supplementary material for: Acarbose has sex-dependent and -independent effects on age-related physical function, cardiac health, and lipid biology
Source: JCI Insight. 2020 Nov 5;5(21):e137474. doi: 10.1172/jci.insight.137474 (PMC7710286; doi:10.1172/jci.insight.137474)
Supplement: Supplemental Data Set 3 [file jciinsight-5-137474-s217.xlsx]

## Sheet: SDS4
	Metabolite_Identity1	treatment.F.val.	treatment.raw.p.	treatment.adj.p.	sex.F.val.	sex.raw.p.	sex.adj.p.	Interaction.F.val.	Interaction.raw.p.	Interaction.adj.p.	Metabolite_Identity2	F Aca34	F Aca35	F Aca36	F Aca37	F Aca48	F Aca49	F Aca50	F Aca58	F Control10	F Control11	F Control22	F Control29	F Control38	F Control54	F Control56	F Control57	M Aca20	M Aca21	M Aca23	M Aca24	M Aca30	M Aca31	M Aca55	M Aca59	M Control6	M Control7	M Control18	M Control46	M Control52	M Control53	M Control60	M Control61	YF CONTROL65	YF CONTROL66	YF CONTROL67	YF CONTROL71	YF CONTROL72	YF CONTROL76
1	AC11	0.13581	0.71525	0.82081	13.976	0.00084327	0.019329	0.00068961	0.97924	0.98701	CE(18:2)	731	774	894	1046	328	493	628	770	1473	1020	1038	669	746	574	197.46	785	2374	893	1049	1186	1360	1389	1394	810	3224	1498	1704	1505	1362	1052	693	715	445	398	689	759	498	431
2	AC13	7.9186	0.0088514	0.041634	4.803	0.036891	0.15716	0.70442	0.40841	0.49556	CE(22:6)	185	153	187	67	47	172	108	103	724	218	400	257	452	66	286	197	375	98	379	206	257	344	286	119	1113	559	422	561	379	506	125	94	58	79	214	115	156	191
3	AC4	9.8721	0.0039417	0.023465	0.65713	0.42441	0.63412	0.0046491	0.94612	0.96383	AC(12:1)	487	60	94	174	45	70	904	149	969	851	268	1186	144	109	883	352	194	162	134	69	636	56	35	74	1122	213	630	143	245	594	620	60	2077	313	1568	271	463	347
4	DG 34 1	27.484	1.43e-05	0.00049504	0.012482	0.91184	0.94921	5.2617	0.02951	0.18975	DG(34:1)	1834	1706	1880	2533	1550	981	1471	635	10481	6748	5397	5950	5449	3663	4612	4059	894	1428	3320	4818	3790	3873	1266	1200	6693	4247	7521	3434	3118	3515	1885	1899	2131	3507	8717	5773	6910	4335
5	DG 34 2	11.526	0.002069	0.015159	0.12867	0.72251	0.82665	5.462	0.026813	0.18752	DG(34:2)	4558	5420	4615	5061	4285	3717	2358	1979	16149	11730	12597	10983	10448	7026	7791	8558	2016	4587	8886	13258	11516	11342	4006	3244	14414	8650	15619	7267	6013	6078	4613	3395	5229	7734	16052	11858	13829	8681
6	DG 34 3	13.315	0.0010678	0.0090406	1.784	0.19241	0.41653	5.2358	0.029881	0.18975	DG(34:3)	868	891	799	1221	687	525	642	163	2678	2420	3519	2607	1965	1526	1465	1254	627	1053	2848	2533	1761	2048	613	814	3827	2132	4265	1127	1302	1422	1258	800	478	1163	2064	1823	2322	1120
7	DG 36 2	25.932	2.15e-05	0.00061247	0.34481	0.56177	0.73285	5.3884	0.027772	0.18752	DG(36:2)	3684	2655	2567	4005	2022	1609	2203	970	19047	14465	11242	12657	11363	6619	9988	7740	1550	2059	4964	9845	6314	7282	1316	1443	12901	8413	14641	3818	6371	6413	2087.45	3027	4405	7262	17533	11648	14176	8558
8	DG 36 3	11.878	0.0018115	0.01411	0.012882	0.91045	0.94921	3.5237	0.070953	0.25263	DG(36:3)	14573	11502	12407	22544	8434	8616	6505	4586	52753	39822	39548	32833	35018	20073	28123	26512	4788	10589	21811	53599	36595	39593	6515	6462	48354	28910	52936	19229	19744	19763	11077	9819	16069	23877	58737	38941	51627	31260
9	DG 38 5	11.46	0.0021214	0.01525	0.13789	0.71318	0.82026	1.5662	0.22112	0.33677	DG(38:5)	1761	2471	2257	1549	1524	1696	730	849	5289	4267	3753	4759	3773	2880	2702	3102	688.35	1552	2129	4983	3932	5539	1240	1031	7428	4671	5897	1932	3502	3224	1646	1246	1412	2275	2180	3474	3782	2781
10	FA 16 1 palmitoleic acid	14.317	0.00074811	0.006952	1.0429	0.31588	0.56503	11.073	0.00246	0.13349	FA (16:1) (palmitoleic acid)	14214	9475	13359	18673	19822	17361	13647	4513	44353	43387	36461	73001	30041	27855	28196	28841	15237	16657	36307	30494	35605	36168	17048	20832	39847	45291	51578	14997	22270	20196	19963	17680	11989	22239	47436	42949	46601	39586
11	FA 18 1 oleic acid	10.532	0.0030358	0.019066	0.1626	0.68984	0.80131	7.4283	0.010944	0.16022	FA (18:1) (oleic acid)	477885	309363	450985	713459	554683	581092	345591	129192	1752167	1204350	968204	1745392	933311	710905	912345	1154198	338336	521136	800105	1257970	1283282	1391525	392331	404436	1132746	1239173	1389650	477770	754530	652927	458616	487588	593755	1020071	1832134	1430964	1776634	1674942
12	FA 20 3 eicosatrienoic acid	8.7424	0.0062498	0.032619	0.18612	0.66947	0.7921	4.3611	0.045983	0.21988	FA (20:3) (eicosatrienoic acid)	1967	1214	2388	1904	2075	3356	1187	751	5277	6179	4584	15078	3252	2920	2775	4114	2575	2022	1993	2267	4259	4698	1629	1297	5085	7276	6153	894	3798	2559	1512	1363	1975	3897	6432	5154	8534	9725
13	LPC 18 2	2.7694	0.10724	0.24977	10.386	0.0032147	0.034994	12.27	0.001565	0.11925	LPC (18:2)	1691	1745	1619	2247	2079	2291	1368	991	2485	2455	1866	3501	1804	1501	1285	2200	3880	3072	3678	3645	4391	3251	2660	2582	3698	2603	2277	1543	2078	1361	1618	1573	3097	2604	4404	3517	3996	3535
14	LPC 20 0	0.13851	0.71257	0.82081	75.325	1.99e-09	7.59e-07	3.1733	0.0857	0.26375	LPC(20:0)	288	266	296	353	337	468	192	298	664	169	437	598	273	267	335	448	834	1072	1740	1154	1561	1319	1168	1071	2004	1275	1223	978	860	585	705	437	226	269	508	497	321	418
15	LPE 18 2	1.005	0.32469	0.49658	10.784	0.0027516	0.033546	14.04	0.00082446	0.11925	LPE (18:2)	346	228	248	184	516	556	327	173	506	469	358	735	343	369	232	515	564	519	649	829	1173	940	618	679	660	591	460	258	445	327	332	264	485	495	1025	788	1005	1042
16	PC 37 6e PC 22 6e 15 0	24.59	3.1e-05	0.00078834	1.7859	0.19218	0.41653	3.0843	0.089985	0.26375	PC 37:6e; PC 22:6e/15:0;	4123	5907	4509	4743	3812	4807	3806	2600	4655	3011	4148	3496	3139	2062	2114	2689	4262	5191	6201	7027	8489	6291	3920	5417	4648	2805	4562	3103	2911	2317	2357	1828	3169	2920	4819	3439	3943	3077
17	PC 39 7e	21.379	7.75e-05	0.0013315	3.5257	0.070876	0.22452	1.7519	0.19634	0.32379	PC 39:7e;	9559	14807	9611	9537	9018	10983	7715	5401	10509	6237	7634	7716	6348	3462	3502	4899	13931	10830	16095	21265	23186	15165	8435	11543	11817	6908	12123	5713	7296	4774	5045	2684	7376	5616	10547	7264	8747	7071
18	PC 41 6 PC 19 0 22 6	5.8377	0.022457	0.093001	19.064	0.00015635	0.011914	1.7858	0.1922	0.32255	PC 41:6; PC 19:0-22:6;	55122	133236	60886	59658	55291	99664	31488	24587	82423	42204	78087	76810	51294	22259	24109	40048	155021	151591	174821	189619	272960	158776	121363	129141	182776	130634	157219	69261	111498	54747	53943	23865	36073	42172	110399	49485	54512	50595
19	PC 42 7 PC 20 1 22 6	1.36e-05	0.99708	0.99708	10.644	0.0029055	0.033546	0.52017	0.47675	0.55718	PC 42:7; PC 20:1-22:6;	27149	36771	22692	20533	25736	43410	23762	14165	30493	20299	38891	32765	23922	23785	23744	31014	35844	41442	36921	35386	70376	38527	30322	37505	57568	48591	50130	29635	51094	32713	23151	19567	19989	20719	38434	24575	21661	23627
20	PC1	10.616	0.0029374	0.019066	0.42679	0.5189	0.7073	3.0871	0.089846	0.26375	PC (32:0)	14557	13679	16380	15883	16365	17346	13693	10393	28936	24438	18819	25752	19799	16453	16357	19059	15736	19617	24118	19601	15222	16684	16750	13018	27669	25126	21689	16613	18263	15176	16817	16056	17284	27006	23535	22329	32011	22841
21	PC104	2.0234	0.16593	0.31453	9.1857	0.0052046	0.049994	0.17272	0.68087	0.7433	PC(p-34:1)/PC(o-34:2)	26882	18154	8864	10289	14654	23636	18865	9372	31810	12117	20172	12621	8040	10730	6947	12368	12018	33966	28072	19781	70110	20977	20304	37039	23904	20666	34169	23158	18875	22542	15726	8596	14222	8934	13543	9569	13251	7343
22	PC105	0.24872	0.62187	0.76926	13.913	0.00086246	0.019329	3.5063	0.071613	0.25263	PC(p-34:2)/PC(o-34:3)	6225	11562	7265	8434	6194	7896	4690	3431	18431	10758	9137	18083	14237	6415	4430	6045	15182	16813	20655	23117	26071	14504	12705	9864	35878	18654	22792	12937	10932	8164	8886	5987	7703	8344	18075	10988	11805	8379
23	PC114	0.0068256	0.93474	0.96514	15.801	0.0004492	0.019016	1.5549	0.22274	0.33677	PC(p-38:5)/PC(o-38:6) B	41624.2	86405	68297	70268	53125	63220	32918	22254	116416	83578	69673	100551	78309	29147	32134	40429	87070	104812	144094	172288	174153	135760	92256	93994	235625	125007	179497	80756	104051	73594	55037	43462	47053	54281	98387	72871	90886	71153
24	PC122	0.37927	0.54297	0.69889	11.525	0.0020698	0.030331	2.4323	0.13009	0.28248	PE 38:7e; PE 22:5e/16:2;	142659	261685	242043	219397	174846	213318	124158	106399	444404	265584	244217	380310	274440	135618	140913	166963	281370	281460	364181	487287	510621	399720	257091	241140	508868	360496	512534	305112	287382	240019	188483	176932	210500	201534	338582	273675	353059	292090
25	PC125	2.7648	0.10751	0.24977	13.397	0.0010369	0.021948	3.707	0.064396	0.25263	PE 40:8; PE 18:2-22:6;	39297	45913	34654	24534	36864	43500	27321	20085	50894	38084	35808	42162	41385	26502	18970	28473	89050	49796	64876	82874	75655	57340	53837	49633	92745	51535	49245	45136	47020	31942	28932	19609	29541	28382	49675	34188	44285	38288
26	PC127	14.162	0.00078981	0.0071647	5.5113	0.026191	0.1313	2.4044	0.13222	0.2845	PE 40:9e; PE 18:3e/22:6;	22901	41289	36271	37770	26586	32035	22584	18171	33345	23822	26171	29565	25105	13825	16820	20796	37369	31149	41960	64752	64358	45448	34442	34051	37035	27047	37783	23737	23097	20126	19337	17690	26703	19372	31742	25647	26834	24900
27	PC13	8.5976	0.0066391	0.033283	3.2177	0.083654	0.2433	1.5891	0.21785	0.33677	PC (36:4) A	7822	5445	7070	11326	6640	7536	4164	3216	4395	6171	5663	7357	5273	4099	4252	5587	4970	12335	12662	8939	7145	7521	10019	7490	5518	7835	5519	5302	4933	4057	7134	4974	6861	9205	10585	6442	8776	7850
28	PC17	15.763	0.00045511	0.0046864	0.093549	0.76198	0.84865	3.4522	0.073711	0.25531	PC (37:4)	1526	2616	1534	2266	1697	2062	1349	1348	590	537	1115	313	917	444	700	1091	1413	2198	1361	874	1970	612	2045	1198	424	2202	1048	341	1934	1264	693	1122	641	316	449	396	343	306
29	PC18	1.9435	0.17425	0.32842	10.931	0.0025984	0.033546	0.68235	0.41576	0.4997	PC (38:2)	1398	1459	1343	1667	1682	1430	1237	862	1967	1595	1374	2015	1263	932	896	840	2678	2035	2544	1845	1896	1772	1773	1631	2143	2237	1741	1534	1408	1420	1947	966	2311	1396	2350	1326	1959	1864
30	PC19	1.148	0.29311	0.46663	10.686	0.002858	0.033546	0.96737	0.33376	0.42107	PC (38:3)	1900	2657	2560	2600	2433	2769	1634	1602	2883	3322	2943	3548	2884	1749	1870	2206	3472	3682	3782	2797	2910	3034	2973	2246	4193	4024	2860	2560	3332	2821	2807	2581	2569	2660	3434	2511	2581	2639
31	PC25	0.019434	0.89013	0.93623	19.299	0.00014532	0.011914	1.802	0.19025	0.32255	PC (40:5) A	6919	6443	7236	7162	7946	7191	4061	4519	8844	9464	6395	9214	6915	5818	5440	6050	8900	11215	12509	10705	9661	9741	10907	8201	13877	13631	9753	6918	10629	8003	7881	5879	5918	6752	9103	6821	8768	8130
32	PC26	6.8201	0.014324	0.062731	10.925	0.0026045	0.033546	2.1301	0.15556	0.3071	PC (40:5) B	3325	3643	3643	4210	4266	4303	2867	2323	4518	4683	2934	4460	2851	2552	2073	2345	7320	5327	7332	6070	5431	4637	4145	4068	5091	5174	4462	3323	3578	3233	3276	2547	4450	3881	5502	3384	5183	4500
33	PC29	0.18433	0.67097	0.79305	15.21	0.00054902	0.019016	5.1648	0.030922	0.19206	PC (40:8)	38137	44037	30267	32109	33653	37513	28791	28716	47053	37042	40880	43777	48599	35295	26159	32282	63519	54858	51945	52892	57293	43721	47554	39161	66711	48418	38816	42702	43896	34897	40405	32259	30912	35586	46820	39709	40805	37791
34	PC32	8.7971	0.0061095	0.032329	12.095	0.0016701	0.026512	0.18411	0.67115	0.73691	PC (p-34:1) or PC (o-34:2) A	902	367	403	520	669	1117	549	223	219	610	715	516	47	379	161	497	699	1837	1694	923	2574	1107	717	1591	344	907	1299	835	419	748	461	322	782	327	556	399	723	216
35	PC45	37.25	1.39e-06	0.00017612	2.3041	0.14024	0.33652	3.571	0.069192	0.25263	PC(32:1)	17473	22378	19238	21715	17757	15841	19345	10373	54716	45486	55427	66203	58642	34181	29104	28968	25097	23356	32945	37225	27720	22968	22561	21144	95820	50500	61962	47279	42370	25905	30224	23237	17283	37534	39423	49313	48133	33625
36	PC49	19.372	0.00014208	0.0018859	2.4494	0.12881	0.32075	2.9469	0.097088	0.27507	PC(33:2)	2659	4328	3285	3327	2646	2929	2375	1622	2236	1349	3373	2788	2377	1319	1404	2090	4334	4047	4602	6171	5323	3416	3435	3142	3899	2849	3083	1972	1686	1135	1744	996	1866	1757	3184	2377	2256	1779
37	PC5	11.873	0.0018147	0.01411	2.2067	0.14858	0.35162	3.5971	0.068243	0.25263	PC (34:1)	17684	13078	15336	22037	15595	15234	15074	11361	31643	34677	22313	43406	31316	22306	15506	22611	24141	23119	29228	20000	23352	23846	21127	13470	47804	36141	25645	28196	22330	15425	26826	16066	24071	26017	35561	24945	29905	28987
38	PC51	14.081	0.00081267	0.0072006	0.91166	0.34785	0.59165	3.8197	0.060706	0.24691	PC(34:1)	734975	630702	562266	660483	511700	530478	645293	478121	1469521	1274168	1023864	1590202	1433152	912895	599459	901008	851690	773445	971862	899969	1027324	837403	715889	521564	2210163	1252034	1190944	1184961	825626	629812	869691	507504	781906	883014	1346594	1044450	1060071	946516
39	PC54	10.639	0.0029113	0.019066	0.010545	0.91894	0.95175	1.8583	0.18368	0.32124	PC(34:3) B	4612	5904	5104	6633	3389	4991	3820	695	3031	2194	3030	2966	2450	1478	1473	5073	11609	7178	9396	2652	8277	6506	2418	1872	3987	2688	3123	2382	1808	1325	1137	865	3302	2527	10218	2724	2958	1836
40	PC58	8.1167	0.0081328	0.038733	6.475	0.016739	0.093597	2.9175	0.098689	0.27507	PC(35:2) B	14154	22418	12694	15312	11303	15457	12522	8229	14784	10071	15192	17016	15795	7220	7105	11959	21685	24879	25113	28246	30579	19308	18159	15790	25544	19281	16845	12755	13070	9129	10650	6172	10489	9390	21907	11646	10653	9757
41	PC60	8.7987	0.0061053	0.032329	3.6169	0.06753	0.22098	0.046337	0.83113	0.86994	PC(35:4)	1262	2602	2431	2104	2205	2154	1958	2017	2048	1726	2228	1919	484	1670	686	1710	2659	2305	2576	3264	3330	2412	2019	1940	2458	2253	2308	1597	1853	1726	1546	1110	1370	1209	1511	1931	1754	1531
42	PC68	18.08	0.00021303	0.0023872	2.396	0.13288	0.32874	3.3005	0.079978	0.26044	PC(36:5) C	1340	2351	1644	1848	1523	1668	1090	568	4110	3088	5274	6198	4089	2585	1831	1696	2750	2182	2626	2871	2449	2234	1553	1706	6447	4259	3862	2479	3841	2331	2280	1877	1028	1636	2297	3294	3035	1925
43	PC72	4.4951	0.042987	0.14889	27.014	1.62e-05	0.0030789	2.493	0.12558	0.28096	PC(37:2)	2998	5078	2808	3192	2408	3698	2106	1695	3410	1817	3690	3664	3685	1870	1749	2471	5206	7705	7975	7227	10325	5778	5863	5457	8509	7066	5504	3630	4543	3084	2999	1995	1770	1827	5381	2873	2250	2374
44	PC76	33.604	3.17e-06	0.00024119	3.3046	0.079801	0.23479	0.47093	0.4982	0.58047	PC(37:6)	12019	15313	13058	11810	15295	14431	11791	8749	8734	6629	9300	10009	5513	3307	4144	8250	21130	11832	20266	30131	23533	15467	10718	14278	11915	8938	15169	7332	7406	4995	6707	3663	8503	6920	8265	7405	8367	9179
45	PC77	0.010931	0.91748	0.95248	12.825	0.0012754	0.024296	1.199	0.28285	0.38013	PC(38:1)	3106	2959	2330	1683	2936	3007	1767	1224	5356	3398	3560	4022	2661	1575	1511	1688	5061	4664	5855	4725	8219	2835	3189	3303	7853	4692	5469	4003	3945	2938	3111	1737	3516	2732	5275	3180	3454	4383
46	PC80	0.053577	0.81864	0.89885	9.511	0.0045586	0.046941	2.0715	0.16116	0.30955	PC(38:4) A	10323	18468	14293	14075	12138	14781	8841	5238	25957	17210	17183	28192	16817	6851	6799	9127	29704	22654	31208	35679	29596	21273	16594	15121	41563	26951	29524	16819	18362	13520	12272	7851	12651	12648	22420	16217	20099	15542
47	PC81	20.999	8.68e-05	0.0013369	0.91925	0.34588	0.59094	0.32174	0.57509	0.65017	PC(38:4) B	7826	9474	9158	9643	7038	6633	10821	7148	18942	13244	14944	20596	18116	10849	9750	9841	8661	9745	9149	9607	8213	7037	6930	5817	23537	13640	15704	8988	14769	10581	9611	6310	8546	10178	11987	12066	9859	7987
48	PC85	0.99467	0.32714	0.49658	9.1201	0.0053466	0.049994	4.3968	0.045163	0.21988	PC(38:6) A	26926	40998	26507	22786	24525	35239	15912	13028	46849	31111	31892	42554	37586	19929	14752	20143	94569	47343	48114	53743	72125	43513	48218	29520	84698	47541	33131	26084	42344	26413	20677	16357	17444	17511	40147	25512	29847	21103
49	PC89	6.053	0.020315	0.086967	14.214	0.00077552	0.019329	1.7071	0.20199	0.32749	PC(39:4)	6946	19422	10007	8909	8307	15560	3117	3543	12638	6082	9961	11604	6651	3506	2973	4941	15715	21303	20547	23951	42371	20682	16786	14340	17786	18279	15585	8185	14477	8257	6246	3953	5021	4513	12861	6263	6662	6154
50	PC92	0.91903	0.34594	0.51485	12.6	0.001385	0.025129	1.7251	0.1997	0.32515	PC(40:5) A	268745	304228	247537	197305	242715	228330	174010	174259	383092	329925	278650	313176	317267	226415	201722	220854	311627	346370	388397	435053	409243	309816	332909	304484	619016	434515	433300	293541	393810	312359	250024	171909	185306	206889	321612	278737	291563	245307
51	PC97	0.080557	0.77863	0.86997	14.599	0.00067792	0.019329	4.4469	0.044039	0.21988	PC(40:8)	482948	575096	325406	313530	397039	505554	240742	185022	722065	514255	493555	747539	685909	318887	211073	340785	1048300	919381	899582	1022645	1090503	720306	689510	553954	1480531	807439	686609	601543	676418	403558	473163	251899	324974	401105	862392	600523	624351	490079
52	PC99	2.8069	0.10499	0.24692	14.18	0.0007848	0.019329	1.3189	0.2605	0.36091	PC(42:6)	1978	4150	2330	2381	2195	2847	1319	1101	8112	5456	3711	9397	4609	2416	1592	1764	9165	5428	7418	6412	7283	5082	4673	3999	24896	10353	7642	5319	7498	9756	3972	1307	2365	2890	7698	4717	6122	4124
53	PE10	0.1482	0.70317	0.8168	19.514	0.00013604	0.011914	1.6206	0.21348	0.33677	PE (p-34:2) or PE (o-34:3)	1966	2328	2873	4013	3713	3362	1425	1060	4295	4432	2304	5691	2545	1630	1371	2008	4014	7260	9111	4788	5592	5888	5786	3488	5869	7700	5499	3771	3504	2968	4032	3013	3740	4309	5583	3150	6322	4998
54	PE11	2.1202	0.15649	0.30264	15.262	0.00053946	0.019016	2.8635	0.10171	0.27507	PE (p-36:2) or PE (o-36:3)	4301	4477	4185	5245	6231	5603	3083	2663	6650	5331	4387	6396	4060	3166	2766	4092	6744	9355	9965	6748	8412	6297	6683	5469	6652	7427	6021	6045	4555	4292	5942	3672	5400	5067	7261	4371	6340	5608
55	PE13	0.39101	0.53683	0.69333	15.642	0.00047396	0.019016	1.3967	0.24722	0.35354	PE (p-36:5) or PE (o-36:6)	1261	1393	1742	1589	1754	1721	580	709	2345	2018	993	2074	1353	970	810	1063	2069	2834	3221	2191	2574	2583	2922	1934	3297	4230	2169	1444	1927	1457	1545	1164	1534	1869	2222	1773	2774	2319
56	PE15	0.060184	0.80799	0.89324	11.607	0.0020063	0.030331	0.99074	0.32809	0.41806	PE (p-38:5) or PE (o-38:6)	37121	47980	74049	86322	71190	69368	21476	15475	84315	101967	44136	102156	44727	23897	27871	45012	71916	105152	131104	98784	94272	121780	101211	66581	122050	140632	102287	51977	81845	57901	66279	48660	59698	71289	92451	55734	92101	82598
57	PE16	0.3022	0.58686	0.74284	15.73	0.00046022	0.019016	1.0429	0.31589	0.40793	PE (p-38:6) or PE (o-38:7)	103825	128417	202900	260826	190355	209210	82862	71736	209489	228604	128115	288002	138999	89414	99825	122524	188666	285155	366093	273971	262296	365090	258914	189982	234707	305234	282790	192270	209593	168256	196030	193867	216812	206566	262395	186383	330245	305094
58	PE17	2.3386	0.13743	0.28629	9.1049	0.0053799	0.049994	3.794	0.061527	0.24691	PE (p-40:4) or PE (o-40:5)	951	892	1035	1128	1164	1508	586	518	1531	1152	1005	1248	739	636	735	1002	884	2063	2277	1601	2290	1615	1371	1296	1425	1598	1320	879	1054	793	1135	791	968	1062	1415	959	1351	1212
59	PE18	3.391	0.076171	0.20784	16.444	0.00036246	0.019016	2.6259	0.11634	0.28096	PE (p-40:5) or PE (o-40:6)	6501	6938	7989	8677	9377	7962	4402	4387	8572	9116	6248	8128	6088	4823	5099	6435	8649	12854	15931	12340	13030	10995	10831	9141	12671	11813	10116	7550	7936	6236	8184	5070	6111	7387	8732	6342	8665	7779
60	PE2	2.2528	0.14457	0.2911	13.207	0.0011102	0.022263	2.6771	0.11299	0.28051	PE (34:2)	2268	2257	2822	3824	3331	3122	1626	1387	3674	4500	4292	5828	4336	2310	2084	2811	3684	6214	6380	4230	3531	4502	5935	3053	6234	7404	4557	4521	3768	2748	4766	3342	3208	4607	5521	3803	4886	4922
61	PE22	5.3345	0.028497	0.10873	9.5598	0.0044694	0.046941	3.8621	0.059381	0.24691	PE(34:2)	3886	5769	4463	4624	4395	4703	3165	2970	9470	6963	9979	10652	10701	4592	3828	5055	7222	8852	9210	9807	8601	7153	8004	5154	18731	11635	11245	9269	6960	5502	5839	4082	4323	6160	9845	6862	7059	6166
62	PE3	0.0909	0.76526	0.85755	12.235	0.0015851	0.026257	3.7928	0.061565	0.24691	PE (36:2)	9902	10703	10860	12683	12817	13354	6615	5846	18709	16878	13165	20186	16518	8723	6628	9947	18194	26345	25165	17443	16026	15774	22088	13618	25756	24565	15601	15929	12398	10800	16793	9658	11715	16118	24190	13070	16762	14047
63	PE32	1.5317	0.22614	0.40261	11.41	0.0021627	0.030519	1.4015	0.24643	0.35354	PE(p-38:5)/PE(o-38:6)	12247	21118	17991	15445	13829	14327	10166	9299	27512	22555	18224	25234	22442	12393	12422	14226	18966	21889	24467	31161	31868	26113	22487	18793	55396	33059	36715	19103	24754	20324	14768	12287	11422	14069	20232	18181	19738	15822
64	PE35	0.41017	0.52709	0.68351	9.4359	0.0046997	0.047121	2.3077	0.13994	0.29136	PE(p-40:5)/PE(o-40:6)	6297	7643	6594	6017	6503	6158	4651	3949	9751	7089	6851	7512	6813	4511	4618	5990	7504	9650	11518	12355	14113	8892	7766	7694	15584	9926	11217	7094	7457	6429	5886	3377	4892	5242	7768	5883	6684	5638
65	PE5	1.2638	0.27047	0.44691	12.362	0.0015122	0.026189	2.5358	0.12252	0.28096	PE (36:4)	5583	9684	10071	11830	8468	11026	4522	4695	16744	14281	14895	19112	11673	6583	6007	7433	16142	18890	15565	12297	12966	20779	17475	10983	21013	26673	18144	10868	15438	12125	11799	7492	6858	8906	15441	8927	12603	10786
66	PE6	0.78629	0.38278	0.54621	10.887	0.0026432	0.033546	0.64713	0.42792	0.51109	PE (38:2)	534	649	717	689	380	752	400	210	275	907	839	851	811	481	566	637	896	1023	1195	1045	1127	778	483	681	1119	1498	898	880	929	953	680	452	640	805	1333	788	862	774
67	PE7	0.028767	0.86654	0.92894	10.398	0.0031988	0.034994	1.3004	0.2638	0.36284	PE (38:4) B	76428	127560	111510	136590	107369	152366	55850	50909	189088	155535	111493	194588	104772	67975	55360	76068	185875	204872	173820	131943	149552	196790	207377	126635	199274	222609	174921	112913	134792	137107	138369	76163	74552	91640	152270	76471	111710	103182
68	SM10	3.4114	0.075342	0.20784	14.356	0.00073789	0.019329	0.23542	0.63131	0.69921	SM (d40:2) A	410	682	586	521	576	823	624	368	646	685	800	930	420	504	527	617	733	739	908	687	623	839	751	609	1030	1196	1103	617	1044	861	689	716	568	633	728	611	614	491
69	SM7	8.6593	0.0064702	0.033062	1.0944	0.30445	0.55693	0.64851	0.42743	0.51109	SM (d37:1)	1892	2075	1883	1925	2219	2394	1630	1429	1631	1467	1769	1950	1143	1260	1248	1448	2288	2510	2998	2695	2971	2045	1998	1934	1764	2139	2035	1861	2238	1497	1713	332	2043	1807	2329	1606	1725	2251
70	TAG1	9.2434	0.0050831	0.028906	0.36876	0.54858	0.7236	2.1551	0.15324	0.3071	TAG 52:5; TAG 16:1-18:2-18:2;	5924	11661	9570	14463	9862	4739	3101	4368	22050	18573	47246	11663	43949	23205	25449	29983	983	6315	53455	32327	11999	22859	8804	1662	27294	16808	19448	14332	13163	9780	11122	8466	5989	18150	30102	20255	19802	13248
71	TAG10	29.215	9.17e-06	0.00040215	0.34444	0.56198	0.73285	1.8245	0.18759	0.32255	TAG 58:7; TAG 18:0-18:1-22:6;	2554	4190	6744	7172	2649	4192	1041	3158	56537	12944	18877	13689	29836	25841	21946	26240	984	2849	6275	25152	7671	19944	1626	969	24902	18237	21357	16652	13957	13376	4318	7996	12261	10701	26907	15526	16450	10150
72	TAG11	23.331	4.41e-05	0.00093293	0.10025	0.75387	0.84484	0.80136	0.37832	0.46497	TAG 58:7; TAG 18:1-18:1-22:5;	1913	3799	6355	6679	1210	3643	873	1876	21925	12551	16751	9653	23433	17224	21607	16407	208	2326	5768	21669	5509	16175	1653	1123	33200	16328	15118	8459	14322	10693	3701	6968	4419	7662	13824	12589	11048	9486
73	TAG12	13.974	0.00084398	0.0073081	0.020635	0.88681	0.93854	0.81855	0.37332	0.46031	TAG 58:8; TAG 18:1-18:2-22:5;	4166	7523	15544	13956	4575	8826	1186	4508	31314	20214	29946	13386	34833	28293	32369	31323	746	5519	10841	60576	14423	47901	4539	2636	63549	31547	28924	15740	25283	17728	7250	11840	7468	13999	21030	21605	21117	18297
74	TAG13	12.612	0.0013793	0.011424	0.073372	0.78848	0.87075	1.0947	0.30439	0.3999	TAG 58:9; TAG 18:1-18:2-22:6;	7746	15655	28160	21301	13149	25065	3987	11488	83580	30559	75887	32279	67734	54877	44243	69404	3009	9120	25959	94689	29525	112380	7953	3999	97547	58256	57060	31410	46354	27458	11356	20273	24836	20735	45328	30411	33687	33183
75	TAG15	8.5562	0.0067552	0.033425	0.1363	0.71477	0.82026	0.912	0.34776	0.43414	TAG(44:1)	392	629	304	259	290	405	464	216	722	724	885	697	828	539	600	282	218	320	842	470	394	294	313	462	1340	622	331	802	550	325	528	237	407	694	630	700	751	407
76	TAG16	10.552	0.0030116	0.019066	0.19517	0.66204	0.78824	2.8938	0.1	0.27507	TAG(46:0)	2404	2820	2025	3901	2010	1332	2024	2255	4234	4476	4289	3587	8116	4115	4347	3731	2153	1615	11080	2928	2613	2181	2265	1815	4958	5284	3071	3534	2839	3085	2688	2194	1591	4112	3700	4206	3402	2198
77	TAG17	20.831	9.12e-05	0.0013369	0.26801	0.60873	0.75558	3.2787	0.08093	0.26131	TAG(46:1)	1154	1626	1386	1737	824	1148	1348	1688	2449	4030	3378	2914	5427	3279	3574	3205	1045	1162	8389	2001	1724	1253	1161	892	4231	2692	2297	2542	2036	2625	2266	1521	1276	3130	2344	3388	2880	1583
78	TAG18	17.689	0.00024139	0.0026277	0.025627	0.87396	0.92752	4.6941	0.038929	0.2089	TAG(46:2)	801	837	529	733	696	467	491	569	1093	2171	1882	1594	2985	1637	1486	1698	458	589	4713	1148	1036	804	772	506	2400	1524	1619	1213	966	1162	1266	646	611	1507	1613	1637	1281	628
79	TAG19	18.721	0.00017398	0.0020661	0.75618	0.39192	0.62344	3.1626	0.086203	0.26375	TAG(48:0)	5279	5647	4143	12647	3775	2631	3968	4056	25176	14965	15128	11517	22490	15161	18676	14608	3021	2800	50679	9082	5172	4592	4494	2704	16734	15523	9266	12076	7650	9497	5867	6157	4188	17451	23610	18299	17937	7387
80	TAG2	11.212	0.0023321	0.016186	0.4455	0.50995	0.70395	1.4895	0.23247	0.3433	TAG 54:5; TAG 18:1-18:2-18:2;	103940	188364	208875	502694	126128	80234	39931	57142	766893	465525	914179	211660	1041748	607376	767721	843925	8049	109934	606374	1136803	278379	687174	86240	23591	719153	411459	485538	479466	275629	251332	144599	168528	199933	568056	1229082	614486	750554	521412
81	TAG20	25.77	2.25e-05	0.00061247	0.25612	0.61676	0.75558	3.7969	0.061432	0.24691	TAG(48:1)	4468	6327	3698	8565	4207	2755	3197	3327	18405	22501	22635	14853	40581	18872	23493	18300	2130	2777	78013	10039	5480	4935	5223	2403	24572	13243	11528	13264	11237	12854	9394	7391	3750	18544	15002	20653	16729	7208
82	TAG21	19.015	0.00015873	0.0019508	0.21656	0.64527	0.7745	3.3347	0.078514	0.26012	TAG(48:2)	6240	12733	7315	6212	8703	4042	3615	5122	16722	27996	29286	18799	48642	22053	25506	24643	2412	5126	84427	13868	9155	7939	10306	2553	27978	16216	14981	14466	13984	15530	15224	8409	4840	23433	16517	25047	17939	8802
83	TAG25	38.999	9.49e-07	0.00017612	1.602	0.21605	0.45011	3.1577	0.086435	0.26375	TAG(50:1)	13806	22225	17051	44007	15160	7543	8014	9658	225600	112096	137322	68972	159596	115834	171918	115397	2746	9459	142112	60372	18222	26175	15849	3709	114118	55226	66092	80272	51252	60393	31774	33959	22951	120453	198747	123994	127678	55563
84	TAG26	21.586	7.3e-05	0.0013276	0.511	0.48062	0.68328	2.4922	0.12565	0.28096	TAG(50:2)	22732	51492	36164	40200	39712	15055	11837	18364	199971	146918	204924	94785	320025	144995	191897	164818	3666	20638	463773	107471	38894	57265	38323	5622	174216	87665	95699	105452	81300	82076	60168	51010	30557	148815	198225	166128	160983	73060
85	TAG27	20.119	0.00011305	0.0015953	0.28024	0.60072	0.75287	2.065	0.1618	0.30955	TAG(50:3) A	8923	15867	10428	11499	11667	4498	5399	5077	33955	45972	78596	29271	99766	43970	53042	48989	1334	6808	183887	29906	11474	17231	12481	1782	52193	31718	30683	27114	26693	23383	23505	17378	8186	33838	37810	40282	33502	18328
86	TAG28	8.3694	0.007307	0.035692	0.39743	0.53353	0.71076	1.0661	0.31067	0.40675	TAG(50:4)	2975	6684	4495	4224	4901	2350	1460	1970	7433	9332	15715	6259	17855	8491	9841	11637	408	2976	28090	9852	5765	7744	5023	424	10861	7186	7872	6118	5900	5166	6197	3450	2387	7660	8849	8602	7777	5043
87	TAG30	9.9081	0.0038854	0.023465	0.71487	0.405	0.62472	4.4473	0.044029	0.21988	TAG(51:2)	1767	3340	2735	2753	2750	1270	1128.06	1105.06	5296	4531	7488	3678	9193	4963	6080	5908	881	1815	16420	5447	2935.06	2409	1903.06	800.06	5360	3109	3479	3124	3568	2481	2876	1838	1862	3294	7233	4492	3943	2717
88	TAG32	16.815	0.00032066	0.0033936	1.1265	0.29759	0.55039	3.9217	0.057568	0.24691	TAG(52:1)	4651	8165	6750	12966	5905	3314	3070	4189	42363	22577	26697	16704	37528	18110	27026	19765	1654	4028	80614	16755	7599	6927	5607	1969	18630	10223	12519	16958	9908	13654	8904	7371	9610	27747	42066	21158	22859	12957
89	TAG33	38.941	9.61e-07	0.00017612	1.7324	0.19878	0.4247	3.4048	0.075606	0.25593	TAG(52:2)	35511	56402	47577	96107	39644	19010	22553	19208	593974	317325	543614	178474	524919	338309	561345	366252	5665	25021	370431	193764	47911	86219	33287	7518	316017	163489	194055	224584	143935	150821	75744	98093	75765	300472	571367	305494	331314	170798
90	TAG34	21.257	8.04e-05	0.0013315	0.66501	0.42168	0.63412	1.8958	0.17946	0.32124	TAG(52:3)	80337	167960	145025	237509	126068	53099	41964	52158	898449	554490	1021867	312821	1149888	616018	849603	736361	8373	74631	1149003	571291	148196	340335	97746	15315	641147	374569	439839	485331	316719	294355	189929	209837	160886	561033	980468	609493	638808	398848
91	TAG35	10.891	0.0026399	0.017961	0.53148	0.47204	0.67593	1.7462	0.19705	0.32379	TAG(52:4)	46681	110485	95091	145765	92016	38229	22081	37601	338825	199718	521769	109174	527731	257756	338088	370571	4258	56932	525032	378445	109061	255598	71382	11038	300487	164088	199499	203279	128713	113118	98218	83555	72416	245513	486498	283016	316507	182422
92	TAG37	11.207	0.0023365	0.016186	0.6863	0.41443	0.62658	2.5484	0.12163	0.28096	TAG(53:2)	1513	2860	2265	2600	1798	1342	1169	963	5381	3631	5962	2845	6285	4109	5144	4025	376	1336	9317	4601	2745	2522	1579	995	4361	2770	3274	3212	2771	2782	2199	1753	2083	3540	7545	3496	3544	2842
93	TAG38	8.6452	0.0065082	0.033062	0.40591	0.52923	0.70999	2.3411	0.13722	0.28884	TAG(53:3)	1885	4859	4448	5021	3444	1700.75	1398.75	1488.75	8612	6657	11619	4590	13926	7958	10465	10096	488.75	2312	19429	11863	5991	6633	2586	630.75	8701	5201	6319	5646	5100	3864	3853	2820	3637	6216	15449	6864	7585	5050
94	TAG4	25.966	2.14e-05	0.00061247	0.097363	0.75733	0.84617	2.9971	0.09442	0.27253	TAG 54:6; TAG 16:0-16:0-22:6;	1727	4006	6336	4539	3160	3949	391	2705	55696	11272	20279	12940	35756	26800	19109	25779	761	2274	16504	17912	4849	17990	2350	895	28118	16486	17193	16184	12715	12267	3579	6270	8748	10704	25743	16622	20722	13011
95	TAG41	9.1485	0.0052847	0.02918	1.1729	0.28805	0.54063	5.3534	0.02824	0.18752	TAG(54:1)	2956	4406	3380	4572	3063	1950	2695	2173	10749	6119	8550	5339	9314	5474	7090	5987	1638	2439	17710	6457	4511	3032	2608	2085	6376	3752	4121	5576	3402	4218	3765	2840	4991	7890	11417	6065	6651	4332
96	TAG42	19.23	0.0001485	0.0018859	0.7866	0.38268	0.61602	3.5234	0.070964	0.25263	TAG(54:2)	8305	13335	12847	16951	9491	5612	4116	4072.38	73936	43370	53256	27261	65126	36897	56580	40310	1577.38	7649	119711	34746	14815	14952	7903	2237	38020	18938	24655	31860	19748	23350	14574	14000	20404	43387	91966	37640	42022	27939
97	TAG43	30.688	6.36e-06	0.00040215	1.5783	0.21939	0.45088	3.3043	0.079816	0.26044	TAG(54:3)	44493	66733	63437	120275	46622	26883	28821	22133	602054	354482	487711	188037	622996	372851	602052	424482	6506	34548	454573	270358	73391	116956	32767	9191	344544	193634	221479	242595	150974	153047	73472	104440	105396	316912	687672	320878	361409	221850
98	TAG44	20.945	8.82e-05	0.0013369	0.7251	0.4017	0.62453	1.8011	0.19036	0.32255	TAG(54:4)	107764	170301	182894	448087	112151	64935	56407	47563	1185266	699206	1093930	368812	1453484	844839	1174397	1018898	9827	87826	980745	892754	209136	516765	73828	19343	873893	525541	589608	594281	385160	363367	177782	258075	244493	690682	1452202	769330	863675	596180
99	TAG45	28.661	1.06e-05	0.00040215	1.0038	0.32497	0.57857	2.7483	0.10852	0.27749	TAG(54:5) B	1871	3788	4195	4232	1856	2263	1010	1725	20188	9984	18986	7771	20413	15606	13573	14109	432	1894	10683	9868	3888	9121	1366	855	15203	9912	9322	7784	7687	7262	2964	4106	3955	6958	13229	9928	9318	7361
100	TAG46	15.629	0.00047617	0.0047743	1.4924	0.23202	0.46527	2.5555	0.12113	0.28096	TAG(54:6) B	1455	3723	3991	4080	2653	2797	698	1925	11256	6164	21171	5100	12820	9517	7849	9758	459	1808	9617	7812	3308	8226	1695	658	8252	5970	6071	4566	5053	4134	2690	2955	3318	4879	8178	6070	5711	4453
101	TAG47	8.2983	0.0075296	0.036313	1.9449	0.17411	0.39251	2.5718	0.12001	0.28096	TAG(54:7) B	463	234.03	935	6.02	1245	408	131	73.99	2266	1182	17955	152.99	3027	2299	339.99	2174	116	456	4553	1950	1075	1903	840	208	2622	1859	1628	1260	1895	1057	1030	856	439	1191	1306	1496	1472	1149
102	TAG48	9.0756	0.0054452	0.029637	0.28479	0.59779	0.75287	2.7515	0.10832	0.27749	TAG(54:8)	104	375	672	2.65	684	704	182	313	1706	693	3015	1060	1509	1253	1148	1520	132	227	1890	1768	683	2291	267	72	1374	1149	1485	666	1276	608	566	415	619	252	1138	687	873	459
103	TAG49	9.1839	0.0052084	0.02918	0.0029455	0.9571	0.9628	4.1449	0.051321	0.23374	TAG(55:2)	685	1801	1609	1373	1193	629	887	1041	3004	1678	2994	1809	3173	2208	2539	2114	533	1368	3673	2856	2381	1561	935	955	2824	1826	2258	2093	1902	1804	1305	801	1643	1943	4625	2248	2213	1746
104	TAG50	11.98	0.0017435	0.01411	0.26686	0.6095	0.75558	2.5747	0.11981	0.28096	TAG(55:3)	1258	2086	1727.63	2021	819.63	1014.63	535.63	568.63	3702.63	2668.63	6061	2212	4669.63	3771	4923	3367	265.63	1070	5166	4679	2758.63	2612	740.63	510.63	4905	2779	2826	2719	2229	2390	1207.63	979.63	1899.63	2741.63	8042	3392	3140	2608.63
105	TAG52	23.588	4.1e-05	0.00091955	0.031359	0.86072	0.91602	3.5771	0.068968	0.25263	TAG(56:3)	3084	4016	4465	4865	2988	2842	1517	1432	18514	12788	18084	7484	15608	14166	19338	15013	668	3751	22831	12038	7917	6933	2635	1332	18295	10057	9719	11219	8355	8619	5305	5092	8350	11322	34390	11739	13668	10943
106	TAG53	19.307	0.00014497	0.0018859	0.10021	0.75392	0.84484	3.0028	0.094124	0.27253	TAG(56:4)	6982	10394	11269	15062.9	6787	7527	2368	3310	49863	33750	64044	17678	49879	40368	57676	50397	993	9950	47364.9	43613	23093	24896	6332	1954	56086	29244	26740	28837	20988	21619	12411	11728	18106	33242	106303	35824	41825	30183
107	TAG54	10.355	0.0032543	0.019998	0.0062958	0.93732	0.95433	2.8709	0.10129	0.27507	TAG(56:5) A	5960	10477	12384	16174	6841	7402	1651	3625	31697	22413	49778	12298	39409	27259	36877	37504	1004	9323	35687	52014	23052	33255	6460	2312	45226	22235	22219	20693	15738	13905	9461	8715	13892	23317	66261	27440	31054	23939
108	TAG55	23.144	4.65e-05	0.00093293	0.68834	0.41375	0.62658	2.1068	0.15776	0.30906	TAG(56:5) B	1282	2126	1296	2920	1152	1402	422	665	10020	4522	8635	3870	8994	6051	7369	6317	227	1302	4130	5900	2587	4256	974	234	7835	4287	4882	3647	3776	3460	1560	2206	2723	4080	8015	5026	4344	4112
109	TAG56	34.283	2.7e-06	0.00024119	0.080416	0.77882	0.86259	4.5537	0.041745	0.21787	TAG(56:5) C	1540.06	2670	2627	3537	947	1487	387	1131	20527	7290	11680	5366	14062	10096	9432	9069	721	1570	5585	7982	3210	5823	1100	802	11070	6594	7469	7469	5870	6364	2142	3317	3306	5893	9953	5841	6223	4137
110	TAG57	29.068	9.52e-06	0.00040215	0.19066	0.66572	0.79015	1.5641	0.22142	0.33677	TAG(56:6)	6857	14120	19979	23462	7085	11025	2497	4942	100995	48485	81218	36025	107062	81175	83593	76120	1260	8365	28921	69519	18435	58483	4579	3242	118949	61347	59996	38992	46803	41534	14015	24414	17409	34234	60127	50745	46873	38297
111	TAG58	30.001	7.53e-06	0.00040215	0.38929	0.53773	0.71384	2.7343	0.10939	0.27784	TAG(56:7) B	5826	11578	19248	19753	7349	12514	2725	7036	182786	39923	119849	38181	118221	92285	73916	95412	2120	6906	33856.1	72222	16140	69420	5418	2741	103789	56507	62840	50672	46285	38965	11387	22356	27783	29229	74939	47070	53871	37554
112	TAG59	14.394	0.000728	0.0069342	0.16479	0.68787	0.80131	1.8514	0.18447	0.32124	TAG(56:8) A	5433	14365	21521	18840	10806	16051	2428	9194	84383	26516	125779	26326	66448	51805	37853	63583	2162	8940	26918	74989	21689	90797	6959.18	2605	78107	43753	47743	33199	33716	23324	10890	14730	20683	21909	47580	29306	36083	29216
113	TAG60	9.7503	0.0041391	0.024261	0.54895	0.46491	0.67593	3.5158	0.07125	0.25263	TAG(56:9)	218	919	3.84	1086	772	1022	320	443	4457	1504	6068	1788	3462	2632	1018	2928	166	621	2301	3636	1051	3851	682	268	4415	2598	2647	1755	1617	1289	528	733	529	1175	2305	1753	2278	1277
114	TAG61	18.631	0.00017896	0.0020661	0.11622	0.73572	0.83576	3.2057	0.084202	0.26375	TAG(58:3)	1200	1404	1584	1550	1137	1039	879	817	5133	2980	4460	2169	3846	3031	3915	3666	324	1769	4050	3648	3990	2182	1154	909	5648	3013	2959	2949	2792	2493	1897	1541	2897	2659	7031	2978	2995	2947
115	TAG62	11.666	0.0019623	0.01466	0.115	0.73705	0.83576	1.9167	0.17716	0.32124	TAG(58:4)	844	1092	910	1072	942	1153	331	437	3536	2141	3636	986	2768	2300	2918	3136	164	1233	3345	3367	3109	2170	760	344	4481	2407	2163	2253	1992	1292	1306	1175	2063	2083	6372	2460	2396	2235
116	TAG63	10.518	0.0030525	0.019066	0.29056	0.59412	0.75248	3.136	0.08747	0.26375	TAG(58:5)	661	948	1015	1091	472	768	298	280	2955	1532	3129	1184	2359	1562	2072	2263	153	1013	2664	3235	2317	2265	670	361	3269	1799	2040	1435	1692	1326	828	871	1431	1694	4663	1787	2049	1659
117	TAG64	21.576	7.32e-05	0.0013276	0.41654	0.52392	0.70864	1.1018	0.30284	0.39925	TAG(58:6)	959	1512	1930	1814	903	1382	251	893	7380	3777	4837	3050	5733	4432	7192	4389	138	677	2112	5634	1657	4067	787	579	7249	4464	4394	2915	3653	3314	890	1867	2061	2861	5115	3601	3441	2798
118	TAG65	23.745	3.93e-05	0.00091955	0.3265	0.57229	0.73913	1.5746	0.21991	0.33677	TAG(58:8)	4250	8555	14587	12530.2	5424	10279	2229.25	6136	87589	22219	48348	25762	60467	50435	42759	51760	1263	4979	17387	50443	14770	47054	3457	2035	62003	36721.2	38390	25527	33735	23215	6762	15903	18143	15252	36317.2	25156	26736	20828
119	TAG67	9.4251	0.0047203	0.027249	0.0054251	0.94181	0.95433	2.2923	0.14122	0.29242	TAG(60:3)	1056	1773	1745	1081	1208	1154	617	982	3922	2257	3573	1408	3627	1752	2887	2258	461	1253	3933	3172	3314	1251	986	763	4081	1571	2502	1767	2021	1803	1545	1248	2284	2477	4866	2363	2502	1894
120	TAG7	11.768	0.0018884	0.01439	0.47581	0.496	0.69265	1.9671	0.17175	0.31948	TAG 55:4; TAG 18:1-18:2-19:1;	1451	2290	2378	2758	1329	1218	650	744	5108	3781	7848	2563	6985	5151	5470	4829	199	1430	5363	7437	3338	3834	823	622	5936	3397	3690	3632	2635	2513	1711	1601	2676	3907	9826	4553	4787	3920
121	TAG8	15.315	0.00052969	0.0051746	0.10798	0.7449	0.83966	1.4354	0.24092	0.35035	TAG 56:7; TAG 16:0-18:2-22:5;	5361	12735	17983	19633	7053	10449	1526	6533	47058	26124	56274	18193	52975	42926	39579	47488	1443	6924	18681	58673	17388	57136	5684	2452	63125	35251	34894	22691	27085	22116	9227	12728	12746	20520	34440	29516	29019	25350
[truncated: 10 more columns]
