# Supplementary material for: Acarbose has sex-dependent and -independent effects on age-related physical function, cardiac health, and lipid biology
Source: JCI Insight. 2020 Nov 5;5(21):e137474. doi: 10.1172/jci.insight.137474 (PMC7710286; doi:10.1172/jci.insight.137474)
Supplement: Supplemental Data Set 4 [file jciinsight-5-137474-s218.xlsx]

## Sheet: SDS4
Metabolite ID	Sex_RawP	Sex_AdjP	ACA_RawP	ACA_AdjP	Interaction_RawP	Interaction_AdjP	ChangeFemales	ChangeMales	F_ACA_1	F_ACA_2	F_ACA_3	F_ACA_4	F_ACA_5	F_ACA_6	F_ACA_7	F_ACA_8	F_ACA_9	F_ACA_10	F_ACA_11	F_Con_1	F_Con_2	F_Con_3	F_Con_4	F_Con_5	F_Con_6	F_Con_7	M_ACA_1	M_ACA_2	M_ACA_3	M_ACA_4	M_ACA_5	M_ACA_6	M_ACA_7	M_ACA_8	M_ACA_9	M_Con_1	M_Con_2	M_Con_3	M_Con_4	M_Con_5	M_Con_6	M_Con_7	M_Con_8	M_Con_9
AC (16:0)	0.028149	0.083687	0.0011227	0.00325	0.3386	0.95663	0.631754	0.720195	1141	1502	1368	1547	1800	1691	2008	1361	1454	1270	1579	2820	2505	2295	2383	2092	1682	3066	1358	1094	869	1587	1937	1020	1069	1128	1585	1431	2789	3502	1497	1887	1712	1638	865	851
AC(18:0)	0.0044482	0.017793	0.0037982	0.0091826	0.11585	0.95352	0.721075	0.886328	978	1386	942	1155	1453	1420	1384	1212	1288	1549	1261	1659	1734	1993	1881	1703	1596	1814	905	1118	958	1160	1714	849	885	1333	1230	1249	1537	1907	828	1433	1288	802	989	1421
AC(18:1)	0.35823	0.55305	0.0013048	0.0036568	0.40431	0.95663	0.779439	0.84542	998	1374	1690	1875	1331	1473	1509	1192	1131	1217	1905	2131	2006	1757	1666	1730	1688	1836	1333	1328	995	1488	1523	1402	1535	1064	1654	1690	1690	2257	1406	1222	1781	1842	1366	1321
CE(16:1)	0.80307	0.88536	0.0055244	0.012339	0.76037	0.96748	0.727323	0.75566	627	772	531	519	329	357	713	544	720	507	618	935	547	1017	593	829	731	805	565	689	352	450	625	313	657	623	699	1119	648	694	769	746	650	303	728	924
CE(18:1)	0.00022482	0.0014988	0.0015571	0.0042033	0.61996	0.96748	1.66282	1.42163	5644	10078	6190	7420	5234	10321	7823	4871	8858	6665	9015	4070	6153	4945	4478	4502	3832	3447	4760	6266	2431	3868	5540	1762	6250	5504	5516	5634	2239	3071	2569	3563	2284	1173	4018	4920
CE(18:2)	0.018901	0.059831	4.67e-14	6.85e-12	0.34926	0.95663	3.90398	3.2866	15908	18530	14231	14601	12563	18968	14300	10618	17012	9566	20104	4592	6108	2452	2114	4705	4112	3041	12308	15287	7700	10772	16338	8579	14636	15553	11965	4225	1882	3990	4370	4533	4259	3305	2432	5428
CE(18:3)	0.023036	0.070388	7.14e-05	0.00029899	0.11497	0.95352	2.0161	1.45594	757	1330	1104	833	683	1340	1685	720	1614	1074	861	580	774	401	363	609	507	554	291	1042	702	658	1074	512	1127	916	700	602	359	532	452	500	758	505	442	673
CE(20:4)	0.36618	0.55945	0.00073386	0.0022868	0.363	0.95663	1.27371	1.1799	1152	1138	1469	1565	1489	1385	1281	1368	1018	1112	1294	1515	1093	613	720	1127	986	1076	1050	1234	1582	1204	1424	1331	1445	1429	1297	1065	1127	1040	1081	1123	1454	1153	1014	1110
Ceramide (d32:1)	2.92e-06	3.47e-05	1.28e-05	7.24e-05	0.34196	0.95663	0.601742	0.689057	811	624	449	535	721	806	869	678	812	762	650	1109	1070	1484	1296	741	1126	1335	323	408	487	492	673	404	503	373	430	523	523	1086	664	787	365	662	824	506
Ceramide (d34:1)	4.15e-10	1.14e-08	0.0010788	0.0031435	0.3366	0.95663	0.758146	0.836507	35357	37395	29514	47149	75432	54362	71663	53457	56932	58083	46472	76195	74323	65833	63001	61267	55813	78496	28965	22506	36582	30838	28315	30244	26779	26177	28345	39082	36670	34469	25747	32445	43773	31663	32973	32501
Ceramide (d34:2)	0.11843	0.26317	0.0033206	0.0081171	0.36782	0.95663	0.703864	0.80063	936	561	331	1034	1528	603	1409	880	1224	922	1229	1488	1476	1339	1397	1285	1081	1569	881	800	1087	735	1228	785	723	523	607	786	1062	770	1053	1161	1259	802	1232	1079
Ceramide (d36:1)	1.67e-10	5.25e-09	1.48e-05	8.02e-05	0.042543	0.72688	0.50728	0.764298	5539	5853	5999	7079	14582	8933	16089	11327	11702	11752	8292	19181	26869	24029	17301	13088	15129	18815	3385	2942	4653	5186	7837	3498	3568	5030	3831	6628	7374	6199	5993	4801	5346	4928	6440	4535
Ceramide (d38:1)	1.85e-08	3.54e-07	0.023062	0.043738	0.78439	0.96748	0.863183	0.8096	6114	3654	6554	3256	5435	5448	5588	4066	5255	5782	5734	7332	7903	5700	4735	5064	5616	5588	5995	6634	9325	10781	8285	8261	8557	9358	8717	12812	10163	8052	9395	8144	9648	9038	17766	8748
Ceramide (d39:1)	3.11e-13	2.28e-11	0.0013495	0.0037581	0.38476	0.95663	1.65121	1.3376	5812	2049	5720	2226	3525	3327	1931	2617	1769	2605	4097	2971	2640	1060	1211	1918	1499	2451	7556	9514	12640	10042	7555	11241	13173	12314	10987	9597	6490	5305	8232	7493	10531	8150	8606	6635
Ceramide (d40:2)	4.96e-07	6.62e-06	0.0031987	0.007907	0.0081838	0.51441	0.984081	0.504934	700	855	1918	776	678	1134	639	901	586	670	1122	1210	1284	1110	583	595	882	789	917	1251	1976	1128	1139	687	2074	1441	1258	3363	2916	1799	1946	1897	1812	2685	4826	2266
Ceramide (d41:1)	0.012817	0.043628	0.0015012	0.0041027	0.72063	0.96748	1.22446	1.28814	57315	38878	52609	43629	64962	70202	46865	51136	44578	50702	66092	59721	54056	38993	32975	41658	32370	45279	57538	57380	90739	57548	51185	72193	69575	77774	65744	62619	44276	39924	51938	51405	76616	51442	41641	45677
Ceramide (d42:2) A	0.12062	0.26537	4.71e-05	0.00020917	0.23915	0.95352	0.741348	0.831138	57962	50239	77705	51138	66067	74398	61956	62503	49615	60612	68745	101544	92972	87655	75663	85186	65802	75688	59284	60858	87752	63911	65258	73781	65837	77722	63919	100919	76489	72593	80693	87415	112623	71355	69839	72020
Cer(d34:1)	8.63e-09	1.9e-07	0.0027543	0.006965	0.22167	0.95352	0.771836	0.888665	3706	4065	3140	4005	7101	5251	6603	4911	6274	5622	4877	6572	6601	6991	6697	5533	6037	7373	3247	2220	3454	3403	4559	3159	3102	2822	3128	3606	4505	3827	2956	3497	3880	3359	3359	3750
Cer(d41:1)	0.00076965	0.0039377	0.012109	0.02444	0.24696	0.95352	1.08506	1.22345	3830	3376	3436	3150	3172	4446	2650	4064	2808	3872	4050	3912	3366	2843	3204	2793	2953	3716	4668	4136	5564	3704	3447	4947	5109	5214	4681	4356	3512	3238	3405	3467	4955	4370	3015	3578
Cer(d42:2) A	0.18469	0.36897	7.48e-06	4.57e-05	0.43534	0.95663	0.767414	0.823516	7709	6619	9191	6902	8246	9274	7757	8397	7125	7878	9238	12460	11069	11500	10307	10366	8378	9171	7321	8270	11030	7727	7176	9206	8812	9371	8145	11489	9622	9778	9750	11156	13403	9534	9389	9451
Cholesterol	0.048343	0.1305	0.00023474	0.00081328	0.55762	0.96748	1.03333	1.04437	39605	38770	37246	37975	39867	39403	38834	37760	41301	37269	37905	38173	37718	37485	36501	37232	38719	36480	38701	37879	39133	37829	38165	37370	38457	37193	40377	37439	37564	36207	34701	37429	37479	36377	36164	37082
CSH posESI #036	0.086451	0.20673	0.0012319	0.003497	0.15474	0.95352	4.28483	1.72754	4827	4931	10216	4582	3663	7282	3442	2744	2476	0	6862	3147	2781	0	0	0	0	1650	3661	6847	7036	4541	3207	4344	6249	4791	3131	4058	3022	290	0	3203	3843	2645	4122	4175
CSH posESI #043	0.087059	0.20706	0.0039837	0.0094748	0.22434	0.95352	1.08057	1.20092	2064	1592	1774	1679	1988	1862	1781	1971	1886	1789	1639	1880	1758	1581	1296	1621	1820	1837	1401	1679	2070	1951	1619	1758	1867	2014	1863	1940	1441	1139	1241	1814	1719	1315	1553	1346
CSH posESI #079	0.00061897	0.0033637	0.00027737	0.00093879	0.49322	0.95663	0.547921	0.28012	595	953	1221	787	745	723	824	539	639	780	762	1528	1160	1720	1815	1234	971	1523	1005	1920	622	1347	914	914	1765	1081	2492	4191	5020	1939	1275	1703	2414	1253	23037	2221
CSH posESI #121	0.009408	0.034188	1.89e-05	9.37e-05	0.1972	0.95352	0.407373	0.0931876	696	1205	661	1061	798	1096	941	932	997	1833	808	1998	2101	4069	3584	1780	1955	1740	934	1547	813	1902	2243	565	1068	846	2467	11446	10638	2649	2261	2782	4808	1450	92824	4046
CSH posESI #155	0.1728	0.35201	0.015533	0.030376	0.11919	0.95352	1.05133	1.29051	3032	2170	3107	2484	2624	2610	2517	2940	2791	2124	2506	3007	2817	2192	1697	2386	2577	2820	1855	2569	3823	2635	2651	2430	2916	3019	2490	2898	2052	1484	1480	2389	2733	1839	2240	1783
CSH posESI #201	0.0045101	0.017878	1.08e-10	3.08e-09	0.59675	0.96748	2.27566	2.09616	8676	10881	7708	7666	7378	10274	8391	6445	9970	6104	9595	3324	5175	3381	2616	4252	3862	3421	6722	7739	4023	6440	9794	4415	8628	7788	7839	4264	2180	3075	3603	3820	3138	2552	2514	5094
CSH posESI #230	0.6769	0.82503	0.0070148	0.01513	0.51603	0.95803	1.06592	1.11275	2705	2017	2727	2629	2535	2612	2570	2481	2571	2152	2761	2523	2569	2187	1969	2313	2804	2208	2355	2684	2780	2371	2803	2797	2539	2872	2386	2339	2316	2209	2419	2443	2307	2371	2520	2273
CSH posESI #232	0.16594	0.33961	7.7e-08	8.91e-07	0.65283	0.96748	0.450867	0.494998	168	296	422	465	224	325	221	289	203	408	586	1074	899	769	587	550	489	723	234	267	335	107	276	208	343	352	253	585	523	510	548	415	595	664	654	304
CSH posESI #282	0.08949	0.21057	2.82e-09	5.18e-08	0.26304	0.95352	0.271626	0.385771	541	959	950	1016	515	1125	1196	1445	730	1423	526	2600	1991	5005	4434	2444	4274	3678	441	762	727	580	1809	372	764	496	1212	2459	1839	1777	1694	2478	1028	1066	3907	2320
CSH posESI #286	0.00092646	0.0044796	0.0057228	0.012712	0.71032	0.96748	1.13986	1.1066	9166	6009	7063	7556	7478	7910	7994	8407	7123	6314	8158	7019	6069	5880	6259	6065	8352	6793	7549	9268	9249	7601	9903	8232	8425	9920	8051	7536	7486	8233	7856	9024	8373	8493	6160	7504
CSH posESI #293	0.022987	0.070388	0.00027015	0.00092143	0.88302	0.97893	0.563236	0.619864	566	415	435	382	584	688	735	634	717	615	537	916	1177	1170	1279	987	1032	566	596	466	532	396	657	0	348	502	335	747	850	648	734	850	745	522	518	568
CSH posESI #296	0.0008737	0.0043194	0.00053125	0.0017074	0.72322	0.96748	1.50867	1.41738	2608	3988	4825	3094	2425	4200	2932	2802	4387	3705	5522	4098	2709	2454	1660	1975	2082	2100	3454	4380	7314	4620	4776	4203	6882	8413	4319	4583	4001	3330	3254	4045	5644	3983	1804	3476
CSH posESI #336	0.24949	0.44444	0.0032821	0.0080678	0.70739	0.96748	0.591131	0.615153	555	884	1056	747	2089	1063	1351	1044	879	2286	1167	927	1504	2781	2669	1346	2253	2645	748	819	626	850	2397	878	858	918	886	894	3152	1135	984	882	1161	876	2863	2651
CSH posESI #362	0.53509	0.71345	0.0041784	0.0097793	0.96837	0.9826	0.860789	0.863941	965	847	1014	1057	1047	1256	914	1013	864	1119	1307	1298	1317	1210	1253	1249	933	1170	910	884	1003	877	1550	1105	1249	863	1090	1170	1202	1323	1146	951	1486	1187	1376	1191
DG(34:1)	0.039801	0.11154	3.66e-07	3.15e-06	0.79117	0.96748	0.596053	0.543988	3237	3707	5396	5362	4103	4357	4715	3811	2975	3481	4946	6524	5930	9504	7263	5948	7707	6331	5384	4663	4374	3762	6144	2929	5537	3639	5559	7158	9626	6638	6670	7327	6329	5757	18420	9266
DG(34:3)	3.29e-07	4.67e-06	2.03e-05	9.94e-05	0.68161	0.96748	0.664734	0.609094	3024	3053	4316	3223	1559	2210	3240	2092	1815	2140	2171	4139	2672	5743	3027	3295	4916	3820	4499	3812	4444	3870	4781	2715	5898	2976	5194	6889	7050	5623	6602	6916	5084	4957	9221	10356
DG(36:2)	0.047305	0.12848	0.00073801	0.0022868	0.34948	0.95663	0.762866	0.556587	2523	2500	4459	4400	3227	2864	3172	2462	1584	2320	3162	4107	3699	5242	2890	3477	4104	3736	4235	3510	2928	2921	3914	1784	3392	2586	3461	4521	5240	4247	4702	4047	3764	3482	15476	6141
DG(36:4) A	9.64e-07	1.25e-05	3.17e-08	3.92e-07	0.42578	0.95663	2.1141	1.82509	18657	13797	24394	21585	14817	14987	18594	14685	12795	9120	19334	7843	6526	9106	4210	8647	11302	7380	40029	33347	27727	25525	32603	18909	30026	18748	35676	11181	11626	12722	18389	18627	13735	15483	16870	25245
EtherPC (18:2e);	0.00062686	0.0033637	0.0020614	0.0053355	0.014129	0.56515	1.34389	1.04461	8865	7443	9761	7151	7761	8168	6946	6531	5708	5968	8809	7453	5178	6056	4486	4910	5852	5420	8477	9334	9325	6794	8168	6551	8989	8866	7441	8681	8652	7937	6777	8180	8635	7327	6714	7884
FA (15:0) (pentadecylicacid)	0.40737	0.59352	0.00044011	0.0014344	0.043811	0.72688	1.54864	1.13604	2184	2274	4721	4580	3364	2826	3542	2857	3752	2376	3412	2818	2197	1630	1554	1985	1833	2730	3539	3427	3678	2450	2651	2979	2874	2892	3001	2312	2328	2283	2854	2201	2480	3143	3441	3157
FA (16:1) (palmitoleicacid)	0.077099	0.18846	0.00021056	0.00074118	0.051532	0.72688	0.786247	0.447059	11521	12181	21879	38731	13890	19362	33892	11164	10168	13265	12277	23933	17540	21658	14619	17069	17033	48670	15295	13700	17461	15692	12007	9620	19487	16927	20860	30846	27282	52062	39135	24826	22459	22882	51505	44507
FA (17:0) (margaricacid)	0.92362	0.95835	1.02e-05	6.02e-05	0.25636	0.95352	1.70532	1.38483	4530	4248	11036	9009	7120	5819	7206	4651	5831	3970	6252	4730	4507	3112	2510	3449	3531	4160	6481	6142	6590	4295	5380	5124	4935	7245	6494	3364	4054	4042	4248	3829	4574	3786	5741	4407
FA (20:2) (eicosadienoicacid)	0.11682	0.26091	0.0017753	0.0046774	0.12863	0.95352	2.22132	1.2355	2443	3433	8487	8218	3400	3985	4399	1775	1820	1738	3792	2301	1966	1771	1113	1697	1623	1988	5143	5537	3812	3159	2871	2517	3836	3611	3772	2779	1905	3609	2814	1936	2530	2186	6385	3584
FA (20:3) (eicosatrienoicacid)	0.84347	0.89816	0.0012946	0.0036514	0.054907	0.72688	0.874891	0.434741	372	897	1298	1764	672	774	808	710	735	359	667	1261	729	972	561	1028	777	1259	736	624	487	503	479	471	574	573	536	850	774	2336	831	716	966	892	2816	1281
FA (24:1) (nervonicacid)	0.56769	0.74098	0.0012205	0.003497	0.29367	0.95663	0.668828	0.824406	1038	623	1621	1096	1033	1119	1245	980	1129	704	1320	2245	1737	1533	1444	1091	1513	1767	1425	923	1215	845	2083	929	772	1571	1195	1611	1069	1646	1367	1389	1887	1027	1784	1512
GlcCer(d14:1(4E)/20:0(2OH))	4.1e-06	4.62e-05	0.0020147	0.0052453	0.88318	0.97893	1.29648	1.32838	1975	2149	3887	1815	1499	2693	1460	1292	1127	1319	2290	2138	2024	917	1045	1427	1243	1762	1813	1805	3245	2052	1462	1484	2332	2660	1820	1782	1588	1130	1386	1382	2051	1631	1672	1435
GlcCer (d42:2)	0.592	0.75925	0.01643	0.031707	0.89695	0.97893	0.816876	0.842895	2434	3124	2672	3029	3144	2786	3276	3244	3036	1968	3290	4088	3364	3500	2936	3597	3375	4071	2525	2162	2396	1746	2892	1252	2347	1789	1889	2665	2523	2256	2477	1877	2880	2902	2345	2614
LPC (16:0)	0.039216	0.11061	0.0042949	0.009946	0.11524	0.95352	0.936081	0.818458	32670	34516	43599	28256	33818	34689	37698	31009	29250	33892	34786	45611	43286	30986	32468	33673	32607	35745	31640	30883	38064	30116	45381	29371	32990	40572	33034	50508	43999	38925	35927	39136	48237	40818	42126	41591
LPC(16:0)	0.068812	0.17301	0.0021385	0.0055026	0.42492	0.95663	0.877497	0.763362	40934	42046	50775	37337	45256	44874	48932	41930	38419	40931	46170	64749	55831	41695	45058	45152	44897	48978	37388	41651	49194	34823	58179	35619	44113	52310	41930	72938	59156	53989	46175	53260	64034	52374	59845	55948
LPC (16:1)	0.058098	0.15126	0.00014915	0.00056089	0.11588	0.95352	0.678571	0.79858	757	673	669	345	404	508	625	311	401	675	484	1001	879	846	587	585	619	971	293	610	978	780	655	594	861	628	564	1212	936	827	605	706	611	736	836	998
LPC(16:1)	0.0051879	0.020201	0.00023196	0.00081001	0.59894	0.96748	0.767982	0.70369	958	725	913	739	623	642	927	551	611	642	727	1183	841	1171	920	593	961	1008	726	1012	970	701	925	689	801	1009	757	1602	1446	1282	1105	1400	1042	660	997	1252
LPC(18:2)	0.00013718	0.00096632	0.00094004	0.002776	0.068279	0.75107	1.43559	1.13026	3622	3161	3492	3155	2789	2593	3016	2076	2063	2159	3139	2969	2214	1670	1555	2126	2127	1198	3079	4092	3798	2812	3383	2909	3665	4250	3137	3778	2806	3143	3065	2994	3678	2465	2442	3167
LPE (16:0)	0.70993	0.84655	0.00028553	0.00095904	0.24418	0.95352	0.8526	0.751052	4920	4426	6180	4585	6413	5790	7804	5796	6489	5470	5726	8490	7692	5741	5559	6576	5623	7788	5131	4090	5679	5068	6913	3952	5022	5903	5179	8703	6613	6015	5989	6718	8331	6429	7686	6011
LPE (18:2)	0.72824	0.85238	0.0045173	0.010352	0.93746	0.9826	1.24421	1.21773	1245	1322	1179	764	1115	783	1171	919	925	739	1358	1052	684	979	656	779	740	1002	961	1170	1186	882	1127	1277	804	1063	814	812	663	832	631	1152	1077	814	855	788
PC (32:2)	0.77229	0.87354	0.0035496	0.0086288	0.049745	0.72688	0.746792	0.934582	1154	1401	1389	1084	1327	1141	1167	1112	1133	1187	1356	1543	1406	2159	2204	1047	1596	1507	1218	1271	1244	1180	1340	1456	1259	1494	1210	1348	1550	1883	1414	1495	1223	1202	1197	1177
PC (35:4)	0.3517	0.55207	9.12e-08	1e-06	0.56739	0.96748	1.50686	1.42431	1285	1680	1727	1347	1323	1371	1319	1298	1244	1258	1343	1095	1119	649	798	1145	960	651	1284	1313	1672	1368	1727	1616	1370	1662	1311	1128	774	1055	1101	693	1086	1119	1108	1290
PC (36:1)	2.4e-05	0.00022952	8.63e-11	2.71e-09	0.064569	0.73706	0.68016	0.770363	10881	10486	11327	11026	10950	13191	10747	12795	10001	11587	10643	16103	17580	16186	15443	16352	15627	18382	9259	9667	10392	8816	10823	8310	10231	11290	8998	16193	13720	11444	11166	11932	12898	10917	14338	11346
PC (36:2)	0.064952	0.16519	0.00082458	0.0025022	0.056168	0.72688	1.07092	1.25433	82594	60753	76220	59553	70516	72096	70293	75279	67231	64175	61279	67351	64831	65208	52437	60718	66568	74488	57488	66842	81431	76148	67886	60985	70366	78995	69336	73226	51521	45066	47398	56977	66056	50272	55329	56000
PC (36:3) A	0.34343	0.54356	0.00016027	0.00059279	0.78074	0.96748	1.2622	1.28355	22387	23516	27830	20842	19187	27444	15781	19217	15986	15314	27158	19022	19399	17268	13145	15731	19285	14460	23439	26416	25060	21878	22234	20190	22916	25488	19231	21338	17435	13861	18271	17980	19639	18929	17248	16455
PC (36:4) A	9.14e-05	0.00070581	2.13e-10	5.2e-09	0.93103	0.9826	1.7258	1.74165	30630	27472	28615	22517	23278	27746	17945	21501	17673	18204	25764	16106	16518	12002	9327	13363	17972	11079	29882	36952	35183	32753	32292	31932	33922	36020	26619	20736	15561	16572	21029	21307	22287	20198	13582	18426
PC (36:4) B	0.037815	0.10804	0.0076474	0.016255	0.48669	0.95663	0.895306	0.84816	71853	73921	89145	80195	79747	83448	68495	73916	67303	67227	79815	98750	103083	66901	75192	93926	68317	87377	73668	70159	113636	68690	78863	74934	82122	93507	73829	109716	107172	80444	76019	91509	101813	90170	113312	89834
PC (36:5) A	0.0012505	0.0058534	3.86e-11	1.55e-09	0.96511	0.9826	2.11374	2.08308	14960	10850	9820	6913	7607	11979	9052	7963	6294	8294	10626	6396	5174	3035	3339	4214	4760	4500	9856	14848	15526	13091	11630	13577	13700	15937	10283	5683	4644	6030	6705	7022	7311	8138	4443	6886
PC (36:5) B	0.72649	0.85238	0.00032734	0.0010829	0.83072	0.96748	1.3882	1.34356	24223	12487	17463	14808	13707	17194	18090	14852	21032	17789	13617	13745	10458	7463	15353	13062	9601	15244	16694	16461	19219	12676	12027	17976	12946	20618	22358	12751	9349	10605	8098	10372	12389	18570	15723	14512
PC (37:2)	4.5e-08	7.57e-07	9.96e-12	5.54e-10	0.60696	0.96748	1.99062	1.84323	3497	2381	3370	2133	2532	2708	2127	2385	2034	2009	2708	1512	1244	1079	942	1455	1541	1141	3128	4026	5391	4065	3573	4408	4340	4289	3674	2618	1743	1855	2143	2573	3033	2005	1612	2434
PC (33:2)	0.052173	0.13956	7.5e-15	1.65e-12	0.69193	0.96748	1.91275	1.99342	2854	2883	3229	2609	2902	3133	2956	2739	2623	2552	3432	1806	1285	1389	1372	1492	1901	1372	2862	3088	3584	3322	4135	3909	3605	4407	2909	1607	1331	1711	2059	2076	1941	1930	1277	2031
PC (37:3)	0.72652	0.85238	0.0018348	0.0048054	0.66038	0.96748	1.79764	1.58898	1191	2623	3412	2053	1014	3024	1747	1385	1092	1265	2824	2317	960	1112	850	990	843	585	1989	2181	3330	1845	914	828	2264	2495	1048	1896	701	1019	1124	1635	718	704	1995	840
PC (37:4)	0.65687	0.81186	1.1e-06	8.35e-06	0.84229	0.97272	1.44933	1.51365	3484	4081	4831	4151	4745	4858	3735	3820	3286	3790	3961	3307	3773	1997	1817	3451	2604	2696	3557	3520	5842	3700	3715	4750	4180	4901	3714	2920	3038	1885	2187	2848	3297	2055	3639	3156
PC (38:5) B	0.00025287	0.001632	0.0053801	0.012078	0.37539	0.95663	1.16361	1.33376	7820	4473	5084	4168	5349	5069	5182	4907	6772	5995	3930	5015	3917	3347	5587	4704	3505	6054	3862	4168	5720	3717	2768	4535	3566	5098	5253	3689	2822	2491	2073	2962	3453	3371	4549	3596
PC (38:6)	0.16165	0.33393	0.0089409	0.018823	0.66683	0.96748	0.896305	0.926671	103805	88358	117517	100651	107953	112699	102685	103789	89987	101837	120313	128240	132896	95935	103883	131407	104669	119165	104388	102310	115615	95098	119832	109197	109024	128798	103244	127397	120206	103300	111720	119976	132127	116732	117324	116867
PC (39:6)	0.2581	0.45425	0.0002003	0.00071654	0.26525	0.95352	1.44667	1.2254	7940	8629	11661	8629	11270	10956	6742	6759	5814	7055	10425	7104	6926	5102	4744	7410	5310	5580	8098	7720	12038	7665	8362	8808	8262	11129	8428	7369	7308	5288	5826	7282	8188	6409	9052	8979
PC (40:6) B	0.00086617	0.0043194	0.0099342	0.020716	0.0080136	0.51441	0.814036	0.994546	49564	37318	49454	38069	49317	46002	46375	46578	43378	45671	38733	53592	59669	48369	52833	61153	46983	60812	38694	39985	45428	40643	46919	39498	41869	45179	41600	48837	43328	32441	39241	42460	47881	37190	48992	41528
PC (p-36:3) or PC (o-36:4)	0.14005	0.30206	2.2e-05	0.00010525	0.06533	0.73706	1.40635	2.08712	2762	3681	3745	4544	3745	3796	1599	2629	4751	4218	5061	1823	3793	2490	1752	3483	1660	3339	3358	4069	5868	4156	3282	3003	4675	2822	4271	3199	1298	1344	976	1129	2181	2362	1494	3028
PC (p-38:4) or PC (o-38:5) A	0.42452	0.6104	0.019592	0.03748	0.739	0.96748	1.19403	1.17168	1239	929	1008	1122	1201	840	1153	1004	856	886	1309	1289	1266	869	648	858	553	671	1054	956	1069	1046	1000	1094	573	1172	963	1134	896	931	780	1000	810	576	615	877
PC (34:1)	0.73227	0.85238	3.1e-09	5.25e-08	0.85113	0.97332	0.69589	0.702403	27495	31549	38820	33589	30942	43098	28257	33022	25010	32926	44596	52507	56226	46165	47749	44861	40996	49210	32656	31087	33025	25382	34753	29339	33084	37835	28183	49243	48328	44981	43928	41443	46882	46021	48160	37254
PC(30:0)	0.019134	0.060137	0.01616	0.031461	0.2403	0.95352	0.767641	0.902044	3232	3622	3565	4344	3420	4034	5209	5539	3662	3787	4553	5780	5389	6211	4714	3675	4820	6688	3793	3965	3753	2406	3293	2851	3689	4949	4268	4136	3622	6841	3225	3444	4189	3508	4380	3202
PC(31:0)	0.10051	0.23034	1.01e-11	5.54e-10	0.79379	0.96748	1.85416	1.82694	2388	2950	3823	2867	2971	3662	2861	2753	2314	2606	3919	2188	2015	1313	1192	1557	1670	1430	2521	2734	3628	2307	2534	2422	3240	3831	2711	1698	1461	1640	1384	1486	1948	1547	1398	1630
PC(32:1)	0.076832	0.18846	1.5e-13	1.66e-11	0.46208	0.95663	0.428318	0.47939	29220	31820	30898	28799	24015	34263	25755	26138	21314	31167	35362	77261	64717	67556	76738	48491	51952	86862	27054	29322	41611	27738	29574	20911	42946	35150	29344	86498	73849	79917	58424	54426	61663	69158	51548	56206
PC(33:2)	0.016738	0.054962	1.04e-12	7.61e-11	0.79761	0.96748	2.07397	2.18015	13271	13120	14041	11968	11507	15890	12475	13258	11206	12574	18109	8517	7045	5233	4577	6775	7201	5885	12317	14983	21043	15186	19329	15933	21305	25507	14252	9261	5901	6975	7313	9109	10164	9835	5994	8771
PC(34:1)	0.23742	0.43141	8.03e-09	1.1e-07	0.9526	0.9826	0.650822	0.654248	348385	432827	598164	462139	478997	586556	391012	488113	367844	482413	600319	866399	884070	690901	723397	663532	570828	721302	400329	414033	498461	323002	482875	337488	466690	520032	376807	805399	732834	616379	573427	553419	653117	644941	712395	546417
PC (34:2)	0.00026568	0.0016434	0.01031	0.021353	0.83555	0.96748	1.09341	1.08054	151112	128464	142503	139402	145607	164058	139497	151474	135343	134063	164665	146606	140908	120511	108966	134917	134372	142700	153663	154422	176269	158547	177711	153216	170200	193496	149060	168148	147631	142852	145988	161315	172822	167263	132415	137344
PC(34:2)	0.0015615	0.0070832	0.024964	0.046741	0.46237	0.95663	1.11669	1.06094	2511680	2375153	2684847	2349637	2550948	2968363	2407485	2658960	2314660	2396882	3003123	2801652	2396426	2067174	1967525	2303381	2250088	2296363	2504122	2715680	3267556	2683714	3017316	2607314	2960375	3481720	2555976	2923252	2707118	2741701	2404850	2801763	3055610	3034062	2238584	2405155
PC(34:3) C	0.90707	0.95027	0.00013048	0.00050805	0.013891	0.56515	0.553069	0.864925	17296	11913	11366	18882	27428	17590	17917	32557	27040	17841	20880	41155	42198	35339	31823	29687	38222	35526	16854	14449	32059	19662	33426	17534	25615	28542	20843	25590	30452	26156	23934	30844	36296	30180	17485	20684
PC(34:4)	0.70995	0.84655	0.013734	0.027099	0.61168	0.96748	0.774241	0.846446	1130	1294	1313	780	1164	584	1210	1309	1200	727	1306	1793	1791	1258	1442	1232	907	1454	930	688	1563	906	1256	1220	1166	1480	1033	1286	1363	1494	786	1466	1483	1270	1433	1519
PC(35:1)	0.55775	0.73475	0.0047364	0.010798	0.74796	0.96748	1.6678	1.40276	2943	1253	4600	2246	2084	4735	2349	2415	1804	1139	3442	1864	2369	724	1620	1149	1716	1627	2246	2809	2430	1490	3773	1639	1914	2688	1835	2017	572	1592	807	1807	2202	2141	2067	1640
PC(35:2) B	0.74307	0.85994	5.65e-13	4.97e-11	0.90255	0.97893	2.22982	2.30477	25402	24393	32156	21595	27481	32424	24107	24686	20799	21762	29653	15329	12633	9929	7097	12616	13408	10169	21497	25195	38271	24083	27240	24787	31246	39365	22440	15694	9868	8635	9467	14004	16222	10867	12444	13059
PC(35:3)	0.045221	0.12436	0.00014854	0.00056089	0.27246	0.95352	1.76338	2.15617	9552	7638	13116	8407	8186	13017	7211	7642	6396	1383	13781	6913	5852	3904	2880	5190	4958	5066	11760	11895	19180	10782	12167	10678	15366	18770	10363	7709	5557	3676	2376	7761	8727	6518	6586	7190
PC(35:4)	0.15406	0.3259	1.16e-07	1.21e-06	0.62816	0.96748	1.53272	1.62316	3005	3671	3677	2810	3144	3244	2498	2734	2651	2582	3292	2348	2173	1865	1549	1989	2020	1885	2799	3323	5148	3155	3213	3368	4094	4877	3025	2672	1071	2237	2106	2287	2325	2447	2443	2744
PC(36:1)	0.00046815	0.0027103	7.35e-10	1.54e-08	0.064945	0.73706	0.602175	0.713901	14070	14840	17859	14311	14650	18582	14634	17870	13202	16141	14675	26689	27817	26262	27177	22951	21888	27749	12320	14305	15732	11880	13334	10590	14927	14844	12573	25893	20744	17382	14310	15780	20352	15980	23003	15354
PC(36:2)	0.037374	0.10748	0.0093708	0.019634	0.073494	0.78613	1.05312	1.3272	962130	707820	941212	641706	855445	851185	786113	899695	774491	742649	721058	887728	814310	750537	547679	696705	826872	844155	578200	791223	1083379	888324	722488	605705	938008	915152	737982	904332	564292	455211	437999	656300	798347	519447	600700	533865
PC (34:3)	0.4319	0.61105	2.98e-05	0.00013929	0.020113	0.64333	0.552594	0.80781	5326	3568	3206	5535	8729	5038	5664	9885	9387	5472	5330	10647	11760	12759	10186	9380	12018	10568	5390	4441	7178	6076	10140	5662	5868	6318	6023	6369	8436	8554	9043	9475	9447	7733	4927	6696
PC(36:3) A	0.23579	0.43085	0.0050232	0.011393	0.71319	0.96748	1.36893	1.26998	265989	358809	400516	261826	240258	387335	165597	231944	186616	173311	403356	293061	262613	186898	124774	173795	220066	168502	290950	324498	412970	277584	255008	239924	333720	349913	221004	302143	240697	179989	199255	237689	273636	266645	222570	207781
PC(36:4) A	2.86e-05	0.00026341	1.74e-10	4.5e-09	0.79758	0.96748	2.2999	2.42834	94255	81475	80348	50774	54034	79832	38948	50105	39471	39879	64668	39073	32935	21872	15695	22216	33444	21197	83268	118088	139733	114819	81728	86331	111964	137045	73754	49019	33616	38048	39878	49720	53968	50681	32285	42652
PC(36:4) C	0.155	0.32631	0.0042271	0.0098408	0.20459	0.95352	0.900594	0.799901	1274543	1557698	1692536	1489877	1586212	1724361	1388671	1524670	1387516	1444607	1639020	2129932	1971144	1306184	1526112	1833360	1286534	1753894	1312078	1265560	2176680	1348090	1526427	1310746	1669868	1794003	1389925	2247357	2078695	1574620	1434854	1829234	2110992	1891044	2246380	1830679
PC(36:5) C	0.00079282	0.0040097	0.0025303	0.006473	0.89195	0.97893	0.808916	0.81019	7772	8285	7564	6586	5069	6256	5351	5066	4871	5667	5779	10090	8446	6464	7478	7116	5634	8476	6110	7452	12693	7032	5807	6129	9653	8631	6781	12092	10357	8250	7248	8921	9088	10195	9535	11069
PC(36:5) D	0.58527	0.75519	0.0017068	0.004524	0.9759	0.9826	1.42322	1.44943	75344	41180	49822	37333	36988	48823	47526	37821	58888	58466	36245	49733	27827	19537	38694	35195	22016	43277	44493	48355	87757	39475	28014	50187	46160	77398	68854	44538	27598	27678	19072	29203	39544	60495	46934	43479
PC(36:5)A	0.0020204	0.00889	6.77e-11	2.29e-09	0.65937	0.96748	2.3464	2.16503	16746	14257	13063	7035	7730	13695	9420	8795	8001	9801	12213	6709	5392	3483	3218	4206	4883	4859	10228	16751	20267	15426	11821	15430	16277	18508	11479	6764	5399	6576	6609	8199	8207	8904	4692	7553
PC(37:2)	9.28e-08	1.41e-06	4.99e-11	1.83e-09	0.26072	0.95352	2.39846	1.94073	5234	3871	6114	3110	4018	4576	2740	3351	3190	2527	4213	2043	1568	1418	1144	1828	1847	1546	4959	6546	9344	6664	5245	6276	7099	7133	5901	4320	2953	2655	2758	4252	4711	2592	2499	3747
PC (34:4)	0.0815	0.19703	0.0006033	0.0018961	0.33126	0.95663	0.747189	0.859583	934	1397	1235	795	978	903	1057	813	980	852	823	1311	1468	1255	1390	1194	1161	1391	858	859	1219	527	966	1042	607	1182	992	1198	1115	948	1046	1101	1071	830	1131	1160
PC(37:4)	0.59272	0.75925	8.12e-08	9.16e-07	0.44337	0.95663	2.13742	1.91309	16536	21013	25267	18737	17528	25225	13736	14812	13450	13908	20527	13427	11429	5728	4874	9219	7557	7531	14990	17489	38846	14601	14397	17474	22679	25262	14735	12941	10490	6529	6222	10024	13431	8759	14263	11677
PC(37:5)	0.17919	0.36002	3.21e-08	3.92e-07	0.73963	0.96748	2.52321	2.67167	8044	5667	7001	5093	5483	7169	5909	4934	6754	6083	5808	4147	1156	1193	2133	3283	2192	3032	4963	5537	9815	4338	4042	6065	5332	8523	6515	3627	2446	2011	520	1176	1013	3237	3649	2956
PC(37:6)	0.019928	0.062149	1.37e-11	6.69e-10	0.42746	0.95663	1.70896	1.8974	2617	2812	3104	2274	2347	2628	2383	2185	1831	2565	3374	1885	1653	1204	1186	1724	1437	1382	2662	2782	4057	2622	3174	2996	3644	4669	2927	1602	1400	1510	1698	1776	1855	1884	1731	2109
PC(38:3)	0.73033	0.85238	0.0051691	0.011664	0.88416	0.97893	1.3614	1.36657	38866	38566	48693	34146	31253	39597	34313	29066	25051	24361	26253	30651	33655	15984	16825	22917	20970	32025	32755	41265	60368	30549	19624	23485	43480	37330	27599	40960	23319	13954	12861	19441	26452	17945	52260	24376
PC(38:4) A	0.81848	0.88536	0.010337	0.021353	0.69301	0.96748	2.34568	1.51155	6562	6394	15458	5419	3442	20708	3474	4996	4503	7084	17713	3922	3413	5435	5574	3096	1310	3227	14340	19138	10375	4389	3614	4372	18130	5394	3646	13144	2018	1953	1401	3144	3833	3539	16636	9506
PC(38:4) B	0.02957	0.08732	0.00055599	0.00176	0.49192	0.95663	0.631684	0.688607	1355	1049	1247	1468	1674	1525	2077	1658	1609	4507	1404	1680	2981	3891	4206	2475	2227	2258	1189	1612	1755	942	1439	1048	1492	1485	1090	1554	1767	3345	2706	1735	1899	1336	2010	1150
PC(38:6) A	0.00032081	0.0018967	0.0039079	0.009396	0.7133	0.96748	1.43068	1.4327	34548	34144	36485	22057	21223	31053	16102	18215	14675	19599	20873	29559	25841	9686	10218	16995	13416	13924	29923	40099	75144	34450	19743	30716	40629	49646	30383	33215	24492	22123	19663	25644	33646	27137	30779	28107
PC(38:6) B	0.6265	0.7876	0.01359	0.026936	0.77194	0.96748	0.866529	0.896641	1314432	1105546	1677244	1267637	1350461	1461881	1266579	1313208	1040071	1394188	1743783	1820259	1766522	1188661	1450522	1842203	1358778	1541079	1224711	1282746	1662340	1089803	1484698	1278032	1408493	1739871	1312657	1726270	1566023	1321860	1290926	1603694	1795566	1553135	1556319	1508556
PC(38:7)	0.00052191	0.0029823	0.0059708	0.01307	0.70222	0.96748	0.779493	0.833743	7400	5146	5910	4571	3021	4560	3953	3330	2769	4051	4358	7245	5757	4449	5380	5510	4559	7159	4830	5438	9441	4914	4312	4744	8383	7301	5313	8606	7395	6052	6170	7538	6579	7654	6403	9182
PC(39:4)	3.87e-05	0.00033404	7.52e-07	6.24e-06	0.24835	0.95352	2.11734	1.73479	3085	2548	4288	2673	3322	3132	1910	2302	1811	1941	2667	1719	1671	664	609	1731	1268	1258	3215	3886	8522	3886	3293	3918	4964	4446	3326	3104	2413	1505	1868	2848	3438	1781	2711	3076
PC(40:6)B	6.53e-06	7.19e-05	0.016399	0.031707	0.013059	0.56515	0.714743	0.987029	310723	219203	334699	222609	342318	309994	300215	312469	262842	338987	233017	403792	434093	346017	422739	470692	319199	441046	178237	214081	308732	232033	245723	180581	250840	268660	231187	319970	255860	162248	167409	223953	297282	181599	296561	232921
PC (35:2)	0.052653	0.13956	2.25e-16	9.88e-14	0.87772	0.97893	2.06636	2.06471	6922	6437	7992	6628	7106	8254	6298	6444	6016	5897	7291	4212	3591	2876	2240	3392	3928	2946	7266	7332	8813	7270	8409	8267	8497	10192	6991	4182	3281	3344	3884	4285	4780	3746	3715	4157
PC(40:8)	7.14e-05	0.00058172	5.98e-05	0.00025792	0.50445	0.95663	1.8131	1.60574	24873	18124	22585	13836	11385	18478	10039	9969	6832	10928	13424	13445	10898	4062	4928	8936	6465	7589	20647	26526	33999	23429	12205	19217	26129	29130	18539	15377	12741	11163	10899	15048	17961	16520	15473	15487
PC(o-32:0)	0.89773	0.94273	0.012768	0.025642	0.41913	0.95663	1.08235	1.1781	1697	1737	2004	1821	1938	2217	1879	2091	2005	1890	2354	2635	1937	1566	1502	1704	1774	1601	1849	2064	2425	2007	2305	1648	1965	2058	2227	2288	2076	1569	1304	1612	2179	1719	1477	1520
PE (34:2)	0.012741	0.043628	0.003113	0.0077825	0.59582	0.96748	1.21362	1.1437	74443	53101	66559	54228	50392	72951	70179	66025	69329	49929	76126	63116	58056	46647	37387	51981	56276	55294	58264	72772	88821	71357	66461	69346	75424	80832	67671	67275	57816	59445	54933	67526	80978	74878	52365	53946
PE(34:2)	0.042747	0.11829	0.012821	0.025642	0.57544	0.96748	1.19502	1.12179	64800	49187	59571	51653	44222	67593	65801	64232	65133	46408	76497	65533	55913	44385	34873	47796	51655	48694	51308	68831	81747	62250	60940	61929	69060	75531	60479	63922	54126	56441	50351	63645	72927	68579	47202	50601
PE (36:2)	0.49726	0.67576	2.65e-07	2.33e-06	0.027382	0.69958	1.23656	1.55631	63811	49517	56455	46227	60598	52012	57823	62486	72749	44069	49472	44829	48863	49922	33636	41288	51447	46621	45818	64039	70906	67549	71491	57908	58671	63506	58708	52299	37352	34130	40977	41850	45601	40353	29333	37029
PE(36:2)	0.35812	0.55305	1.64e-07	1.64e-06	0.055075	0.72688	1.29239	1.60278	50214	43331	48223	37042	46892	44466	49426	54937	65293	37432	42978	38381	36261	43389	26740	31927	43127	36334	38291	54939	63092	53148	57944	45425	50570	51732	48103	44493	30291	27438	29765	33165	37253	33319	23936	29366
PE (36:3)	0.27757	0.47337	7.3e-08	8.69e-07	0.68026	0.96748	1.54629	1.64063	45173	45715	50653	40171	30683	49100	29057	34322	35789	26338	46347	32695	30989	25832	14982	22330	29562	21951	42452	52166	52031	46091	37188	40704	44703	51755	39060	31718	27604	22980	27807	27819	32666	31203	20012	25749
PE (36:3); PE(18:1/18:2);	0.3058	0.50774	9.39e-08	1.01e-06	0.82221	0.96748	1.62611	1.68233	37812	42116	44090	35997	23789	47152	26602	31077	33800	22732	46016	30027	25596	21169	13277	18995	25339	18683	36470	47742	50718	37732	31713	37203	41466	46013	34538	27301	23913	20208	22800	25176	28510	27468	17609	23141
PE (36:4)	0.0038581	0.015865	5.13e-10	1.13e-08	0.62936	0.96748	0.917292	0.90029	110906	108099	60595	115009	130302	143497	95196	132687	111511	96829	164359	183312	156929	85941	79212	131648	109584	133725	114065	117380	179817	126402	115316	114201	138554	168310	99335	165279	143555	112605	109582	150720	184669	173427	148406	115092
PE (38:7); PE(16:1/22:6);	0.00013565	0.00096632	3.01e-05	0.00013936	0.96796	0.9826	0.707416	0.715751	3600	2847	3234	2798	1682	2806	2211	2060	2077	2434	2706	4800	3491	2975	3778	3235	2636	4682	2797	3408	4527	3010	2481	2592	4210	3728	3597	5329	4693	4784	4004	4493	4669	5721	3194	5516
PE (40:8); PE(20:4/20:4);	4.83e-07	6.62e-06	6.72e-09	9.86e-08	0.45454	0.95663	1.92975	1.77141	5696	4631	5228	3055	3914	4875	2939	3252	2999	3445	4234	3298	3008	1285	1314	2141	1927	1625	5301	7088	7882	7445	4858	6431	6211	7975	6656	4113	3149	3351	3240	3843	4627	4453	3095	3914
PE(p-36:4)/PE(o-36:5)	2.9e-05	0.00026341	0.022259	0.042398	0.44328	0.95663	0.857273	0.925998	4248	4893	5539	4996	5848	5875	6258	5373	5090	5475	6528	7945	7359	4983	5599	6665	6174	5905	4000	3968	5531	4719	4500	3656	4523	5243	4002	5350	5378	5268	3660	4917	5403	4716	4699	3959
PE (p-36:4) or PE (o-36:5)	2.23e-05	0.0002182	0.011148	0.022709	0.39552	0.95663	0.851445	0.924119	7314	8534	9035	9027	10504	9065	9867	9040	8183	9341	9984	12581	13149	8287	8907	11582	9861	10293	7021	6847	9137	7841	8075	6448	7310	8522	6597	8297	9434	8859	7001	8203	9458	7920	6867	7326
PE (p-40:6) or PE (o-40:7)	0.43867	0.61863	1.56e-05	8.2e-05	0.006762	0.51441	1.10216	1.39301	6227	4041	5085	4287	4765	4953	5642	4207	5626	4608	4723	4030	5019	4316	4441	4612	4446	4409	4735	5080	4851	5643	5697	5272	5429	6546	5590	4261	4349	3956	3686	4376	4905	3275	3406	2849
SM (d32:1)	0.017795	0.057999	0.0010404	0.0030519	0.053411	0.72688	0.809385	0.48295	231	284	341	345	413	317	376	192	147	303	232	518	415	254	353	380	270	311	0	404	267	380	624	299	307	382	297	481	883	1009	820	697	637	474	368	760
SM(d33:1)	8.87e-11	3.23e-09	0.023803	0.04495	0.15788	0.95352	1.05209	1.23458	1989	1761	1512	2069	2139	2491	2116	1764	1756	1871	2266	2122	2215	1321	1669	1960	1747	2112	1205	1200	1366	1360	1329	1194	1232	951	1089	1215	849	762	818	1223	1180	1175	567	1061
SM (d36:1)	1.29e-12	8.13e-11	0.01075	0.022	0.021932	0.64333	0.726479	0.974558	2318	2864	2179	3571	4813	3324	5309	4410	4946	4174	3400	4838	6489	5029	4606	4702	5049	5471	1886	1877	2118	1792	2385	1764	1631	2317	1697	1906	2371	2574	1705	2032	1882	1877	1934	1642
SM(d36:1)	3.85e-14	4.24e-12	0.0016962	0.0045232	0.010135	0.5574	0.631592	0.938566	5950	7636	6361	8986	14126	9957	14433	12579	13087	13669	9028	16285	20707	14865	15354	16689	15640	17147	3466	3715	5633	4226	5043	3350	4160	5724	4069	4908	6114	5951	3003	4512	4900	3988	4515	4073
SM(d36:2)	9.54e-11	3.23e-09	0.003139	0.0078031	0.29652	0.95663	0.764869	0.862146	2003	2314	1843	2581	3587	2597	3684	2905	3480	2807	2727	3882	4772	3152	3056	3387	3618	3532	1332	1411	1784	1455	1997	1231	1391	1883	1475	1959	2486	2321	1301	1658	1580	1550	1743	1593
SM (d37:1)	0.0046977	0.018455	0.0014169	0.003921	0.83123	0.96748	1.20599	1.25918	2081	2135	2529	2327	3203	2389	2122	2492	2113	2110	2720	2359	2591	1826	1323	1964	1922	1851	1439	1620	2741	2036	2457	1905	2141	2480	1905	1935	1931	1255	1356	1667	2014	1453	1651	1608
SM(d38:2)	9.01e-05	0.00070581	0.007298	0.015664	0.82189	0.96748	0	0.613677	0	0	0	0	0	0	0	0	0	0	0	0	1169	0	0	851	786	0	1086	0	1150	1345	0	0	0	765	1433	1264	1488	1061	935	0	1040	948	1387	1294
SM (d39:1)	5.05e-12	2.47e-10	1.66e-05	8.48e-05	0.84864	0.97332	1.42629	1.36834	4428	2469	3470	1919	2631	2743	1947	2113	2012	2336	2484	2302	1900	1460	1267	1900	1910	2000	3830	4770	5471	5268	4796	5195	5530	5881	5231	4513	3609	2856	3407	3727	3777	4262	3944	3502
SM(d39:1)	1.57e-12	8.62e-11	1.04e-05	6.03e-05	0.49075	0.95663	1.57119	1.37287	3111	1743	2739	1447	1811	1906	1436	1395	1196	1454	1840	1338	1283	997	866	1299	1198	1151	2902	3949	4102	3804	3377	3427	4188	4358	4440	3162	2758	2024	2150	2839	3121	3037	3447	2626
SM (d40:1)	1.17e-14	1.72e-12	0.004103	0.009706	0.25147	0.95352	1.26502	1.1083	35525	20841	29976	18706	22263	23839	20421	19357	20217	21142	22290	19927	20118	14276	15734	18567	19256	20186	31898	42057	44117	48427	45313	43022	42252	48267	50874	42738	39451	33672	39578	37585	42802	42085	47692	31906
SM(d40:1)	1.21e-13	1.07e-11	0.011746	0.023816	0.26913	0.95352	1.31417	1.11346	29703	16795	27196	13939	16723	19647	14207	15709	14939	16011	17752	16832	15756	10219	11756	13902	14202	15449	26456	35966	41314	42594	38110	34396	37498	43710	48393	39543	38018	31390	27305	32505	37413	38236	40953	27569
SM (d40:2) B	1.09e-08	2.27e-07	0.025493	0.047329	0.12677	0.95352	1.2189	1.47462	2281	811	1266	581	743	773	827	448	698	611	699	891	642	852	595	649	796	659	2597	2980	3592	3482	2921	2887	2889	3276	3289	690	1179	540	2477	2812	3056	3148	3595	1432
SM (d41:1)	0.016383	0.054609	3.9e-09	6.36e-08	0.50183	0.95663	1.43468	1.5428	21782	21372	23940	18501	23551	27489	19489	18891	18128	17849	21376	17577	16709	10825	11844	15501	13788	16825	18946	18408	25945	17217	18439	19919	19091	23527	19093	14447	12313	10441	12088	13515	16425	13973	10522	13326
SM(d41:1)	0.82097	0.88536	0.010542	0.021676	0.16717	0.95352	1.48563	1.11545	6757	13922	7047	7131	13451	9607	11023	5929	6865	10758	9075	6062	5462	6663	7339	5214	4030	8735	10550	6776	9443	9745	6052	6947	6800	6664	10268	8163	8022	6066	6817	7893	10324	7527	3476	7376
SM(d41:2) A	0.018842	0.059831	0.0039517	0.0094497	0.73275	0.96748	1.28708	1.20161	3036	2568	3588	2029	1995	2489	1612	2172	1504	1818	3023	2464	1867	1512	1651	1789	1779	1711	2904	2679	3290	2224	2315	2361	2872	3171	2441	2418	2191	2113	1658	2413	2631	2047	2239	2477
SM (d42:1)	3.72e-05	0.00032774	0.00014168	0.00054209	0.31559	0.95663	1.25999	1.15686	35064	29769	36305	27549	31380	37488	28575	28141	26286	24884	29835	28260	27314	18488	19156	25194	23618	27303	31559	37996	42599	33662	37794	35310	33561	42675	35061	32381	33559	27512	29835	31831	36609	36574	27574	29567
SM(d42:1)	1.22e-05	0.00012219	6.7e-05	0.00028351	0.18889	0.95352	1.28335	1.15229	17097	17046	17941	13869	15035	18821	14060	14720	13694	13508	15325	15149	13162	9077	10754	12487	11667	12554	16716	19680	22955	18306	16028	17435	17954	22552	17595	16634	16537	14980	14559	17033	18911	18884	14321	14997
SM (d42:3)	0.00025593	0.001632	2.14e-05	0.00010344	0.47723	0.95663	1.27858	1.21669	5811	6167	6442	6023	6572	6757	5186	5805	5236	5247	6302	4892	6269	3557	3699	5288	4654	4265	4795	4810	6085	5232	5358	4656	4125	5546	4020	4001	4338	3952	3500	4803	4546	4019	3378	4142
SM(d42:3)	0.0017218	0.0077307	0.0026815	0.0068201	0.83376	0.96748	1.18956	1.17856	5202	5792	6841	5658	5609	6540	4806	5646	4662	4573	5734	5544	6303	3644	3616	4973	4378	4208	4545	4721	6435	4723	4738	4218	4263	5023	3602	4251	4420	3967	2949	4443	4785	3839	3714	3496
TG (50:1); TG(16:0/16:0/18:1);	0.33177	0.52701	0.0014887	0.0040939	0.1645	0.95352	0.0462909	0.0531817	39364	4950	91075	0	0	110790	0	0	0	39352	84505	497382	539109	1172149	934259	488152	827522	628333	47565	27485	0	80983	0	24281	0	11280	0	605692	1107992	48119	0	423224	521834	0	895766	0
TG(52:2)	0.20161	0.39199	0.01842	0.035391	0.23533	0.95352	0.0686487	0.0691111	203047	73778	582545	210232	34828	800619	0	55118	0	118013	478811	2517793	3049937	4581683	4132147	2366590	3299070	3755711	35879	0	156749	316629	389927	153697	43149	113716	0	4227711	3735730	42643	0	2443991	1952493	34530	5067260	0
TG(54:1)	0.19889	0.38893	3.53e-06	2.47e-05	0.64266	0.96748	0.302662	0.0994336	1902	3183	2914	4337	2804	2130	3464	4708	2597	4182	2716	6398	8283	18268	10699	12527	9373	7909	2312	3795	2744	3264	5595	2275	3370	2810	4243	25587	23838	5690	5258	6834	17621	3455	210406	7123
TG(52:1)	0.12764	0.27803	5.83e-09	8.85e-08	0.32149	0.95663	0.0950814	0.108792	8133	18731	14795	24403	15061	14305	26056	36811	20356	32809	13867	72289	140258	535199	281547	113034	206010	159738	7746	15394	10028	13349	41136	6338	13764	10751	15010	143602	289835	34584	35419	40820	114582	13694	521067	33651
TG(48:1)	0.42584	0.6104	2.48e-11	1.09e-09	0.82829	0.96748	0.107672	0.113133	7430	20452	13857	21986	7800	13279	26088	36447	24323	42551	10033	81439	99309	396302	275875	83782	233443	155189	6471	18134	11214	16794	35365	4266	14630	7299	15343	171788	379415	84599	65021	86935	117142	28895	142113	68899
TG(54:2)	0.63133	0.78871	1.79e-08	2.32e-07	0.43132	0.95663	0.116131	0.117996	12772	28918	27728	37325	23926	21858	30029	44724	28751	27548	22787	91688	192604	612888	250923	117519	244141	169032	14165	26198	18250	23251	69155	11971	26217	17969	29704	296574	402009	45692	55892	66712	153739	22285	896255	68369
TG(56:2)	0.00062103	0.0033637	1.42e-05	7.84e-05	0.45608	0.95663	0.387225	0.120978	1215	2271	3561	2703	1736	1233	2162	2499	1211	2528	1699	3846	4685	8934	5335	4717	5597	4385	2411	4391	2680	3587	5116	2363	3855	2606	5364	27383	22769	5196	5370	7703	12658	3260	174019	9236
TG(56:3)	0.024667	0.074338	3.77e-06	2.59e-05	0.89134	0.97893	0.224326	0.156063	4992	7938	12920	9512	5502	5729	6502	8837	6154	8313	6241	15058	29812	86164	26482	16170	39119	21627	6994	14265	8935	10588	27802	6759	12635	7732	15724	109986	123773	13805	19801	24361	41653	8637	344300	27714
TG(56:1)	0.0021419	0.009331	9.46e-05	0.00038179	0.061871	0.73706	0.640018	0.162113	1046	1108	1351	1779	1267	1070	1480	1982	1063	1814	1627	2169	1741	2692	2358	2493	2108	1937	1295	2117	1379	1665	2139	1566	1789	1275	2361	9312	8033	2759	2503	3565	7465	1890	57312	3304
TG(54:8)	0.28228	0.478	1.4e-06	1.01e-05	0.33097	0.95663	0.254421	0.169925	12689	6823	14930	3321	2472	2468	5952	2926	5310	6689	2424	16832	7754	57308	35413	3811	13590	30383	1627	2325	6097	9556	9631	2026	8186	2531	6522	83645	38609	20289	16970	29833	6333	14798	25882	49067
TG(54:5) B	0.14802	0.3153	1.12e-10	3.08e-09	0.49109	0.95663	0.137315	0.17342	26119	41565	39035	50428	39829	50856	92884	42769	93896	101591	31267	258660	367460	697705	556087	247699	388147	312287	16254	25136	41196	31362	112455	14351	60249	21031	62684	457877	372120	126970	119689	202989	138337	50845	533137	216456
TG(48:3)	0.58383	0.75519	1.17e-09	2.35e-08	0.50482	0.95663	0.0889865	0.178422	3476	4841	3678	4425	3102	2467	10384	12676	16426	11585	2323	26854	30458	195520	88373	25708	120586	51583	1932	4294	5576	6327	40565	2489	9001	2563	9785	97748	114335	36522	35756	55624	30994	15607	28287	47694
TG(50:3) A	0.93853	0.96484	1.11e-08	1.48e-07	0.67312	0.96748	0.149579	0.191322	123751	56587	159836	111234	83391	197742	212268	284404	380616	221037	105109	536282	747572	2162924	1453421	447155	1667414	1221559	68160	44628	178082	228494	329808	42631	232343	103693	350303	1789859	1896658	544733	462646	644099	750427	147879	985961	1026345
TG(58:3)	9.46e-06	0.00010147	0.00093707	0.002776	0.31448	0.95663	0.547799	0.212877	534	1066	1546	543	604	500	1000	792	394	1113	685	860	826	2832	1903	1408	1757	610	1234	2174	1391	1470	2772	1219	1718	1268	2803	8732	7929	1986	2247	3049	4567	1403	42003	3475
TG(46:0)	0.28348	0.478	1.84e-07	1.76e-06	0.77749	0.96748	0.257903	0.221149	788	3700	2267	3721	1562	1814	3401	4813	2457	5272	1817	5110	6107	20320	15869	7557	14914	8124	1487	3091	1796	2493	3390	1046	1507	1301	1839	7249	33668	5749	3956	4878	13180	2461	6368	3658
TG(58:4)	0.00024401	0.0016024	5.35e-05	0.00023312	0.74077	0.96748	0.323589	0.221872	558	1157	2150	1373	546	512	534	755	1000	1023	626	1897	2407	6228	2519	1805	3316	1954	1450	2709	1735	1768	3956	1356	2395	1267	2776	14479	15785	1875	2410	3501	5268	1262	38588	4324
TG(58:2)	0.00092054	0.0044796	3.88e-06	2.62e-05	0.12513	0.95352	0.531066	0.222899	1581	2010	2374	2078	1983	1603	2060	2378	2133	2608	1938	3838	2886	5612	4650	3217	3257	3796	2209	3346	2308	2387	3317	1863	2883	2063	3990	12994	11276	4559	3924	5996	8957	3008	52499	6101
TG(56:5) B	0.64939	0.80521	1e-06	7.88e-06	0.32703	0.95663	0.154692	0.254392	9754	7172	20205	26276	14188	15812	20405	17392	26430	11085	6994	57415	128305	301212	32556	71078	25136	107136	6071	15077	20433	14127	21451	7571	16004	8363	30155	50297	74125	7598	38632	55833	51562	17845	180719	70780
TG(56:6)	0.4581	0.63584	3.87e-07	3.28e-06	0.98295	0.98295	0.293969	0.254424	71798	82910	89089	86476	90905	95078	178603	175830	213294	160866	57116	254832	383033	598743	559286	261766	403626	357114	36911	57907	93302	81401	191729	35414	139098	59260	178340	789661	489879	155309	154127	273163	186462	81716	938582	363809
TG(51:2)	0.46396	0.64196	1.1e-06	8.35e-06	0.70099	0.96748	0.228813	0.254832	7826	13747	13726	13074	8579	14788	22234	23888	18793	23383	9166	31576	39969	158346	67244	30188	92938	50322	6189	10301	10155	10130	36862	5250	17670	8168	18041	101768	88703	19230	22221	36791	25574	9296	141146	37024
TG(49:1)	0.22808	0.42343	1.93e-07	1.81e-06	0.68454	0.96748	0.209956	0.261387	1556	2758	2353	2577	1642	2730	4075	4071	3671	4276	2005	6203	7773	31691	15165	5954	20078	9259	1060	2495	1939	2449	6251	792	2796	977	2624	13530	21699	4420	4301	6001	5378	2180	18865	5432
TG(46:2)	0.97979	0.98707	3.04e-09	5.25e-08	0.23541	0.95352	0.102339	0.26338	1419	1664	1122	1980	1621	1621	3568	5408	6239	4235	1595	10751	11354	69778	32582	10477	41825	12714	1087	1894	1590	2472	18083	1764	2228	1760	2768	17594	34956	13344	12404	17346	11118	4828	5519	10638
TG(50:1)	0.51401	0.69589	0.0008793	0.0026319	0.42758	0.95663	0.39275	0.284636	54661	137379	107295	151314	62139	119676	194436	256053	171745	265526	96206	534292	449068	22743	327344	483497	413764	388353	52201	107729	77887	97001	227519	26354	111214	48527	116747	413967	27346	367938	321766	434896	469289	154538	501424	348435
TG(51:1)	0.1871	0.37082	1.38e-06	1.01e-05	0.67091	0.96748	0.271401	0.294658	1091	2471	2254	2356	1914	2215	3456	3572	2873	3659	1862	4895	6188	20448	9594	5211	11627	7040	1245	1960	1686	1838	5192	607	2131	1489	2038	8665	13244	2922	3288	4358	4777	1419	19410	3636
TG(53:2)	0.40653	0.59352	9.94e-07	7.88e-06	0.79552	0.96748	0.306638	0.296046	4580	8117	9811	8362	6367	8562	10591	12101	8658	11825	6357	16420	22869	57083	27073	17926	32491	23978	4052	6298	5942	5856	19327	3672	8443	5586	8511	37973	38137	9545	11992	17271	15774	5132	75767	17046
TG(50:2)	0.56921	0.74098	3.25e-10	7.53e-09	0.91066	0.97968	0.278492	0.29881	232060	346844	304306	345977	265897	319197	512869	606603	563257	555381	263078	908869	968145	2294303	1746941	896473	1709696	1336560	178640	335364	281722	338642	750455	130901	374622	235372	424848	1615983	2092582	885973	797910	1027908	949521	504917	1462290	871951
TG(58:1)	0.055677	0.14669	0.00017496	0.00063352	0.13446	0.95352	0.681913	0.299189	819	783	944	947	920	1084	942	752	901	1182	996	1442	1211	1478	1536	1312	1151	1454	801	789	992	850	991	907	1436	689	1249	3209	2566	1238	1251	1555	2264	999	14403	1607
TG (54:6); TG(16:0/18:2/20:4);	0.31717	0.5127	1.71e-07	1.67e-06	0.97559	0.9826	0.317499	0.316956	123925	136142	105306	139468	106732	180979	364346	380295	409237	385582	97606	481650	614360	975362	897652	508351	749495	642819	49861	87956	166790	95200	443416	58609	263034	104674	267506	905068	734138	362899	329976	553307	385788	178944	756207	643065
TG(58:6)	0.10569	0.23848	0.005845	0.012859	0.27274	0.95352	0.321125	0.31799	3283	4823	6986	5347	3733	1543	1587	3168	3455	1753	3383	9634	7901	28401	5738	11976	10107	3649	3053	2090	1018	1329	7101	2528	1866	3688	3303	9174	6279	1382	2537	1933	2232	1265	52262	4624
TG(44:1)	0.28354	0.478	7.97e-09	1.1e-07	0.2537	0.95352	0.143973	0.319849	383	591	493	504	629	430	574	791	912	848	397	1871	2179	9220	6045	2272	4960	2413	0	600	585	600	1791	551	512	372	587	2902	1107	2483	2198	2353	2031	771	1483	2174
TG (60:8); TG(18:1/20:1/22:6);	0.32358	0.51586	9.25e-05	0.00037668	0.51372	0.95778	0.4515	0.326703	1249	1637	4415	4574	2250	3752	3251	3315	2947	3537	1854	5427	9013	10568	6416	4947	6133	3699	743	1640	1322	2220	10246	2339	5250	3278	5386	21467	11434	3710	5067	5491	5820	2911	31885	11461
TG(60:3)	0.00099391	0.0047535	4.17e-06	2.74e-05	0.31563	0.95663	0.545851	0.327832	850	1211	1408	1301	1270	679	1241	1305	831	1639	1243	2344	1760	3012	2204	1864	2015	1931	1297	2223	1399	1210	1773	1274	1482	1219	2206	5953	6178	2175	2103	2877	4640	1425	14426	3181
TG(50:3) B	0.61103	0.7739	2.53e-07	2.27e-06	0.65761	0.96748	0.320209	0.341463	2086	2348	2510	2199	3543	1951	3719	6668	6818	3156	2763	5894	8553	19371	9812	5913	16903	8598	1552	2573	2793	2962	6476	1241	3371	3029	3065	6415	10519	6018	5986	27870	5478	7566	5111	4290
TG(56:7) B	0.090068	0.2108	4.77e-09	7.5e-08	0.97375	0.9826	0.359039	0.346265	362626	400748	581418	577505	300461	650760	743410	669132	568404	819120	419474	1229738	1600825	1820224	2085007	1449582	1292634	1321374	264509	343419	390017	233084	773374	171775	556883	371327	616320	1912022	1392729	817282	769005	877943	793399	524895	2220148	1437833
TG(60:2)	0.016575	0.054835	7.14e-06	4.42e-05	0.20021	0.95352	0.607446	0.356383	723	764	982	835	1018	845	863	1356	770	1393	1017	1772	1684	1516	1866	1485	1156	1590	807	1582	1060	659	1113	739	1347	932	1440	3414	2557	1698	1581	1593	2883	1286	10263	1884
TG(54:3)	0.052435	0.13956	1.13e-06	8.4e-06	0.82988	0.96748	0.353004	0.370042	196184	440633	379735	501651	368224	218303	532974	568457	586350	556130	210822	921825	1342009	1393462	1088413	897537	1545393	1030746	162135	194719	161925	305494	897097	117595	242128	199276	468902	1317089	1267631	498762	665464	703030	230803	304905	1650218	791711
TG (52:6); TG(16:0/18:2/18:4);	0.47612	0.65467	2.88e-06	2.04e-05	0.45553	0.95663	0.245118	0.377726	23623	15822	10861	16360	22331	23477	68319	24152	153919	60885	12818	71335	100785	375644	190295	71169	176397	137387	8640	13454	30087	27926	130481	11024	54235	18679	14214	139633	135608	71106	70435	149691	74003	38264	28080	110545
TG(54:7) B	0.94497	0.9671	0.00013754	0.00053085	0.72326	0.96748	0.503917	0.378591	207258	129995	89024	113435	58382	194367	544795	482210	580148	541856	69103	316006	389737	762570	788423	324751	589399	630971	50289	98473	203435	122772	436339	69384	349555	119475	447186	1104229	715259	376806	278466	582390	326937	220460	591158	814735
TG(50:5)	0.36782	0.56	2.88e-05	0.00013623	0.22788	0.95352	0.104198	0.380715	589	1405	992	1414	1200	1441	2199	3221	4991	3687	651	7832	10848	69704	24676	3021	12977	4019	840	444	594	2026	13290	1022	2398	546	3039	6485	26219	5696	2011	10698	2711	2450	1060	6232
TG (58:7); TG(18:1/18:1/22:5);	0.93134	0.96195	0.00020564	0.0007297	0.90625	0.97893	0.452431	0.381603	20653	12803	39738	30828	18923	29551	37524	30811	31739	34044	20521	48622	76398	96730	77909	49918	31783	50639	14995	28389	23301	17601	50267	12053	35687	21591	38931	132636	84023	28665	31555	23202	33432	20729	208498	73563
TG(46:3) B	0.60235	0.76822	1.58e-05	8.2e-05	0.41195	0.95663	0.179237	0.381754	862	469	649	749	1045	896	1488	820	2476	1328	704	2745	2712	14434	6753	953	9861	3322	533	964	483	1231	6316	824	1470	814	1475	6236	7126	4691	4185	5641	2764	1849	435	4034
TG(50:4)	0.8035	0.88536	9.19e-06	5.54e-05	0.73306	0.96748	0.277671	0.382179	48356	51265	41314	35648	31535	52858	124716	136785	198764	113356	29762	131999	146717	564283	284313	120062	498040	235517	19209	41662	59886	72262	290109	25570	121069	38826	132851	439277	415310	142885	144640	319986	147186	73235	171061	243456
TG(49:2)	0.9168	0.95591	1.55e-05	8.2e-05	0.78296	0.96748	0.29426	0.382978	3881	4419	6226	5914	3700	4866	11402	13196	13134	11261	4584	8257	9953	55258	26073	13585	46340	19127	2897	5240	5591	6109	20776	2607	9779	4701	9176	31572	39921	11818	12885	20555	9713	5650	25048	17459
TG(57:2)	0.0038551	0.015865	0.00625	0.013614	0.26874	0.95352	0.685403	0.383485	507	579	694	988	652	722	471	520	681	1048	867	618	1108	1905	1455	857	724	509	796	800	908	1228	1454	834	650	582	1544	3291	3963	1137	701	1688	2584	513	7299	1761
TG(49:3)	0.57889	0.75136	8.11e-07	6.61e-06	0.79061	0.96748	0.29669	0.395935	2379	3132	2768	2298	1600	3009	4953	4730	5662	4845	1779	6730	6274	22089	10512	5696	19220	9172	1327	2190	3228	3263	11297	1295	5859	2362	5253	16164	17557	6990	7618	11826	7172	3914	8809	11061
TG(54:6) C	0.36035	0.55439	1.32e-05	7.35e-05	0.63864	0.96748	0.496108	0.398285	19684	14073	13316	21104	15181	24852	39937	45342	44698	11001	16313	29845	26179	67817	43842	53481	61463	57934	7667	12608	24984	11263	23712	7925	29717	16600	21746	64761	48595	14448	39340	53232	41574	18257	59197	52833
TG(51:3)	0.68123	0.82802	7.21e-05	0.00029911	0.88584	0.97893	0.364714	0.407599	21398	31046	30583	27193	17443	37081	61030	56764	60009	61172	19250	56589	70761	208045	95171	54578	169140	83724	12227	22653	27526	26652	93978	11780	64895	20158	55707	189552	143068	41322	46597	96073	52135	19908	137935	96709
TG (58:7); TG(18:0/18:1/22:6);	0.29466	0.49484	4.14e-06	2.74e-05	0.27413	0.95352	0.249007	0.418973	9371	11750	13064	20013	14184	15439	20437	24742	23222	22914	11394	34496	71929	157747	56198	46431	72798	37098	8382	13169	8241	9827	61991	7474	16938	13081	24271	82538	52390	17623	26620	27224	24573	10281	111208	37482
TG(55:1)	0.0081699	0.030464	0.00012759	0.00050123	0.61223	0.96748	0.594423	0.419985	821	773	764	1089	730	827	1010	958	597	926	845	1354	1056	2220	1545	1394	1335	1095	799	1305	918	983	1372	1049	1122	832	1451	2874	3720	1036	1379	1442	2326	974	8242	1415
TG(55:2)	0.12366	0.27069	0.0007892	0.0024114	0.98274	0.98295	0.497554	0.436347	537	1257	1908	1204	1319	1194	1068	1152	1166	1257	971	1433	2414	4733	1952	2142	3000	995	899	1285	1386	1014	3028	1107	1632	1269	1648	4367	5254	1235	1992	2077	3111	747	9423	2201
TG(53:3)	0.42589	0.6104	0.00032043	0.0010681	0.76647	0.96748	0.39306	0.444876	16411	27426	27444	27508	21755	30973	43295	44517	42403	43779	20538	41041	59347	182044	62893	43851	116262	54815	12564	20754	22906	22353	77765	11996	38580	19243	36759	117714	101008	26091	34205	54727	38256	13103	152467	53425
TG(60:6)	0.011465	0.040681	0.0012296	0.003497	0.7342	0.96748	0.658355	0.445911	494	240	562	492	278	386	558	398	459	532	361	774	693	918	613	553	450	600	473	562	585	538	610	474	707	483	502	643	1369	568	629	752	803	537	4860	904
TG (56:10); TG(16:0/18:4/22:6);	0.6216	0.78368	4.76e-06	3.04e-05	0.40686	0.95663	0.291715	0.45406	1189	658	707	799	1410	800	3423	4915	6162	3732	756	3782	5490	15209	9796	4911	9049	5320	600	1024	2052	800	7507	786	1367	1015	3381	7579	6572	3521	3084	5089	3419	2728	3730	5092
TG (58:11); TG(16:0/20:5/22:6);	0.92172	0.95835	1.69e-05	8.52e-05	0.38446	0.95663	0.298403	0.45435	8320	4065	4496	5093	3305	5534	18760	16832	22210	21601	2864	15112	19807	60798	60573	23473	34769	26618	3054	5048	7753	5045	34420	4319	10700	7491	18261	48706	29490	15861	13210	20690	12374	11007	25503	34650
TG (50:5);	0.64966	0.80521	3.25e-05	0.00014879	0.62135	0.96748	0.285862	0.456156	5033	4819	3670	3119	3758	4569	11552	14984	23499	9880	2878	11103	14134	45274	28747	11949	62211	21949	2184	4172	5919	7647	40406	2778	11966	4312	13040	42522	38011	16547	17096	29706	14210	8905	9641	25977
TG (56:7); TG(18:1/18:1/20:5);	0.81733	0.88536	4.08e-05	0.00018331	0.64532	0.96748	0.530231	0.458639	216614	248633	236609	229910	139981	275164	459102	391642	436503	428941	159735	396771	549958	755704	607655	442947	636288	478602	103839	215266	247643	156520	562353	96200	416830	182694	423219	1057529	713230	351964	333188	560069	393616	223279	885681	724267
TG(55:3)	0.39538	0.58575	0.00054678	0.0017433	0.80775	0.96748	0.434354	0.473689	1538	3033	3571	3397	2329	2446	2648	3358	2826	2788	2222	3625	4953	15666	4296	3907	7987	3747	1746	3211	2546	2814	8722	1976	3288	2460	3411	9823	12607	2715	4232	4920	5482	1631	17441	4849
TG(52:3)	0.30322	0.50537	1.47e-07	1.5e-06	0.71701	0.96748	0.512509	0.479817	1991265	2340244	2289079	2429854	1926129	2934935	3910093	3921945	3740479	4043141	2043490	4530806	5056249	7006925	6039327	4456207	6241146	5869463	1329824	2060968	2232245	2268560	3981957	1049887	3371472	1742823	3336361	6839677	6276486	3902193	4018738	5488172	4242117	2543690	6223394	5011925
TG(62:3)	0.0089168	0.03297	0.012902	0.025686	0.32552	0.95663	0.833757	0.48368	245	277	453	353	390	418	349	0	200	739	369	334	432	494	588	342	237	468	276	655	371	293	335	281	374	530	649	1128	994	399	513	599	1111	331	2026	681
TG (57:7);	0.13783	0.29875	0.00017244	0.00063228	0.85249	0.97332	0.477201	0.484157	2889	4180	5956	5921	3290	6188	7185	6910	5887	7908	3857	7945	11824	16814	12614	10549	12802	7692	2412	3195	3317	2369	12254	1847	5316	3883	6310	17111	9500	4489	5713	6372	5812	2387	21972	11127
TG(53:1)	0.99313	0.99382	5.27e-05	0.0002317	0.40667	0.95663	0.424688	0.489132	956	1124	1219	1425	1263	967	848	1216	1125	1427	1134	1708	2228	5406	2613	1962	3229	1890	927	1223	1053	1195	2429	811	1218	1093	1190	2921	4314	1292	1268	1662	2457	666	6445	1748
TG(44:2)	0.77866	0.87624	2.07e-07	1.9e-06	0.17246	0.95352	0.299882	0.493002	248	318	218	287	240	234	305	417	387	357	209	788	404	1994	1084	593	1289	681	273	240	329	306	916	205	276	296	329	718	1331	654	804	957	757	438	282	489
TG (60:12); TG(16:0/22:6/22:6);	0.3754	0.56581	1.19e-05	6.82e-05	0.45677	0.95663	0.3586	0.494556	31826	20375	44249	48035	25866	40097	74598	65686	58427	88157	29132	84617	130145	156410	206536	165410	110932	80172	22125	26033	33315	20126	146389	17619	48151	49356	64872	176201	112854	59574	53914	60581	56738	39947	168548	137038
TG(48:4) A	0.31811	0.5127	6.43e-06	4.04e-05	0.25275	0.95352	0.211249	0.498219	1977	1578	1151	1477	2086	1693	3129	5166	7153	3649	1123	5648	5153	29707	12538	5635	24302	7937	1382	2018	2550	3395	21457	1729	3811	2424	3896	15492	16767	7648	8601	13425	7359	3711	3417	9209
TG(62:4)	0.020057	0.062149	1.03e-05	6.02e-05	0.47586	0.95663	0.642656	0.518648	295	368	444	577	566	501	663	590	226	559	624	926	718	1058	748	629	539	742	617	549	575	424	599	380	625	380	760	1037	1241	827	660	774	1266	618	2007	1035
TG(46:4) B	0.89365	0.94069	1.79e-05	8.95e-05	0.18621	0.95352	0.278997	0.52363	204	133	270	219	0	230	270	562	710	399	175	728	576	2513	1128	674	877	739	169	0	274	330	832	297	470	390	296	973	483	958	867	540	476	529	310	704
TG(42:1)	0.83877	0.89578	2e-09	3.82e-08	0.0080759	0.51441	0.257783	0.52482	163	172	267	263	243	321	230	310	269	162	323	669	554	1842	1221	573	1279	584	223	268	280	249	560	356	223	349	262	528	1197	541	630	557	563	432	471	359
TG(59:2)	0.041325	0.11508	3.66e-05	0.00016584	0.96093	0.9826	0.599809	0.531163	258	316	386	373	387	367	281	430	234	457	449	642	467	667	603	579	756	464	311	473	663	301	515	412	350	371	439	1056	602	585	506	631	904	317	2001	618
TG(56:9)	0.44023	0.61885	0.0028376	0.0071346	0.77705	0.96748	0.622776	0.531226	80066	61201	76856	64990	23918	66496	113850	84990	104775	105968	37116	80132	109981	148979	137874	99739	157231	104186	34223	53334	78566	50717	189252	28390	143029	57115	134551	386650	163629	85905	77800	106758	76803	68030	199019	283333
TG(58:8)	0.059174	0.15231	6.61e-05	0.00028223	0.80387	0.96748	0.496695	0.531482	114695	165117	252724	241394	120555	218213	194479	206078	205624	209007	143319	317807	503007	491142	393780	341910	361500	244475	91931	139471	123335	79751	349157	55388	180235	131826	212613	494488	315547	154250	198974	168640	178493	121234	573253	360979
TG(50:6)	0.86178	0.9115	0.00017566	0.00063352	0.18623	0.95352	0.240667	0.555763	1167	916	690	701	1152	937	766	1515	2573	1672	875	2826	3322	14557	5811	809	5229	1725	636	939	1184	1912	4208	914	1225	1125	1526	4358	2537	3320	1397	4979	2508	978	1170	3348
TG(40:1)	0.68699	0.82816	0.0002419	0.00083154	0.5821	0.96748	0.666245	0.559057	172	226	248	320	257	164	279	237	280	227	221	431	265	483	365	327	409	233	192	134	222	142	207	148	289	307	257	352	823	258	278	371	472	145	434	262
TG(46:3) A	0.81499	0.88536	4.51e-06	2.92e-05	0.1264	0.95352	0.23804	0.588638	1211	918	920	821	1388	870	2107	2596	1734	1643	704	3154	3531	16581	5817	3338	4106	3338	681	1252	1242	1733	8349	868	1776	1098	1506	2524	8005	3709	2121	4528	3625	2491	1752	2682
TG(57:1)	0.4976	0.67576	0.0057494	0.012712	0.29005	0.95663	0.815409	0.598729	482	609	515	429	530	536	482	605	628	615	576	662	608	1102	467	625	615	609	487	492	472	495	504	523	525	499	621	1173	896	557	507	717	731	416	2153	563
TG(48:4) B	0.95647	0.97194	0.00010875	0.000435	0.18826	0.95352	0.177823	0.61925	1035	1170	814	535	1304	675	2967	3264	4521	2834	821	4561	4867	27593	9826	1486	17896	5129	646	1366	1259	1176	15243	966	1765	1477	2326	3285	8368	5527	5310	7841	3774	2671	843	4729
TG(48:5)	0.80952	0.88536	0.0015536	0.0042033	0.27956	0.95352	0.275916	0.624711	394	364	280	278	611	325	678	593	384	816	258	990	428	4514	920	376	3612	648	329	264	536	557	1565	358	589	501	433	1318	2007	498	553	836	1200	824	494	485
TG(56:8) A	0.95987	0.97314	0.0016263	0.0043633	0.8266	0.96748	0.528258	0.629279	119525	109367	80903	93099	66348	113462	184581	218713	336999	201652	61315	166948	224228	471629	288653	155719	400716	202632	43183	91335	134719	104140	437153	55431	211224	90597	243326	482011	311727	148909	164278	237648	155044	115425	285997	341381
TG (56:8); TG(16:0/18:2/22:6);	0.37641	0.56581	0.00078867	0.0024114	0.49375	0.95663	0.747972	0.646532	1295205	1167975	1481896	1473753	819829	1759775	2138025	1799625	1658531	2000660	1153403	1834433	2152530	2047493	2391326	2186518	1831845	1805382	799043	1105118	1349024	832255	2093757	595287	1676950	1299562	1926394	2893791	2138554	1668484	1431298	1726115	1622910	1124134	2674285	2782001
TG(54:4)	0.23825	0.43141	0.00011171	0.00044281	0.71581	0.96748	0.55633	0.649925	651671	1079527	1055594	1068737	837765	977909	981790	1257128	1381780	1097705	787689	1367135	1811011	2960385	1496786	1270924	2511195	1367821	534102	898658	809792	968440	1977627	416143	1122405	635921	1061093	1997092	2148065	935136	1299021	1323619	1251753	729057	1959793	1318246
TG(53:4)	0.66632	0.82069	0.024213	0.045528	0.83343	0.96748	0.565437	0.651883	25647	34952	35137	30936	27495	40928	67158	66832	74756	65135	24259	42771	57446	163901	59822	46065	131018	54082	16226	29120	34340	34039	133696	16454	66118	29174	58206	142032	106423	27622	38705	72697	43165	15378	118747	75489
TG(52:4)	0.8248	0.88732	0.00087876	0.0026319	0.78022	0.96748	0.706787	0.672798	2454879	2271623	2142333	2214312	2087698	2944693	4433593	4403836	4471121	4044147	1977768	3389848	3675465	5481947	4171376	3477922	5396951	4519976	1375336	2253918	2747399	2778878	4812254	1435373	4093771	2123104	3928719	5795605	5072461	3355774	3537616	5372551	3797661	2348167	3958545	4735499
TG (52:6);	0.4432	0.62105	0.0041599	0.0097793	0.57252	0.96748	0.418169	0.675722	30882	21055	17301	15163	12623	19520	57607	54607	89293	47134	10656	36451	39546	189741	67928	32956	135619	69709	9725	19310	33096	39891	165840	13963	75365	21153	67688	169513	113027	47110	50514	103181	43407	31334	41895	60100
TG(46:4) A	0.24401	0.44001	7.42e-05	0.00030493	0.14419	0.95352	0.32986	0.677129	343	280	266	198	208	310	264	446	558	439	247	528	469	2310	598	529	1697	735	297	307	282	399	1588	309	476	369	482	718	1198	912	411	1071	575	562	379	833
TG (55:4); TG(18:1/18:2/19:1);	0.82029	0.88536	0.0081917	0.017329	0.46173	0.95663	0.440786	0.690428	2712	5476	6160	5612	4680	4998	4386	5949	6155	4864	4295	5946	8932	29831	6467	6243	17399	5000	2964	5194	4983	5241	18713	3042	6307	4135	6895	7001	19049	4496	6901	8366	7511	2745	18974	8201
TG(54:9)	0.69763	0.83868	0.0063775	0.013823	0.6272	0.96748	0.595608	0.717982	363	349	300	386	277	391	827	895	942	621	217	531	852	1699	919	503	621	824	237	288	695	537	952	285	422	441	1194	1462	1148	647	693	382	502	616	695	890
TG (55:5); TG(18:2/18:2/19:1);	0.76186	0.87026	0.015339	0.030131	0.9635	0.9826	0.666795	0.725672	2892	5907	5846	5596	4517	5236	5783	7402	8350	6007	3816	6708	9817	11905	6084	6809	11129	6100	2448	5032	4948	5100	21919	2669	7768	3769	6802	16850	16550	5163	7235	9987	7512	2828	7080	10104
TG (54:9); TG(18:2/18:3/18:4);	0.9895	0.99382	0.025127	0.046847	0.58399	0.96748	0.602721	0.764695	1221	792	523	595	190	864	2214	2998	5132	1658	528	1279	1219	4750	2528	1125	4560	2187	446	857	1145	1310	3962	304	1812	831	2277	2487	3091	1706	1695	3101	1517	1159	900	1271
TG(54:7) A	0.56487	0.73971	0.0044224	0.010188	0.46303	0.95663	0.611656	0.80382	872	747	770	630	1074	634	930	1616	1837	1866	659	1156	1927	2505	1379	1015	2746	1377	449	837	1101	907	2197	489	1473	763	1253	1372	1339	1148	1306	1597	1189	941	1834	1054
TG (60:12); TG(18:2/20:5/22:5);	0.07099	0.17647	0.00053163	0.0017074	0.13957	0.95352	2.59034	1.29891	7296	7356	3435	6323	2352	6469	6282	4057	5220	5682	2316	1913	2411	2082	2801	2025	1734	985	2898	5770	5532	3846	8948	3316	8912	7484	7964	10522	2553	2548	1136	2063	3598	4374	7291	8004
TG(54:5) A	0.49453	0.67575	0.0074945	0.016008	0.3261	0.95663	1.09886	1.35854	44416	52222	49604	45110	53398	45184	44954	59024	60967	33267	48932	35543	35071	46835	35383	33077	91846	33275	42448	57054	49029	62227	77049	53989	73608	49224	52308	53871	59965	26248	43958	48941	42091	38985	35147	31302
TG (62:13); TG(18:2/22:5/22:6);	0.24711	0.44379	0.00016032	0.00059279	0.45326	0.95663	2.15062	1.53634	14298	18497	22046	15844	5603	15246	8996	8446	9425	9120	9905	6136	8244	5218	5908	6701	5116	3341	10670	18442	14554	6286	19825	8546	14894	19154	15141	17602	7309	5505	4623	4756	6089	6082	15334	15697
TG (58:10); TG(18:2/18:2/22:6);	0.73448	0.85269	0.00034922	0.0011467	0.79148	0.96748	1.52978	1.75697	403396	401109	480963	445590	244561	442311	388636	439101	541373	363663	317905	237417	323719	334652	199862	264139	356974	142111	251344	435598	459625	329483	1122264	221728	587708	527113	595475	491208	267696	179673	230173	219577	235804	201436	282583	470347
TG (62:14); TG(18:2/22:6/22:6);	0.67252	0.82426	1.58e-05	8.2e-05	0.59011	0.96748	2.3307	1.99646	68130	103586	134580	123022	39201	114822	50844	54443	49141	54252	78843	41833	61049	22704	26467	48248	20761	16715	56655	72365	93174	33764	105684	37704	72793	138469	69719	62292	26445	25119	25192	17626	32339	32839	52655	66260
